# Supplementary material for: Dataset of growth cone-enriched lipidome and proteome of embryonic to early postnatal mouse brain
Source: Data Brief. 2019 Mar 26;24:103865. doi: 10.1016/j.dib.2019.103865 (PMC6468181; doi:10.1016/j.dib.2019.103865)
Supplement: Supplementary Table S1 — List of identified lipids. [file mmc2.xlsx]

## Sheet: GC
Sample
c-1	GC_E18_1_10.raw
c-2	GC_E18_1_1.raw
c-3	GC_E18_1_11.raw
c-4	GC_E18_1_2.raw
c-5	GC_E18_1_12.raw
c-6	GC_E18_1_3.raw
c-7	GC_E18_1_4.raw
c-8	GC_E18_1_5.raw
c-9	GC_E18_1_6.raw
c-10	GC_E18_1_7.raw
c-11	GC_E18_1_8.raw
c-12	GC_E18_1_9.raw
s1-1	GC_E18_2_1.raw
s1-2	GC_E18_2_10.raw
s1-3	GC_E18_2_12.raw
s1-4	GC_E18_2_2.raw
s1-5	GC_E18_2_11.raw
s1-6	GC_E18_2_3.raw
s1-7	GC_E18_2_4.raw
s1-8	GC_E18_2_5.raw
s1-9	GC_E18_2_6.raw
s1-10	GC_E18_2_7.raw
s1-11	GC_E18_2_8.raw
s1-12	GC_E18_2_9.raw
s10-1	GC_P0_5_1.raw
s10-2	GC_P0_5_10.raw
s10-3	GC_P0_5_12.raw
s10-4	GC_P0_5_2.raw
s10-5	GC_P0_5_11.raw
s10-6	GC_P0_5_4.raw
s10-7	GC_P0_5_3.raw
s10-8	GC_P0_5_5.raw
s10-9	GC_P0_5_6.raw
s10-10	GC_P0_5_7.raw
s10-11	GC_P0_5_8.raw
s10-12	GC_P0_5_9.raw
s11-1	GC_P0_6_1.raw
s11-2	GC_P0_6_10.raw
s11-3	GC_P0_6_12.raw
s11-4	GC_P0_6_2.raw
s11-5	GC_P0_6_11.raw
s11-6	GC_P0_6_4.raw
s11-7	GC_P0_6_3.raw
s11-8	GC_P0_6_5.raw
s11-9	GC_P0_6_6.raw
s11-10	GC_P0_6_7.raw
s11-11	GC_P0_6_8.raw
s11-12	GC_P0_6_9.raw
s12-1	GC_P3_1_1.raw
s12-2	GC_P3_1_10.raw
s12-3	GC_P3_1_11.raw
s12-4	GC_P3_1_12.raw
s12-5	GC_P3_1_2.raw
s12-6	GC_P3_1_5.raw
s12-7	GC_P3_1_6.raw
s12-8	GC_P3_1_7.raw
s12-9	GC_P3_1_8.raw
s12-10	GC_P3_1_9.raw
s12-11	GC_P3_1_3.raw
s12-12	GC_P3_1_4.raw
s13-1	GC_P3_2_1.raw
s13-2	GC_P3_2_10.raw
s13-3	GC_P3_2_11.raw
s13-4	GC_P3_2_12.raw
s13-5	GC_P3_2_2.raw
s13-6	GC_P3_2_3.raw
s13-7	GC_P3_2_4.raw
s13-8	GC_P3_2_5.raw
s13-9	GC_P3_2_6.raw
s13-10	GC_P3_2_7.raw
s13-11	GC_P3_2_8.raw
s13-12	GC_P3_2_9.raw
s14-1	GC_P3_3_1.raw
s14-2	GC_P3_3_10.raw
s14-3	GC_P3_3_2.raw
s14-4	GC_P3_3_11.raw
s14-5	GC_P3_3_12.raw
s14-6	GC_P3_3_3.raw
s14-7	GC_P3_3_4.raw
s14-8	GC_P3_3_5.raw
s14-9	GC_P3_3_6.raw
s14-10	GC_P3_3_7.raw
s14-11	GC_P3_3_8.raw
s14-12	GC_P3_3_9.raw
s15-1	GC_P3_4_1.raw
s15-2	GC_P3_4_10.raw
s15-3	GC_P3_4_11.raw
s15-4	GC_P3_4_2.raw
s15-5	GC_P3_4_12.raw
s15-6	GC_P3_4_3.raw
s15-7	GC_P3_4_4.raw
s15-8	GC_P3_4_5.raw
s15-9	GC_P3_4_6.raw
s15-10	GC_P3_4_7.raw
s15-11	GC_P3_4_8.raw
s15-12	GC_P3_4_9.raw
s16-1	GC_P3_5_1.raw
s16-2	GC_P3_5_11.raw
s16-3	GC_P3_5_12.raw
s16-4	GC_P3_5_10.raw
s16-5	GC_P3_5_2.raw
s16-6	GC_P3_5_6.raw
s16-7	GC_P3_5_3.raw
s16-8	GC_P3_5_4.raw
s16-9	GC_P3_5_5.raw
s16-10	GC_P3_5_7.raw
s16-11	GC_P3_5_8.raw
s16-12	GC_P3_5_9.raw
s17-1	GC_P3_6_1.raw
s17-2	GC_P3_6_10.raw
s17-3	GC_P3_6_11.raw
s17-4	GC_P3_6_12.raw
s17-5	GC_P3_6_2.raw
s17-6	GC_P3_6_3.raw
s17-7	GC_P3_6_6.raw
s17-8	GC_P3_6_5.raw
s17-9	GC_P3_6_4.raw
s17-10	GC_P3_6_7.raw
s17-11	GC_P3_6_8.raw
s17-12	GC_P3_6_9.raw
s18-1	GC_P6_1_1.raw
s18-2	GC_P6_1_10.raw
s18-3	GC_P6_1_11.raw
s18-4	GC_P6_1_12.raw
s18-5	GC_P6_1_2.raw
s18-6	GC_P6_1_3.raw
s18-7	GC_P6_1_6.raw
s18-8	GC_P6_1_8.raw
s18-9	GC_P6_1_9.raw
s18-10	GC_P6_1_7.raw
s18-11	GC_P6_1_5.raw
s18-12	GC_P6_1_4.raw
s19-1	GC_P6_2_1.raw
s19-2	GC_P6_2_10.raw
s19-3	GC_P6_2_11.raw
s19-4	GC_P6_2_12.raw
s19-5	GC_P6_2_2.raw
s19-6	GC_P6_2_3.raw
s19-7	GC_P6_2_4.raw
s19-8	GC_P6_2_5.raw
s19-9	GC_P6_2_6.raw
s19-10	GC_P6_2_7.raw
s19-11	GC_P6_2_8.raw
s19-12	GC_P6_2_9.raw
s2-1	GC_E18_3_1.raw
s2-2	GC_E18_3_10.raw
s2-3	GC_E18_3_11.raw
s2-4	GC_E18_3_12.raw
s2-5	GC_E18_3_2.raw
s2-6	GC_E18_3_3.raw
s2-7	GC_E18_3_4.raw
s2-8	GC_E18_3_5.raw
s2-9	GC_E18_3_6.raw
s2-10	GC_E18_3_8.raw
s2-11	GC_E18_3_9.raw
s2-12	GC_E18_3_7.raw
s20-1	GC_P6_3_1.raw
s20-2	GC_P6_3_11.raw
s20-3	GC_P6_3_12.raw
s20-4	GC_P6_3_10.raw
s20-5	GC_P6_3_2.raw
s20-6	GC_P6_3_3.raw
s20-7	GC_P6_3_4.raw
s20-8	GC_P6_3_5.raw
s20-9	GC_P6_3_6.raw
s20-10	GC_P6_3_7.raw
s20-11	GC_P6_3_8.raw
s20-12	GC_P6_3_9.raw
s21-1	GC_P6_4_1.raw
s21-2	GC_P6_4_10.raw
s21-3	GC_P6_4_11.raw
s21-4	GC_P6_4_12.raw
s21-5	GC_P6_4_2.raw
s21-6	GC_P6_4_3.raw
s21-7	GC_P6_4_4.raw
s21-8	GC_P6_4_5.raw
s21-9	GC_P6_4_6.raw
s21-10	GC_P6_4_7.raw
s21-11	GC_P6_4_8.raw
s21-12	GC_P6_4_9.raw
s22-1	GC_P6_5_1.raw
s22-2	GC_P6_5_10.raw
s22-3	GC_P6_5_11.raw
s22-4	GC_P6_5_12.raw
s22-5	GC_P6_5_2.raw
s22-6	GC_P6_5_3.raw
s22-7	GC_P6_5_4.raw
s22-8	GC_P6_5_5.raw
s22-9	GC_P6_5_6.raw
s22-10	GC_P6_5_7.raw
s22-11	GC_P6_5_8.raw
s22-12	GC_P6_5_9.raw
s23-1	GC_P6_6_1.raw
s23-2	GC_P6_6_10.raw
s23-3	GC_P6_6_12.raw
s23-4	GC_P6_6_2.raw
s23-5	GC_P6_6_11.raw
s23-6	GC_P6_6_3.raw
s23-7	GC_P6_6_4.raw
s23-8	GC_P6_6_5.raw
s23-9	GC_P6_6_6.raw
s23-10	GC_P6_6_7.raw
s23-11	GC_P6_6_8.raw
s23-12	GC_P6_6_9.raw
s24-1	GC_P9_1_1.raw
s24-2	GC_P9_1_11.raw
s24-3	GC_P9_1_10.raw
s24-4	GC_P9_1_12.raw
s24-5	GC_P9_1_4.raw
s24-6	GC_P9_1_2.raw
s24-7	GC_P9_1_3.raw
s24-8	GC_P9_1_5.raw
s24-9	GC_P9_1_8.raw
s24-10	GC_P9_1_6.raw
s24-11	GC_P9_1_7.raw
s24-12	GC_P9_1_9.raw
s25-1	GC_P9_2_1.raw
s25-2	GC_P9_2_10.raw
s25-3	GC_P9_2_11.raw
s25-4	GC_P9_2_12.raw
s25-5	GC_P9_2_2.raw
s25-6	GC_P9_2_3.raw
s25-7	GC_P9_2_4.raw
s25-8	GC_P9_2_5.raw
s25-9	GC_P9_2_6.raw
s25-10	GC_P9_2_7.raw
s25-11	GC_P9_2_8.raw
s25-12	GC_P9_2_9.raw
s26-1	GC_P9_3_1.raw
s26-2	GC_P9_3_10.raw
s26-3	GC_P9_3_11.raw
s26-4	GC_P9_3_12.raw
s26-5	GC_P9_3_2.raw
s26-6	GC_P9_3_5.raw
s26-7	GC_P9_3_3.raw
s26-8	GC_P9_3_4.raw
s26-9	GC_P9_3_7.raw
s26-10	GC_P9_3_6.raw
s26-11	GC_P9_3_8.raw
s26-12	GC_P9_3_9.raw
s27-1	GC_P9_4_1.raw
s27-2	GC_P9_4_10.raw
s27-3	GC_P9_4_11.raw
s27-4	GC_P9_4_12.raw
s27-5	GC_P9_4_2.raw
s27-6	GC_P9_4_4.raw
s27-7	GC_P9_4_3.raw
s27-8	GC_P9_4_5.raw
s27-9	GC_P9_4_6.raw
s27-10	GC_P9_4_7.raw
s27-11	GC_P9_4_8.raw
s27-12	GC_P9_4_9.raw
s28-1	GC_P9_5_1.raw
s28-2	GC_P9_5_10.raw
s28-3	GC_P9_5_11.raw
s28-4	GC_P9_5_12.raw
s28-5	GC_P9_5_2.raw
s28-6	GC_P9_5_3.raw
s28-7	GC_P9_5_4.raw
s28-8	GC_P9_5_5.raw
s28-9	GC_P9_5_7.raw
s28-10	GC_P9_5_6.raw
s28-11	GC_P9_5_9.raw
s28-12	GC_P9_5_8.raw
s29-1	GC_P9_6_1.raw
s29-2	GC_P9_6_10.raw
s29-3	GC_P9_6_11.raw
s29-4	GC_P9_6_12.raw
s29-5	GC_P9_6_2.raw
s29-6	GC_P9_6_3.raw
s29-7	GC_P9_6_4.raw
s29-8	GC_P9_6_5.raw
s29-9	GC_P9_6_6.raw
s29-10	GC_P9_6_7.raw
s29-11	GC_P9_6_8.raw
s29-12	GC_P9_6_9.raw
s3-1	GC_E18_4_1.raw
s3-2	GC_E18_4_10.raw
s3-3	GC_E18_4_12.raw
s3-4	GC_E18_4_2.raw
s3-5	GC_E18_4_11.raw
s3-6	GC_E18_4_3.raw
s3-7	GC_E18_4_5.raw
s3-8	GC_E18_4_4.raw
s3-9	GC_E18_4_6.raw
s3-10	GC_E18_4_7.raw
s3-11	GC_E18_4_8.raw
s3-12	GC_E18_4_9.raw
s4-1	GC_E18_5_1.raw
s4-2	GC_E18_5_10.raw
s4-3	GC_E18_5_12.raw
s4-4	GC_E18_5_11.raw
s4-5	GC_E18_5_2.raw
s4-6	GC_E18_5_3.raw
s4-7	GC_E18_5_4.raw
s4-8	GC_E18_5_5.raw
s4-9	GC_E18_5_6.raw
s4-10	GC_E18_5_8.raw
s4-11	GC_E18_5_7.raw
s4-12	GC_E18_5_9.raw
s5-1	GC_E18_6_1.raw
s5-2	GC_E18_6_10.raw
s5-3	GC_E18_6_11.raw
s5-4	GC_E18_6_2.raw
s5-5	GC_E18_6_12.raw
s5-6	GC_E18_6_4.raw
s5-7	GC_E18_6_3.raw
s5-8	GC_E18_6_5.raw
s5-9	GC_E18_6_6.raw
s5-10	GC_E18_6_7.raw
s5-11	GC_E18_6_8.raw
s5-12	GC_E18_6_9.raw
s6-1	GC_P0_1_1.raw
s6-2	GC_P0_1_10.raw
s6-3	GC_P0_1_11.raw
s6-4	GC_P0_1_12.raw
s6-5	GC_P0_1_2.raw
s6-6	GC_P0_1_3.raw
s6-7	GC_P0_1_4.raw
s6-8	GC_P0_1_5.raw
s6-9	GC_P0_1_6.raw
s6-10	GC_P0_1_7.raw
s6-11	GC_P0_1_8.raw
s6-12	GC_P0_1_9.raw
s7-1	GC_P0_2_10.raw
s7-2	GC_P0_2_1.raw
s7-3	GC_P0_2_11.raw
s7-4	GC_P0_2_12.raw
s7-5	GC_P0_2_2.raw
s7-6	GC_P0_2_3.raw
s7-7	GC_P0_2_6.raw
s7-8	GC_P0_2_7.raw
s7-9	GC_P0_2_5.raw
s7-10	GC_P0_2_4.raw
s7-11	GC_P0_2_8.raw
s7-12	GC_P0_2_9.raw
s8-1	GC_P0_3_1.raw
s8-2	GC_P0_3_11.raw
s8-3	GC_P0_3_2.raw
s8-4	GC_P0_3_10.raw
s8-5	GC_P0_3_12.raw
s8-6	GC_P0_3_3.raw
s8-7	GC_P0_3_4.raw
s8-8	GC_P0_3_5.raw
s8-9	GC_P0_3_6.raw
s8-10	GC_P0_3_7.raw
s8-11	GC_P0_3_8.raw
s8-12	GC_P0_3_9.raw
s9-1	GC_P0_4_1.raw
s9-2	GC_P0_4_10.raw
s9-3	GC_P0_4_11.raw
s9-4	GC_P0_4_12.raw
s9-5	GC_P0_4_4.raw
s9-6	GC_P0_4_3.raw
s9-7	GC_P0_4_2.raw
s9-8	GC_P0_4_6.raw
s9-9	GC_P0_4_5.raw
s9-10	GC_P0_4_7.raw
s9-11	GC_P0_4_8.raw
s9-12	GC_P0_4_9.raw
Result
LipidMolec	Class	FA	FA Group Key	Calc Mass	Formula	BaseRt	MainIon	MainGrade[c]	MainGrade[s1]	MainGrade[s10]	MainGrade[s11]	MainGrade[s12]	MainGrade[s13]	MainGrade[s14]	MainGrade[s15]	MainGrade[s16]	MainGrade[s17]	MainGrade[s18]	MainGrade[s19]	MainGrade[s2]	MainGrade[s20]	MainGrade[s21]	MainGrade[s22]	MainGrade[s23]	MainGrade[s24]	MainGrade[s25]	MainGrade[s26]	MainGrade[s27]	MainGrade[s28]	MainGrade[s29]	MainGrade[s3]	MainGrade[s4]	MainGrade[s5]	MainGrade[s6]	MainGrade[s7]	MainGrade[s8]	MainGrade[s9]	MainPQ[c]	MainPQ[s1]	MainPQ[s10]	MainPQ[s11]	MainPQ[s12]	MainPQ[s13]	MainPQ[s14]	MainPQ[s15]	MainPQ[s16]	MainPQ[s17]	MainPQ[s18]	MainPQ[s19]
AcCa(12:0)	AcCa	12:00:00	12:00:00	343.272	C19 H37 O4 N1	4.071	#NAME?	-	-	-	-	-	-	-	-	-	-	-	-	-	-	-	-	-	B	B	B	B	-	-	-	-	-	-	-	-	-	1	0.94	0.98	0.99	0.96	0.7	0.92	0.76	0.89	0.79	0.9	0.96
AcCa(14:0)	AcCa	14:00:00	14:00:00	371.304	C21 H41 O4 N1	4.663	#NAME?	-	-	-	-	-	-	-	-	-	-	-	-	-	-	B	-	B	-	B	-	A	B	A	-	-	-	-	-	-	-	0.583	0.93	0.89	0.81	0.96	0.9	0.89	0.91	0.84	0.69	0.9	0.83
AcCa(16:0)	AcCa	16:00:00	16:00:00	399.335	C23 H45 O4 N1	3.367	#NAME?	-	-	-	-	-	-	-	-	-	-	-	-	-	-	-	-	-	-	-	-	-	A	-	-	-	-	-	-	-	-	1	0.756	0.965	0.732	0.97	0.871	0.919	0.959	0.995	0.956	1	1
AcCa(16:0)	AcCa	16:00:00	16:00:00	399.335	C23 H45 O4 N1	5.4	#NAME?	-	A	-	-	-	B	-	-	B	B	-	A	A	A	A	A	A	B	B	A	A	B	A	A	A	-	-	-	-	-	0.725	0.934	0.932	0.84	0.94	0.92	0.86	0.92	0.94	0.95	0.72	0.91
AcCa(16:1)	AcCa	16:01:00	16:01:00	397.319	C23 H43 O4 N1	4.966	#NAME?	-	-	-	-	-	-	-	-	-	-	-	-	-	A	-	-	-	B	-	-	-	B	A	-	-	-	-	-	-	-	0.675	0.89	0.91	0.85	0.76	0.76	0.9	0.8	0.94	0.92	0.904	0.87
AcCa(18:0)	AcCa	18:00:00	18:00:00	427.366	C25 H49 O4 N1	6.26	#NAME?	-	-	-	-	-	-	-	B	-	-	-	A	-	-	-	A	A	B	B	A	A	B	A	-	-	-	-	-	-	-	0.679	0.71	0.916	0.925	0.64	0.6	0.85	0.9	0.92	0.64	0.902	0.85
AcCa(18:1)	AcCa	18:01:00	18:01:00	425.351	C25 H47 O4 N1	5.725	#NAME?	-	-	-	-	-	-	-	-	-	-	-	-	-	-	-	-	-	-	B	-	B	B	B	-	-	-	-	-	-	-	0.78	0.75	0.98	0.65	0.73	0.63	0.84	0.9	0.67	0.94	0.56	0.76
AcCa(20:4)	AcCa	20:04:00	20:04:00	447.335	C27 H45 O4 N1	5.421	#NAME?	-	-	-	-	-	-	-	-	-	-	B	-	-	-	-	-	B	-	-	-	-	-	-	-	-	-	-	-	-	-	0.409	0.84	0.876	0.95	0.79	0.85	0.94	0.64	0.72	0.9	0.75	0.64
BisMePA(16:0/20:5)	BisMePA	16:0/20:5	1 day, 12:05:00	722.489	C41 H71 O8 N0 P1	12.258	#REF!	-	-	B	-	B	B	B	B	B	B	B	B	-	B	B	-	B	B	B	B	B	B	B	-	-	-	-	B	B	B	0.71	0.98	0.905	0.931	0.974	0.928	0.996	0.993	0.885	0.963	0.99	0.99
BisMePA(16:0/20:5)	BisMePA	16:0/20:5	1 day, 12:05:00	722.489	C41 H71 O8 N0 P1	13.011	#REF!	-	B	-	-	-	-	-	-	-	-	-	-	B	-	-	-	-	-	-	-	-	-	-	B	B	-	-	-	-	-	0.7	0.946	0.91	0.33	0	0	0.86	0	0	0	0	0
BisMePA(16:0/20:5)	BisMePA	16:0/20:5	1 day, 12:05:00	722.489	C41 H71 O8 N0 P1	13.279	#REF!	-	-	-	-	-	-	-	-	-	-	-	-	-	-	-	-	-	-	-	-	-	-	-	-	-	-	B	-	-	-	0.93	0	0	0.92	0	0.47	0.74	0.53	0	0.72	0.742	0.62
BisMePA(16:0/22:5)	BisMePA	16:0/22:5	1 day, 14:05:00	750.52	C43 H75 O8 N0 P1	13.866	#REF!	-	B	-	-	-	-	-	-	-	-	-	-	B	-	-	-	-	-	-	-	-	-	-	B	B	-	-	-	-	-	0.888	0.939	0.932	0.734	0.957	0.956	0.978	0.979	0.961	0.691	0.925	0.976
BisMePA(16:1/20:5)	BisMePA	16:1/20:5	1 day, 12:06:00	720.473	C41 H69 O8 N0 P1	11.542	#REF!	-	-	-	-	B	B	B	B	-	B	-	B	-	B	B	-	-	B	B	B	-	-	B	-	-	-	-	-	-	-	0	0.83	0.634	0.339	0.811	0.38	0.79	0.709	0.895	0.747	0.912	0.97
BisMePA(16:1p/16:0)	BisMePA	16:1p/16:0	32:1p	658.494	C37 H71 O7 N0 P1	13.328	#REF!	-	-	-	-	-	-	-	-	-	-	-	-	B	-	-	-	-	-	-	-	-	-	-	B	-	-	-	-	-	-	0.64	0.737	0	0.94	0	0.822	0.86	0.78	0	1	0.792	0.85
BisMePA(16:1p/20:4)	BisMePA	16:1p/20:4	36:5p	706.494	C41 H71 O7 N0 P1	12.371	#REF!	-	-	-	-	-	-	-	-	-	-	-	-	-	-	-	-	-	-	-	-	-	-	-	-	-	-	-	-	B	-	0.923	0.95	0.93	0.973	0.978	0.938	0.896	0.982	0.97	0.955	0.97	0.92
BisMePA(16:1p/20:4)	BisMePA	16:1p/20:4	36:5p	706.494	C41 H71 O7 N0 P1	13.124	#REF!	-	-	-	-	-	-	-	-	-	-	-	-	-	-	-	-	-	-	-	-	-	-	-	B	B	-	-	-	-	-	0.796	0.98	0.279	0	0	0	0.9	0	0.8	0	0.74	0
BisMePA(18:0/20:4)	BisMePA	18:0/20:4	1 day, 14:04:00	752.536	C43 H77 O8 N0 P1	13.972	#REF!	-	-	-	-	-	-	-	-	-	-	B	-	-	-	-	-	-	-	-	-	-	B	-	-	-	-	-	-	-	B	0.774	0.55	0.875	0.63	0.973	0.952	0.978	0.82	0.673	0.709	0.72	0.73
BisMePA(18:0/20:4)	BisMePA	18:0/20:4	1 day, 14:04:00	752.536	C43 H77 O8 N0 P1	14.763	#REF!	-	-	-	-	-	-	-	-	-	-	-	-	-	-	-	-	-	-	-	-	-	-	-	-	B	-	-	-	-	-	0.803	0.964	0	0	0	0	0	0	0.424	0	0	0
BisMePA(18:0/20:5)	BisMePA	18:0/20:5	1 day, 14:05:00	750.52	C43 H75 O8 N0 P1	13.398	#REF!	-	-	-	-	B	B	B	B	B	B	B	B	-	B	B	-	B	B	B	B	B	B	B	-	-	-	-	B	B	B	0.68	0.932	0.981	0.961	0.957	0.929	0.943	0.97	0.95	0.984	0.916	0.96
BisMePA(18:0/20:5)	BisMePA	18:0/20:5	1 day, 14:05:00	750.52	C43 H75 O8 N0 P1	14.159	#REF!	-	B	-	-	-	-	-	-	-	-	-	-	B	-	-	-	-	-	-	-	-	-	-	B	B	-	-	-	-	-	0.884	0.916	0	0	0	0	0.892	0	0	0	0	0
BisMePA(18:0/20:5)	BisMePA	18:0/20:5	1 day, 14:05:00	750.52	C43 H75 O8 N0 P1	14.45	#REF!	-	-	-	-	-	-	-	-	-	-	-	-	-	-	-	-	-	-	-	-	-	-	-	-	-	-	B	-	-	-	0.852	0.975	0.708	0	0	0	0	0	0	0	0	0
BisMePA(18:0/22:5)	BisMePA	18:0/22:5	1 day, 16:05:00	778.551	C45 H79 O8 N0 P1	14.208	#REF!	-	-	B	B	B	B	B	B	B	B	B	B	-	B	B	B	-	B	B	B	B	B	B	-	-	-	-	B	B	B	0	0.96	0.983	0.924	0.958	0.973	0.952	0.913	0.927	0.906	0.97	0.93
BisMePA(18:0/22:5)	BisMePA	18:0/22:5	1 day, 16:05:00	778.551	C45 H79 O8 N0 P1	14.966	#REF!	-	-	-	-	-	-	-	-	-	-	-	-	-	-	-	-	-	-	-	-	-	-	-	-	B	-	-	-	-	-	0.556	0.978	0	0.75	0.5	0	0	0	0	0	0	0
BisMePA(18:0/22:6)	BisMePA	18:0/22:6	1 day, 16:06:00	776.536	C45 H77 O8 N0 P1	13.954	#REF!	-	-	-	-	B	B	B	B	-	B	B	B	-	-	-	B	-	B	B	-	-	-	B	-	-	-	-	-	B	-	0.788	0.796	0.919	0.946	0.459	0.532	0.418	0.497	0.454	0.455	0.83	0.476
BisMePA(18:0/22:6)	BisMePA	18:0/22:6	1 day, 16:06:00	776.536	C45 H77 O8 N0 P1	14.724	#REF!	-	-	-	-	-	-	-	-	-	-	-	-	-	-	-	-	-	-	-	-	-	-	-	B	B	-	-	-	-	-	0.7	0.789	0	0	0	0	0.767	0	0	0	0	0.465
BisMePA(18:1/18:1)	BisMePA	18:1/18:1	1 day, 12:02:00	728.536	C41 H77 O8 N0 P1	14.688	#REF!	-	-	-	-	-	-	-	-	-	-	-	-	B	-	-	-	-	-	-	-	-	-	-	-	B	-	-	-	-	-	0.751	0.925	0	0	0	0	0	0	0	0	0	0
BisMePA(18:1/18:2)	BisMePA	18:1/18:2	1 day, 12:03:00	726.52	C41 H75 O8 N0 P1	13.031	#REF!	-	-	-	-	-	-	-	-	-	-	-	-	-	-	-	-	-	-	-	-	-	-	-	-	-	-	-	-	-	B	0.769	0.938	0.814	0.892	0.95	0.868	0.873	0.893	0.732	0.871	0.901	0.9
BisMePA(18:1/20:5)	BisMePA	18:1/20:5	1 day, 14:06:00	748.504	C43 H73 O8 N0 P1	12.561	#REF!	-	-	-	-	B	B	B	B	B	B	-	B	-	-	B	-	B	B	B	-	B	B	B	-	-	-	-	-	B	B	0.791	0.774	0.907	0.873	0.88	0.822	0.85	0.862	0.863	0.842	0.909	0.915
BisMePA(18:1/20:5)	BisMePA	18:1/20:5	1 day, 14:06:00	748.504	C43 H73 O8 N0 P1	13.588	#REF!	-	-	-	-	-	-	-	-	-	-	-	-	-	-	-	-	-	-	-	-	-	-	-	-	-	-	B	-	-	-	0.693	0.69	0	0.924	0	0.843	0.9	0	0	0	0	0.896
BisMePA(18:1/22:6)	BisMePA	18:1/22:6	1 day, 16:07:00	774.52	C45 H75 O8 N0 P1	13.345	#REF!	-	-	B	-	-	-	-	-	-	-	-	-	-	-	-	B	-	-	-	-	-	-	-	-	-	-	-	-	-	-	0.928	0.966	0.97	0.94	0.942	0.95	0.95	0.937	0.964	0.917	0.912	0.958
BisMePA(18:1p/16:0)	BisMePA	18:1p/16:0	34:1p	686.525	C39 H75 O7 N0 P1	14.501	#REF!	-	B	-	-	-	-	-	-	-	-	-	-	B	-	-	-	-	-	-	-	-	-	-	B	B	-	-	-	-	-	0.86	0.561	0.999	0	0	0	0	0.421	0	0	0	0
BisMePA(18:1p/16:0)	BisMePA	18:1p/16:0	34:1p	686.525	C39 H75 O7 N0 P1	14.644	#REF!	-	-	-	-	-	-	-	-	-	-	-	-	-	-	-	-	-	-	-	-	-	-	-	-	-	B	-	-	-	-	1	0.93	0.429	0.924	0	0.729	0	0.487	0	0.212	0	0.81
BisMePA(18:1p/20:4)	BisMePA	18:1p/20:4	38:5p	734.525	C43 H75 O7 N0 P1	13.273	#REF!	-	-	-	-	-	-	-	-	-	-	-	-	-	-	-	B	-	-	-	-	-	-	-	-	-	-	-	-	-	-	0.45	0.863	0.572	0.93	0.442	0.455	0.506	0.588	0.615	0.59	0.75	0.541
BisMePA(18:2p/16:0)	BisMePA	18:2p/16:0	34:2p	684.509	C39 H73 O7 N0 P1	12.815	#REF!	-	-	-	-	B	B	-	B	-	B	-	B	-	B	B	B	-	B	B	B	-	B	B	-	-	-	-	B	B	B	0.85	0.804	0.936	0.922	0.913	0.895	0.909	0.93	0.89	0.933	0.853	0.88
BisMePA(18:2p/16:0)	BisMePA	18:2p/16:0	34:2p	684.509	C39 H73 O7 N0 P1	13.6	#REF!	-	B	-	-	-	-	-	-	-	-	-	-	B	-	-	-	-	-	-	-	-	-	-	B	B	B	-	-	-	-	0.91	0.851	0.936	0.757	0.829	0.766	0.721	0.933	0.819	0.941	0.298	0.654
BisMePA(18:2p/16:0)	BisMePA	18:2p/16:0	34:2p	684.509	C39 H73 O7 N0 P1	13.729	#REF!	-	-	-	-	-	-	-	-	-	-	-	-	-	-	-	-	-	-	-	-	-	-	-	-	B	B	-	-	-	-	0.844	0	0	0	0	0	0	0.98	0	0	0	0
BisMePA(18:2p/18:0)	BisMePA	18:2p/18:0	36:2p	712.541	C41 H77 O7 N0 P1	13.965	#REF!	-	-	-	-	-	-	-	-	-	-	-	-	-	-	-	-	-	-	-	-	B	-	B	-	-	-	-	-	-	-	0.95	0.814	0.982	0.96	0.964	0.974	0.954	0.971	0.908	0.96	0.981	0.983
BisMePA(18:2p/18:1)	BisMePA	18:2p/18:1	36:3p	710.525	C41 H75 O7 N0 P1	13.13	#REF!	-	-	-	-	-	-	-	-	-	-	-	-	-	-	-	-	B	-	-	B	-	-	B	-	-	-	-	-	-	-	0	0.604	0.441	0.686	0.7	0.755	0.818	0.757	0.827	0.756	0.58	0.704
BisMePA(18:2p/20:0)	BisMePA	18:2p/20:0	38:2p	740.572	C43 H81 O7 N0 P1	14.964	#REF!	-	-	-	-	-	-	-	-	-	-	-	B	-	B	-	-	-	B	B	B	B	B	B	-	-	-	-	-	-	-	1	0.761	0.826	0.638	0.966	0.948	0.979	0.918	0.974	0.975	0.78	0.53
BisMePA(18:2p/20:1)	BisMePA	18:2p/20:1	38:3p	738.556	C43 H79 O7 N0 P1	14.408	#REF!	-	-	-	-	-	-	-	-	-	-	-	-	-	-	-	-	-	-	-	-	B	-	B	-	-	-	-	-	-	-	1	0.586	0	0	0.84	0.594	0.482	0.56	0.31	0.72	0.439	0.81
BisMePA(18:2p/20:4)	BisMePA	18:2p/20:4	38:6p	732.509	C43 H73 O7 N0 P1	13.317	#REF!	-	B	-	-	-	-	-	-	-	-	-	-	-	-	-	-	-	-	-	-	-	-	-	-	-	-	-	-	-	-	0.63	0.896	0.92	0.53	0.784	0.89	0.742	0.866	0.752	0.84	0.886	0.882
BisMePA(18:2p/22:0)	BisMePA	18:2p/22:0	40:2p	768.603	C45 H85 O7 N0 P1	15.556	#REF!	-	-	-	-	-	-	-	-	-	-	-	-	-	-	-	-	-	B	-	-	-	-	-	-	-	-	-	-	-	-	0	0.67	0.703	0.38	0.8	0.87	0.81	0.67	0.66	0.68	0.769	0.873
BisMePA(18:2p/22:1)	BisMePA	18:2p/22:1	40:3p	766.588	C45 H83 O7 N0 P1	15.13	#REF!	-	-	-	-	-	-	-	-	-	-	-	-	-	-	-	-	-	-	-	-	-	-	B	-	-	-	-	-	-	-	1	0.695	0.887	0.929	0.596	0.663	0.567	0.575	0.625	0.686	0.606	0.593
BisMePA(18:2p/22:3)	BisMePA	18:2p/22:3	40:5p	762.556	C45 H79 O7 N0 P1	14.058	#REF!	-	-	-	-	-	-	-	-	-	-	-	-	-	-	-	-	-	-	-	-	-	B	-	-	-	-	-	-	-	-	0.853	0.711	0.76	0.81	0.948	0.833	0.93	0.82	0.97	0.9	0.958	0.67
BisMePA(18:2p/22:3)	BisMePA	18:2p/22:3	40:5p	762.556	C45 H79 O7 N0 P1	14.324	#REF!	-	-	-	-	-	-	-	-	-	-	-	D	-	B	-	-	-	-	D	-	-	-	-	-	-	-	-	-	-	-	0.882	0.907	0.953	0.893	0.962	0.842	0.937	0.973	0.962	0.873	0.975	0.975
BisMePA(18:2p/22:5)	BisMePA	18:2p/22:5	40:7p	758.525	C45 H75 O7 N0 P1	13.416	#REF!	-	-	-	-	B	B	B	B	B	B	B	-	-	-	-	-	-	B	B	B	-	B	-	-	-	-	-	-	-	-	0.553	0.94	0.97	0.96	0.933	0.881	0.921	0.968	0.967	0.847	0.955	0.956
BisMePA(18:2p/22:6)	BisMePA	18:2p/22:6	40:8p	756.509	C45 H73 O7 N0 P1	10.115	#REF!	-	-	-	-	-	-	B	-	-	B	B	-	-	-	-	-	-	-	-	-	-	-	-	-	-	-	-	-	-	-	0	0	0.69	0.65	0.874	0.99	0.988	0.846	0.899	0.977	0.924	0.725
BisMePA(6:0/11:0)	BisMePA	6:0/11:0	17:00:00	466.27	C22 H43 O8 N0 P1	9.739	#REF!	-	-	B	B	-	-	B	B	B	B	-	-	-	B	B	-	B	-	B	-	-	-	B	B	-	-	-	-	-	-	0.99	0.989	0.976	0.95	0.99	0.99	1	0.99	1	0.98	0.994	0.99
CL(18:1/16:1/16:1/18:1)	CL	18:1/16:1/16:1/18:1	2 days, 20:04:00	1400.97	C77 H142 O17 P2	0.548	#NAME?	-	-	-	-	-	-	-	-	-	-	-	-	-	-	-	-	-	-	B	-	-	-	-	-	-	-	-	-	-	-	1	0	0.797	1	0.89	1	0.834	0.976	1	0.934	1	1
CL(18:2/16:1/16:1/18:1)	CL	18:2/16:1/16:1/18:1	2 days, 20:05:00	1398.96	C77 H140 O17 P2	0.051	#NAME?	-	-	-	-	-	-	-	-	-	-	-	-	-	-	-	-	-	-	B	-	-	-	-	-	-	-	-	-	-	-	0.984	0.782	0.876	0.999	0.77	0.881	0.887	0.966	0.937	1	0.682	0.809
CL(18:2/16:1/16:1/18:1)	CL	18:2/16:1/16:1/18:1	2 days, 20:05:00	1398.96	C77 H140 O17 P2	16.152	#NAME?	-	-	-	-	-	-	-	-	-	-	-	B	-	B	-	-	B	-	-	-	-	-	-	-	-	-	-	-	-	-	1	1	0.99	0	0.91	0.62	1	0.96	0.691	1	0	0.81
CL(21:0/16:0/16:0/22:6)	CL	21:0/16:0/16:0/22:6	3 days, 3:06:00	1495.05	C84 H152 O17 P2	12.463	#NAME?	-	-	-	-	-	-	-	-	-	-	-	-	-	-	-	-	-	B	-	-	-	-	-	-	-	-	-	-	-	-	0	0.63	0.98	1	0.86	0.78	0.9	0.99	0.81	0.63	0.91	0.99
CL(22:1/18:0/20:4/20:4)	CL	22:1/18:0/20:4/20:4	3 days, 8:09:00	1559.08	C89 H156 O17 P2	13.437	#NAME?	-	-	-	-	B	-	B	-	B	-	-	-	-	-	-	-	-	-	-	-	-	-	-	-	-	-	-	-	-	-	0	0.95	0.941	0.61	0.94	0.489	0.917	0.99	0.735	0.674	0.63	0.97
CL(22:2/18:0/20:4/20:4)	CL	22:2/18:0/20:4/20:4	3 days, 8:10:00	1557.07	C89 H154 O17 P2	13.372	#NAME?	-	-	-	-	-	-	-	-	-	B	-	-	-	-	-	-	-	-	-	-	-	-	-	-	-	-	-	-	-	-	0	0.65	0	0.96	0.65	0.71	0.81	0.97	0.98	0.84	0.7	0.7
CL(22:3/18:0/18:0/20:4)	CL	22:3/18:0/18:0/20:4	3 days, 6:07:00	1535.08	C87 H156 O17 P2	13.368	#NAME?	-	-	-	-	-	-	-	-	B	-	-	-	-	-	-	-	-	-	-	-	-	-	-	-	-	-	-	-	-	-	0	0.92	0	0	0.99	0.98	1	0.99	1	0.99	0.99	1
CL(22:3/20:4/24:1/18:1)	CL	22:3/20:4/24:1/18:1	3 days, 12:09:00	1615.14	C93 H164 O17 P2	11.205	#NAME?	-	-	-	-	-	-	-	-	-	-	-	-	-	-	-	-	-	-	-	B	B	-	B	-	-	-	-	-	-	-	0	0	0	1	0.7	0.86	0.71	0.96	0.87	0.99	0.91	0.64
CL(23:1/16:1/18:1/18:1)	CL	23:1/16:1/18:1/18:1	3 days, 3:04:00	1499.08	C84 H156 O17 P2	11.806	#NAME?	-	-	-	-	-	-	-	-	-	-	-	-	-	-	B	-	-	-	-	-	-	-	-	-	-	-	-	-	-	-	1	0.754	0.665	0.513	0.826	0.749	0.884	0	0.366	0	0	0.57
Cer(d17:1/16:0)	Cer	d17:1/16:0	d33:1	523.496	C33 H65 O3 N1	11.476	#NAME?	-	-	-	-	-	-	-	-	-	-	-	-	-	-	-	-	-	-	-	-	-	-	-	-	-	-	-	-	-	B	0.88	0.97	0.99	1	0.943	0.951	0.931	0.979	0.981	0.97	0.932	0.818
Cer(d17:1/18:0)	Cer	d17:1/18:0	d35:1	551.528	C35 H69 O3 N1	12.76	#NAME?	-	-	-	-	-	-	B	-	-	-	-	-	-	-	-	-	-	-	-	-	-	-	-	-	-	-	-	-	-	-	0.97	0.97	0.987	0.939	0.982	0.882	0.97	0.938	0.9	0.855	1	0.989
Cer(d18:0+pO/16:0)	Cer	d18:0+pO/16:0	d34:0+pO	555.523	C34 H69 O4 N1	11.645	#NAME?	-	-	-	-	-	-	-	-	-	-	-	-	-	-	-	-	-	-	-	-	-	-	-	-	-	-	-	B	-	-	0.98	0.99	0.915	0.994	0.928	0.961	0.97	0.989	0.958	0.94	0.978	0.83
Cer(d18:0+pO/16:0)	Cer	d18:0+pO/16:0	d34:0+pO	555.523	C34 H69 O4 N1	12.473	#NAME?	-	-	-	-	-	-	-	-	-	-	-	-	-	-	-	-	-	-	-	-	-	-	-	-	-	-	B	-	-	-	0.935	0.989	0.99	0.902	0.91	0.788	1	1	1	0	0.99	0.98
Cer(d18:0+pO/18:1)	Cer	d18:0+pO/18:1	d36:1+pO	581.538	C36 H71 O4 N1	10.597	#NAME?	-	-	-	-	-	-	-	-	-	-	-	-	-	-	-	-	-	-	B	-	-	-	-	-	-	-	-	-	-	-	1	0.691	0.96	0.413	0.712	0	0.65	0.89	0.484	0.503	0.85	0.99
Cer(d18:0+pO/22:0)	Cer	d18:0+pO/22:0	d40:0+pO	639.617	C40 H81 O4 N1	15.022	#NAME?	-	-	-	-	-	-	-	-	-	-	-	-	-	-	-	-	-	-	-	-	-	B	B	-	-	-	-	B	-	-	0	0.99	0.84	0.96	0.948	0.96	0.943	0.9	0.87	0.5	0.87	0.62
Cer(d18:0+pO/22:1)	Cer	d18:0+pO/22:1	d40:1+pO	637.601	C40 H79 O4 N1	13.134	#NAME?	-	-	-	-	-	-	-	-	-	-	-	-	-	-	-	-	-	-	-	-	-	B	-	-	-	-	-	-	-	-	0.41	0	0.705	0.97	0.55	0.874	0.97	0.771	0.794	0.506	1	0.84
Cer(d18:0+pO/24:0)	Cer	d18:0+pO/24:0	d42:0+pO	667.648	C42 H85 O4 N1	15.74	#NAME?	-	-	-	-	-	-	-	-	-	-	-	-	-	-	-	-	-	B	-	B	-	B	-	-	-	-	-	-	-	-	0.55	0.91	0.861	0.85	1	0.945	0.967	0.98	0.97	0.852	0.894	0.99
Cer(d18:0+pO/24:1)	Cer	d18:0+pO/24:1	d42:1+pO	665.632	C42 H83 O4 N1	14.183	#NAME?	-	-	-	-	-	-	-	-	-	-	-	-	-	-	-	-	-	B	-	-	-	-	-	-	-	-	-	-	-	-	0.812	0.811	0.91	0.98	0.84	0.769	0.7	0.7	0.78	0.92	0.927	0.922
Cer(d18:0+pO/24:1)	Cer	d18:0+pO/24:1	d42:1+pO	665.632	C42 H83 O4 N1	15.095	#NAME?	-	-	-	-	-	-	-	-	-	-	B	B	-	B	B	-	B	B	B	-	-	B	B	-	-	-	-	-	-	-	0.779	0.971	0.902	0	0.888	0.973	0.979	0.977	0.894	0.952	0.907	0.96
Cer(d18:0+pO/30:2)	Cer	d18:0+pO/30:2	d48:2+pO	747.711	C48 H93 O4 N1	11.773	#NAME?	-	-	-	-	-	-	-	-	-	-	-	B	-	-	-	-	-	-	-	-	-	-	-	-	-	-	-	-	-	-	0	0	0	0	0	0	0	0	0	0	0	0.99
Cer(d18:0/16:0)	Cer	d18:0/16:0	d34:0	539.528	C34 H69 O3 N1	12.645	#NAME?	-	-	-	-	-	-	-	-	-	-	-	-	-	-	-	-	-	-	-	-	-	-	-	-	B	-	-	-	-	-	0.921	0.97	0.825	0.779	1	0.436	1	0.975	0.633	0.99	1	0.98
Cer(d18:0/18:0)	Cer	d18:0/18:0	d36:0	567.559	C36 H73 O3 N1	13.002	#NAME?	-	-	-	-	-	-	-	-	-	-	-	-	-	-	-	-	-	-	B	-	-	-	-	-	-	-	-	-	-	-	0.99	0.9	0.96	0.94	0.94	0.87	0.74	0.97	0.69	0.58	0.71	0.5
Cer(d18:0/18:0)	Cer	d18:0/18:0	d36:0	567.559	C36 H73 O3 N1	13.886	#NAME?	-	-	-	-	-	-	-	-	-	-	-	-	-	-	-	-	-	-	-	-	-	-	-	-	-	B	-	-	-	-	0.708	0.97	0.869	0.87	0.528	0.81	1	0.906	0.78	0.92	0.935	0.99
Cer(d18:0/22:0)	Cer	d18:0/22:0	d40:0	623.622	C40 H81 O3 N1	15.141	#NAME?	-	-	-	-	-	-	-	-	-	-	-	-	-	-	-	-	-	B	B	-	-	B	-	-	-	-	-	-	-	-	0.97	0.82	0.96	0.58	0.47	0.8	0.93	0.83	0.98	0.75	0.98	0.74
Cer(d18:0/24:0)	Cer	d18:0/24:0	d42:0	651.653	C42 H85 O3 N1	14.956	#NAME?	-	-	-	-	-	-	-	-	-	-	-	-	-	-	-	-	-	-	-	-	B	-	B	-	-	-	-	-	-	-	0.922	0.343	0.72	0.75	0.554	0.504	0.951	0.65	0	0.62	0.98	0.717
Cer(d18:0/24:0+O)	Cer	d18:0/24:0+O	d42:0+O	667.648	C42 H85 O4 N1	14.632	#NAME?	-	-	-	-	-	-	-	-	-	-	-	-	-	-	-	-	-	-	-	-	B	-	B	-	-	-	-	-	-	-	0.789	0	0.766	0.411	0.72	1	0.831	0.78	0.8	0.74	0.92	0.88
Cer(d18:1+hO/18:0)	Cer	d18:1+hO/18:0	d36:1+hO	581.538	C36 H71 O4 N1	12.147	#NAME?	-	-	-	-	-	-	B	-	B	-	-	-	-	-	-	-	-	-	-	-	-	-	B	-	-	-	-	B	-	-	0.767	0.86	0.978	0.948	0.966	0.975	0.971	0.987	0.975	0.969	0.972	0.898
Cer(d18:1/16:0)	Cer	d18:1/16:0	d34:1	537.512	C34 H67 O3 N1	11.375	#NAME?	-	-	-	B	-	-	-	-	-	-	-	-	-	-	-	-	-	-	-	-	-	-	-	-	-	-	-	-	-	A	0.742	0.97	0.99	0.99	0.977	0.98	0.99	0.931	0.956	0.92	0.906	0.797
Cer(d18:1/16:0)	Cer	d18:1/16:0	d34:1	537.512	C34 H67 O3 N1	11.603	#NAME?	-	-	A	A	A	A	A	A	A	A	A	A	-	B	A	A	A	A	A	A	A	A	A	-	-	-	A	A	A	B	0.725	0.96	0.941	0.995	0.887	0.924	0.932	0.985	0.936	0.898	0.972	0.88
Cer(d18:1/16:0)	Cer	d18:1/16:0	d34:1	537.512	C34 H67 O3 N1	12.304	#NAME?	-	A	-	-	-	-	-	-	-	-	-	-	A	-	-	-	-	-	-	-	-	-	-	A	A	B	-	-	-	-	0.91	0.997	0	0.902	1	0.788	0.99	1	0.96	0	1	1
Cer(d18:1/18:0)	Cer	d18:1/18:0	d36:1	565.543	C36 H71 O3 N1	12.767	#NAME?	-	-	A	A	A	A	A	A	A	A	A	A	-	A	A	A	A	A	A	A	A	A	A	-	-	-	A	A	A	A	0.91	0.907	0.98	0.978	0.94	0.932	0.968	0.982	0.973	0.981	0.98	0.96
Cer(d18:1/18:0)	Cer	d18:1/18:0	d36:1	565.543	C36 H71 O3 N1	13.348	#NAME?	-	B	-	-	-	-	-	-	-	-	-	-	B	-	-	-	-	-	-	-	-	-	-	-	-	-	B	-	-	-	0.959	0.946	0	0	0.51	0	0.76	0	0	0.92	0	0
Cer(d18:1/18:0)	Cer	d18:1/18:0	d36:1	565.543	C36 H71 O3 N1	13.5	#NAME?	-	A	-	-	-	-	-	-	-	-	-	-	A	-	-	-	-	-	-	-	-	-	-	A	B	B	-	-	-	-	0.99	0.899	0.986	0.952	0.75	0.962	0	0	0.912	0.84	0.714	0
Cer(d18:1/18:1)	Cer	d18:1/18:1	d36:2	563.528	C36 H69 O3 N1	10.152	#NAME?	-	-	-	-	-	-	-	-	-	-	-	-	-	-	-	-	-	-	-	-	-	B	-	-	-	-	-	-	-	-	1	0	0.933	0.46	1	0.43	0.9	0.93	0.72	0.982	0.566	0.61
Cer(d18:1/18:1)	Cer	d18:1/18:1	d36:2	563.528	C36 H69 O3 N1	10.716	#NAME?	-	-	-	-	-	-	-	-	-	-	-	-	-	-	-	-	-	-	B	-	-	-	-	-	-	-	-	-	-	-	1	0.91	0.616	0	0.792	0.982	0.726	0.899	0.624	0.641	0.725	0.834
Cer(d18:1/20:0)	Cer	d18:1/20:0	d38:1	593.575	C38 H75 O3 N1	13.967	#NAME?	-	-	-	-	-	-	-	-	-	-	-	-	-	-	-	-	-	B	-	B	A	B	A	-	-	-	-	-	-	-	1	0.99	0.982	0.982	0.977	0.954	0.978	0.994	0.984	0.982	0.944	0.961
Cer(d18:1/22:0)	Cer	d18:1/22:0	d40:1	621.606	C40 H79 O3 N1	15.017	#NAME?	-	-	-	-	-	C	B	B	B	B	-	-	-	B	-	B	B	-	B	A	A	A	A	-	-	-	-	-	B	-	0.62	0.99	0.81	0.91	0.948	0.956	0.943	0.94	0.82	0.53	0.93	0.74
Cer(d18:1/22:0)	Cer	d18:1/22:0	d40:1	621.606	C40 H79 O3 N1	15.581	#NAME?	-	-	-	-	-	-	-	-	-	-	-	-	-	-	-	-	-	-	-	-	-	-	-	-	-	A	-	-	-	-	0.98	0.94	0	0.95	0.98	0.84	0.98	0	0.96	0	0.99	0
Cer(d18:1/22:1)	Cer	d18:1/22:1	d40:2	619.59	C40 H77 O3 N1	12.985	#NAME?	-	-	-	-	-	-	-	-	-	-	-	-	-	-	-	-	-	B	-	-	-	-	-	-	-	-	-	-	-	-	0.702	0	0.7	1	0.85	0	0.67	0.85	0.655	0.682	1	0.962
Cer(d18:1/22:1)	Cer	d18:1/22:1	d40:2	619.59	C40 H77 O3 N1	13.153	#NAME?	-	-	-	-	-	-	-	-	-	-	-	-	-	-	-	-	-	B	-	-	B	-	B	-	-	-	-	-	-	-	0.63	0	0.695	1	0.798	0.994	0.765	0.882	0.851	0.968	0.939	0.975
Cer(d18:1/23:0)	Cer	d18:1/23:0	d41:1	635.622	C41 H81 O3 N1	15.441	#NAME?	-	-	-	-	-	-	-	-	-	-	-	-	-	-	-	-	-	-	-	-	-	D	B	-	-	-	-	-	-	-	0.82	0.87	0.958	0.971	0.943	0.93	0.9	0.88	0.89	0.95	0.84	0.78
Cer(d18:1/24:0)	Cer	d18:1/24:0	d42:1	649.637	C42 H83 O3 N1	15.7	#NAME?	-	-	B	B	A	A	A	A	B	A	A	A	-	A	-	-	A	A	A	A	A	A	A	-	-	-	-	-	C	B	0.38	0.92	0.783	0.854	0.99	0.989	0.99	0.928	0.98	0.961	0.99	0.93
Cer(d18:1/24:0)	Cer	d18:1/24:0	d42:1	649.637	C42 H83 O3 N1	16.027	#NAME?	-	A	-	-	-	-	-	-	-	-	-	-	B	-	-	-	-	-	-	-	-	-	-	-	-	-	-	-	-	-	0.927	0.97	0	0	0.846	0.581	0.715	0.98	0.9	0.91	0.95	0.85
Cer(d18:1/24:1)	Cer	d18:1/24:1	d42:2	647.622	C42 H81 O3 N1	14.307	#NAME?	-	-	-	-	-	-	-	-	-	-	-	-	-	-	-	-	-	-	-	-	-	B	B	-	-	-	-	-	-	-	0.93	0.77	0.781	0.733	0.699	0.86	0.924	0.657	0.839	0.967	0.91	0.91
Cer(d18:1/24:1)	Cer	d18:1/24:1	d42:2	647.622	C42 H81 O3 N1	14.978	#NAME?	-	-	A	A	A	A	A	A	A	A	B	-	-	-	-	B	-	B	B	A	-	B	-	-	-	-	B	A	A	A	0	0.972	0.98	0.97	0.874	0.806	0.977	0.94	0.882	0.949	0.99	0.972
Cer(d18:1/24:1)	Cer	d18:1/24:1	d42:2	647.622	C42 H81 O3 N1	15.102	#NAME?	-	-	-	-	-	-	-	-	-	-	A	B	-	A	B	A	A	A	A	A	A	A	A	-	-	-	-	B	B	-	0.769	0.986	0.935	0.963	0.883	0.815	0.978	0.945	0.891	0.952	0.921	0.98
Cer(d18:1/24:1)	Cer	d18:1/24:1	d42:2	647.622	C42 H81 O3 N1	15.509	#NAME?	-	A	-	-	-	-	-	-	-	-	-	-	A	-	-	-	-	-	-	-	-	-	-	A	A	B	-	-	-	-	0.69	0.98	0.94	0.963	0.84	0.97	0.975	0.921	0.833	0.977	0	0
Cer(d18:1/24:2)	Cer	d18:1/24:2	d42:3	645.606	C42 H79 O3 N1	13.299	#NAME?	-	-	-	-	-	-	-	-	-	-	-	-	-	-	-	-	-	-	-	-	B	-	B	-	-	-	-	-	-	-	0.73	0	1	1	1	1	0.97	0.54	0.801	0	0.98	0.75
Cer(d18:1/2:0)	Cer	d18:1/2:0	d20:1	341.293	C20 H39 O3 N1	4.517	#NAME?	-	B	B	-	-	-	-	-	-	-	-	-	-	-	-	-	-	-	B	B	B	-	-	-	-	-	-	B	B	B	0.92	0.97	0.99	0.98	0.94	0.98	0.98	0.93	0.94	0.99	0.88	0.96
Cer(d18:2/18:0)	Cer	d18:2/18:0	d36:2	563.528	C36 H69 O3 N1	11.77	#NAME?	-	-	-	-	-	-	-	-	-	-	-	-	-	-	-	-	-	-	-	-	-	B	-	-	-	-	-	-	-	-	0.98	0.835	0	0.943	0	0.99	0	0	0	0.745	0	1
Cer(d18:2/18:0)	Cer	d18:2/18:0	d36:2	563.528	C36 H69 O3 N1	12.167	#NAME?	-	-	-	-	A	A	A	A	A	A	A	A	-	A	A	A	A	A	A	A	A	A	A	-	-	-	A	A	A	-	0.802	0.94	0.968	0.927	0.962	0.97	1	1	0.99	0.908	0.831	0.93
Cer(d18:2/18:0)	Cer	d18:2/18:0	d36:2	563.528	C36 H69 O3 N1	12.741	#NAME?	-	B	-	-	-	-	-	-	-	-	-	-	B	-	-	-	-	-	-	-	-	-	-	B	B	-	B	-	-	-	0.73	0.96	0.969	0.864	0.966	0.975	0.978	0.985	0.99	0.959	0.96	0.82
Cer(d18:2/18:0)	Cer	d18:2/18:0	d36:2	563.528	C36 H69 O3 N1	13.036	#NAME?	-	-	-	-	-	-	-	-	-	-	-	-	-	-	-	-	-	-	-	-	-	-	-	-	-	-	B	-	-	-	0.469	0.903	0.74	0.86	0.78	0.874	0	0.921	0.998	0.931	0.84	0.53
Cer(d20:1/15:1)	Cer	d20:1/15:1	d35:2	549.512	C35 H67 O3 N1	12.158	#NAME?	-	-	-	-	-	-	-	-	-	-	-	-	-	-	-	-	-	B	-	-	-	-	-	-	-	-	-	-	-	-	0.62	0.91	0.959	0.929	0.86	0.918	0.929	0.893	0.978	0.975	0.98	0.92
Cer(d20:1/2:0)	Cer	d20:1/2:0	d22:1	369.324	C22 H43 O3 N1	5.122	#NAME?	-	-	-	-	-	-	-	-	-	-	-	-	-	-	-	-	-	-	-	-	B	-	-	-	-	-	-	-	-	-	0.6	0.841	0.99	0.98	0.97	0.96	0.71	0.89	0.82	0.83	0.904	0.94
CerG1(d16:1+hO/14:0+O)	CerG1	d16:1+hO/14:0+O	d30:1+hO+O	675.492	C36 H69 O10 N1	7.91	#NAME?	-	-	-	-	-	-	B	-	-	-	-	-	-	-	-	-	-	-	-	-	-	-	-	-	-	-	-	-	-	-	0.96	0.99	0.99	0.98	0.822	1	0	0.719	1	0	0.98	0
CerG1(d18:0+pO/16:0)	CerG1	d18:0+pO/16:0	d34:0+pO	717.576	C40 H79 O9 N1	10.027	+H-2H2O	-	-	-	-	-	-	-	-	-	-	-	-	-	B	-	-	-	-	-	-	-	-	B	-	-	-	-	-	-	-	0.525	0.98	0.986	0.979	0.942	0.89	0.945	0.954	0.942	0.923	0.984	0.903
CerG1(d18:0+pO/18:0)	CerG1	d18:0+pO/18:0	d36:0+pO	745.607	C42 H83 O9 N1	10.872	+H-2H2O	-	-	-	B	-	-	-	-	-	-	-	-	-	-	-	-	-	-	-	-	-	-	-	-	-	-	-	-	-	-	0.82	1	0.938	0.98	0.983	0.96	0.97	0.869	0.96	0.98	0.667	0
CerG1(d18:0+pO/18:0)	CerG1	d18:0+pO/18:0	d36:0+pO	745.607	C42 H83 O9 N1	11.977	#NAME?	-	B	-	-	-	-	-	-	-	-	-	-	-	-	-	-	-	-	-	-	-	-	-	-	-	-	-	-	-	-	0.74	0.77	0.99	0.84	0	0	0	1	1	1	0	0
CerG1(d18:0+pO/18:1)	CerG1	d18:0+pO/18:1	d36:1+pO	743.591	C42 H81 O9 N1	10.734	#NAME?	-	-	-	-	-	-	-	-	-	-	-	-	-	B	-	-	-	-	-	-	A	A	A	-	-	-	-	-	-	-	0.96	0	0.748	0.719	0.847	0.827	0.94	0.939	0.96	0.78	0.93	0.623
CerG1(d18:0+pO/20:0+O)	CerG1	d18:0+pO/20:0+O	d38:0+pO+O	789.633	C44 H87 O10 N1	11.955	+H-2H2O	-	-	-	-	-	-	-	-	-	-	-	-	-	-	-	-	-	-	-	-	-	-	B	-	-	-	-	-	-	-	0	1	0	0	1	0.859	0.99	1	1	1	0.69	0.88
CerG1(d18:0+pO/24:2)	CerG1	d18:0+pO/24:2	d42:2+pO	825.669	C48 H91 O9 N1	12.987	#NAME?	-	-	-	-	-	-	-	-	-	-	-	-	-	-	-	-	-	-	-	-	-	A	-	-	-	-	-	-	-	-	0	0	0.88	0.87	0.9	0	0.98	0	0	0.94	0	0.92
CerG1(d18:0+pO/24:2)	CerG1	d18:0+pO/24:2	d42:2+pO	825.669	C48 H91 O9 N1	13.296	#NAME?	-	-	-	-	-	-	-	-	-	-	-	-	-	-	-	-	-	-	-	-	A	-	A	-	-	-	-	-	-	-	0	0.862	0	1	0.477	0	0.891	0.69	0.761	0.618	0.91	0.92
CerG1(d18:0/22:0+O)	CerG1	d18:0/22:0+O	d40:0+O	801.669	C46 H91 O9 N1	13.514	#NAME?	-	-	-	-	-	-	-	-	-	-	-	-	-	-	-	-	-	-	-	-	A	-	-	-	-	-	-	-	-	-	0	0	0.96	1	0.824	1	1	0.93	0	0.89	0.89	0.99
CerG1(d18:0/24:0)	CerG1	d18:0/24:0	d42:0	813.706	C48 H95 O8 N1	14.958	#NAME?	-	-	-	-	-	-	-	-	-	-	-	-	-	-	-	-	-	A	A	A	A	A	B	-	-	-	-	-	-	-	0.94	0.798	0	0	0.94	0.381	0.954	0	0.813	0.922	0.96	0.77
CerG1(d18:0/24:0+O)	CerG1	d18:0/24:0+O	d42:0+O	829.701	C48 H95 O9 N1	14.629	#NAME?	-	-	-	-	-	-	-	-	-	-	-	-	-	-	-	-	-	A	A	-	A	-	A	-	-	-	-	-	-	-	0	1	0	1	0.68	0.69	0.78	0.593	0.79	0.538	0.56	0.94
CerG1(d18:1+hO/18:1)	CerG1	d18:1+hO/18:1	d36:2+hO	741.576	C42 H79 O9 N1	9.507	#NAME?	-	-	-	-	-	-	-	-	-	-	-	-	-	-	-	-	-	-	-	-	-	A	-	-	-	-	-	-	-	-	0.98	0.522	0	0.539	0.797	0.889	0.532	0.811	0.659	0.808	0	0.937
CerG1(d18:1/16:0)	CerG1	d18:1/16:0	d34:1	699.565	C40 H77 O8 N1	9.385	#NAME?	-	-	-	-	-	-	-	-	-	-	-	-	-	-	-	-	-	-	-	-	-	A	-	-	-	-	-	-	-	-	0.571	1	0	0.907	0	0.94	0.682	0	0.977	0	0	0.806
CerG1(d18:1/16:0)	CerG1	d18:1/16:0	d34:1	699.565	C40 H77 O8 N1	9.552	#NAME?	-	-	-	-	-	-	-	-	-	-	-	-	-	-	-	B	-	-	-	-	-	-	-	-	-	-	-	-	-	-	1	0.98	0.883	0.933	0.982	0.993	0.833	0.939	0.994	0.972	0.979	0.71
CerG1(d18:1/16:0)	CerG1	d18:1/16:0	d34:1	699.565	C40 H77 O8 N1	10.019	#NAME?	-	-	-	-	-	-	-	-	-	-	B	A	-	A	A	A	A	B	A	A	A	B	A	-	-	-	-	-	-	B	0.525	0.98	0.986	0.979	0.942	0.89	0.945	0.954	0.942	0.923	0.984	0.903
CerG1(d18:1/16:0)	CerG1	d18:1/16:0	d34:1	699.565	C40 H77 O8 N1	10.715	#NAME?	-	A	-	-	-	-	-	-	-	-	-	-	A	-	-	-	-	-	-	-	-	-	-	A	A	A	-	-	-	-	0.966	0.99	0.93	0.874	0	0	0	0.96	0.958	0.925	0	0
CerG1(d18:1/18:0)	CerG1	d18:1/18:0	d36:1	727.596	C42 H81 O8 N1	9.716	#NAME?	-	-	-	-	-	-	-	-	-	-	-	-	-	-	-	-	-	-	-	-	-	A	-	-	-	-	-	-	-	-	0	0	0.922	0.638	0.929	0.964	0.889	0.398	0.887	0.925	0.886	0
CerG1(d18:1/18:0)	CerG1	d18:1/18:0	d36:1	727.596	C42 H81 O8 N1	10.343	#NAME?	-	-	-	-	-	-	-	-	-	-	-	-	-	-	-	-	-	B	B	-	A	B	-	-	-	-	-	-	-	-	0	0.769	0.922	0.26	0.72	0.809	0.83	0.884	0.78	0.27	0.81	0.86
CerG1(d18:1/18:0)	CerG1	d18:1/18:0	d36:1	727.596	C42 H81 O8 N1	10.659	#NAME?	-	-	-	-	-	-	-	-	-	-	-	-	-	-	-	-	-	-	-	-	-	A	-	-	-	-	-	-	-	-	0.95	0.94	0.7	0.67	0.75	0.445	0.833	0.562	0.681	0.92	0	0.67
CerG1(d18:1/18:0)	CerG1	d18:1/18:0	d36:1	727.596	C42 H81 O8 N1	10.965	#NAME?	-	-	A	A	A	A	A	A	A	A	A	-	-	-	-	-	-	A	-	-	-	-	-	-	-	-	-	-	-	-	0.929	0.925	0.96	0.98	0.988	0.88	0.988	1	0.979	0.998	0.991	0.968
CerG1(d18:1/18:0)	CerG1	d18:1/18:0	d36:1	727.596	C42 H81 O8 N1	11.171	#NAME?	-	-	-	-	-	A	-	B	-	-	-	A	-	A	A	A	A	-	A	A	A	-	A	-	-	-	-	-	-	A	0.93	0.89	0.989	0.678	0.852	0.963	0.973	0.986	1	0.971	0.97	0.98
CerG1(d18:1/18:0)	CerG1	d18:1/18:0	d36:1	727.596	C42 H81 O8 N1	12.015	#NAME?	-	B	-	-	-	-	-	-	-	-	-	-	A	-	-	-	-	-	-	-	-	-	-	A	A	A	-	-	-	-	0.73	0.825	0.94	0.864	0	0	0	1	1	1	1	0
CerG1(d18:1/18:0+O)	CerG1	d18:1/18:0+O	d36:1+O	743.591	C42 H81 O9 N1	9.947	#NAME?	-	-	-	-	-	-	-	-	-	-	-	-	-	-	-	-	-	-	-	-	A	-	A	-	-	-	-	-	-	-	0	1	0.987	0	0.637	0.98	0	0.789	0.621	0.74	0.99	0.87
CerG1(d18:1/18:0+O)	CerG1	d18:1/18:0+O	d36:1+O	743.591	C42 H81 O9 N1	10.154	#NAME?	-	-	-	-	-	-	-	-	-	-	-	-	-	-	-	-	-	-	-	-	-	A	-	-	-	-	-	-	-	-	0	0.842	0.92	0.564	0	0	0.777	0	0.93	0.919	0.989	0.963
CerG1(d18:1/18:1)	CerG1	d18:1/18:1	d36:2	725.581	C42 H79 O8 N1	9.447	#NAME?	-	-	-	-	-	-	-	-	-	-	-	-	-	-	-	B	-	-	-	-	-	-	-	-	-	-	-	-	-	-	0	0	0	0	0	0.93	0	0.98	0.88	0.98	0.713	0
CerG1(d18:1/18:1)	CerG1	d18:1/18:1	d36:2	725.581	C42 H79 O8 N1	9.951	#NAME?	-	-	-	-	-	-	-	-	-	-	-	-	-	-	-	-	-	B	B	B	B	-	B	-	-	-	-	-	-	-	0	0.99	0.976	0	0.83	0.964	0.931	0.777	0.85	0.98	0.96	0.84
CerG1(d18:1/18:1)	CerG1	d18:1/18:1	d36:2	725.581	C42 H79 O8 N1	10.153	#NAME?	-	-	-	-	-	-	-	-	-	-	-	-	-	-	-	-	-	-	-	-	-	A	-	-	-	-	-	-	-	-	0	0.842	0.92	0.564	0	0	0.777	0	0.93	0.919	0.989	0.963
CerG1(d18:1/18:1)	CerG1	d18:1/18:1	d36:2	725.581	C42 H79 O8 N1	10.717	#NAME?	-	-	-	-	-	-	-	-	-	-	-	A	-	A	A	-	-	-	A	A	A	-	A	-	-	-	-	-	-	-	0.47	0	0.872	0.797	0.847	0.827	0.94	0.93	0.949	0.927	0.93	0.96
CerG1(d18:1/20:0+O)	CerG1	d18:1/20:0+O	d38:1+O	771.622	C44 H85 O9 N1	11.949	#NAME?	-	-	-	-	-	-	-	-	-	-	-	-	-	-	-	-	-	-	-	-	A	-	A	-	-	-	-	-	-	-	0	1	0	0	1	0.859	0.99	1	1	1	0.69	0.88
CerG1(d18:1/20:1)	CerG1	d18:1/20:1	d38:2	753.612	C44 H83 O8 N1	11.933	#NAME?	-	-	-	-	-	-	-	-	-	-	-	-	-	-	-	-	-	-	B	-	B	B	B	-	-	-	-	-	-	-	0	1	0	0	1	0.859	0.99	1	1	1	0.69	0.88
CerG1(d18:1/22:0)	CerG1	d18:1/22:0	d40:1	783.659	C46 H89 O8 N1	13.578	#NAME?	-	-	-	-	-	-	-	-	-	-	-	-	-	-	-	-	-	-	-	-	A	-	-	-	-	-	-	-	-	-	0.78	0.76	0.858	0.962	0.96	0.82	0.814	0.949	0.957	0.951	0.87	0.76
CerG1(d18:1/22:0+O)	CerG1	d18:1/22:0+O	d40:1+O	799.654	C46 H89 O9 N1	13.153	#NAME?	-	-	-	-	-	-	-	-	-	-	-	-	-	-	-	-	-	B	B	B	A	B	A	-	-	-	-	-	-	-	0.93	0	0.889	0.613	0.936	0.981	0.942	0.791	0.959	0.919	0.941	0.95
CerG1(d18:1/22:1)	CerG1	d18:1/22:1	d40:2	781.643	C46 H87 O8 N1	13.15	#NAME?	-	-	-	-	-	-	-	-	-	-	-	-	-	-	-	-	-	B	B	B	A	B	B	-	-	-	-	-	-	-	0.93	0	0.894	0.615	0.933	0.983	0.941	0.782	0.957	0.916	0.939	0.98
CerG1(d18:1/23:0)	CerG1	d18:1/23:0	d41:1	797.674	C47 H91 O8 N1	14.164	#NAME?	-	-	-	-	-	-	-	-	-	-	-	-	-	-	-	-	-	-	-	-	A	-	-	-	-	-	-	-	-	-	0	0	1	1	0.733	1	1	0.997	1	0.959	0.95	0.45
CerG1(d18:1/23:0+O)	CerG1	d18:1/23:0+O	d41:1+O	813.669	C47 H91 O9 N1	13.754	#NAME?	-	-	-	-	-	-	-	-	-	-	-	-	-	-	-	-	-	-	-	-	A	-	A	-	-	-	-	-	-	-	0.904	0	0.8	1	0.99	0.97	1	0.759	0.95	0.74	0.826	0.91
CerG1(d18:1/23:1)	CerG1	d18:1/23:1	d41:2	795.659	C47 H89 O8 N1	13.755	#NAME?	-	-	-	-	-	-	-	-	-	-	-	-	-	-	-	-	-	-	-	-	B	-	B	-	-	-	-	-	-	-	0.785	0	0.816	0.97	0.99	0.98	1	0.769	1	0.64	0.909	0.92
CerG1(d18:1/24:0)	CerG1	d18:1/24:0	d42:1	811.69	C48 H93 O8 N1	14.544	#NAME?	-	-	-	-	-	-	-	-	-	-	A	-	-	-	-	-	-	A	A	A	-	A	-	-	-	-	-	-	-	-	0	0.822	0.94	0.835	0.896	0.98	0.974	0.86	0.97	0.98	0.885	0.966
CerG1(d18:1/24:0)	CerG1	d18:1/24:0	d42:1	811.69	C48 H93 O8 N1	15.323	#NAME?	-	A	-	-	-	-	-	-	-	-	-	-	A	-	-	-	-	-	-	-	-	-	-	A	A	A	-	-	-	-	0.39	0.99	0	0.668	0	0.823	0	0	0	0	1	0
CerG1(d18:1/24:0+O)	CerG1	d18:1/24:0+O	d42:1+O	827.685	C48 H93 O9 N1	14.329	#NAME?	-	-	-	-	-	-	-	-	-	-	-	A	-	-	-	A	-	B	B	B	A	B	A	-	-	-	-	-	-	-	0.769	0.84	0.936	0.9	0.956	0.978	0.953	0.894	0.96	0.959	0.97	0.99
CerG1(d18:1/24:1)	CerG1	d18:1/24:1	d42:2	809.674	C48 H91 O8 N1	14.06	#NAME?	-	-	-	-	-	-	-	-	-	-	-	-	-	-	-	-	-	-	-	-	-	A	-	-	-	-	-	-	-	-	0.69	0.938	0.94	0.9	0.977	0.96	0.95	0.987	0.869	0.98	0.971	0.945
CerG1(d18:1/24:1)	CerG1	d18:1/24:1	d42:2	809.674	C48 H91 O8 N1	14.328	#NAME?	-	-	-	-	-	-	-	-	-	-	-	-	-	-	-	-	-	B	B	B	A	B	B	-	-	-	-	-	-	-	0.769	0.84	0.936	0.9	0.956	0.978	0.953	0.894	0.96	0.959	0.97	0.99
CerG1(d18:1/24:2)	CerG1	d18:1/24:2	d42:3	807.659	C48 H89 O8 N1	13.297	#NAME?	-	-	-	-	-	-	-	-	-	-	-	-	-	-	-	-	-	-	-	-	A	-	A	-	-	-	-	-	-	-	0	0.862	0	1	0.477	0	0.891	0.69	0.761	0.618	0.91	0.92
CerG1(d18:1/25:0)	CerG1	d18:1/25:0	d43:1	825.706	C49 H95 O8 N1	15.174	#NAME?	-	-	-	-	-	-	-	-	-	-	-	-	-	-	-	-	-	-	-	-	A	-	-	-	-	-	-	-	-	-	1	0	0	0.96	0	0	0.92	0.989	1	0	1	1
CerG1(d18:1/25:0+O)	CerG1	d18:1/25:0+O	d43:1+O	841.701	C49 H95 O9 N1	14.863	#NAME?	-	-	-	-	-	-	-	-	-	-	-	-	-	-	-	-	-	-	-	-	A	-	-	-	-	-	-	-	-	-	0	1	1	1	0	1	1	0	1	1	1	0
CerG1(d18:1/26:0+O)	CerG1	d18:1/26:0+O	d44:1+O	855.716	C50 H97 O9 N1	15.286	#NAME?	-	-	-	-	-	-	-	-	-	-	-	-	-	-	-	-	-	-	-	-	A	-	-	-	-	-	-	-	-	-	0	0.82	0.97	0	0	1	0	0	0.99	0	0.906	0.97
CerG1(d24:0+pO/18:0)	CerG1	d24:0+pO/18:0	d42:0+pO	829.701	C48 H95 O9 N1	14.414	#NAME?	-	-	-	-	-	-	-	-	-	-	-	-	-	-	-	-	-	-	-	-	-	A	-	-	-	-	-	-	-	-	0	0	0	1	0.714	0.68	0.714	0.72	0.85	0.925	0.68	0.581
CerP(d13:0/8:0)	CerP	d13:0/8:0	d21:0	437.291	C21 H44 O6 N1 P1	5.76	#NAME?	-	-	-	-	-	-	-	-	-	-	-	-	-	-	-	-	-	-	-	-	B	-	-	-	-	-	-	-	-	-	0.371	0.937	0.93	0.64	0.87	0.9	0.927	0.8	0.963	0.921	0.87	0.89
CerP(d22:0+pO/16:0+2O)	CerP	d22:0+pO/16:0+2O	d38:0+pO+2O	723.541	C38 H78 O9 N1 P1	8.699	#NAME?	-	-	B	-	-	-	-	-	-	-	-	-	-	-	-	-	-	-	-	-	-	-	-	-	-	-	-	-	-	-	0.555	0.878	0.773	0.8	0.667	0.838	0.608	0.341	0.622	0.587	0.446	0.428
CerP(d22:0+pO/16:0+2O)	CerP	d22:0+pO/16:0+2O	d38:0+pO+2O	723.541	C38 H78 O9 N1 P1	8.957	#NAME?	-	-	-	-	-	-	-	-	-	-	-	-	B	-	-	-	-	-	-	-	-	-	-	-	-	-	-	-	-	-	0.721	0.94	0	0	0.773	0.76	0.941	0.619	0.486	0.95	0	0.424
CerP(d22:0+pO/16:0+2O)	CerP	d22:0+pO/16:0+2O	d38:0+pO+2O	723.541	C38 H78 O9 N1 P1	10.276	#NAME?	-	-	-	-	-	-	-	-	-	-	-	-	-	-	-	-	-	-	-	-	-	-	-	-	-	-	-	-	B	-	0.45	0	0.666	0.928	0.846	0.717	0.642	0.823	0.575	0.671	0.564	0.435
CerP(d22:0+pO/18:2+2O)	CerP	d22:0+pO/18:2+2O	d40:2+pO+2O	747.541	C40 H78 O9 N1 P1	9.174	#NAME?	-	-	-	-	-	-	-	-	-	-	-	-	-	-	-	-	-	-	-	-	-	-	-	B	-	-	-	-	-	-	0.89	0.921	0.811	0.737	0.389	0.525	0.708	0	0.789	0.777	0.478	0.452
ChE(18:1)	ChE	18:01:00	18:01:00	650.6	C45 H78 O2	0.558	#REF!	B	-	-	-	-	-	-	-	-	-	-	-	-	-	-	-	-	-	-	-	-	-	-	-	-	-	-	-	-	-	0.61	0.58	0.949	0.87	1	0.96	0.91	0.681	0.94	0.74	0.94	0
ChE(18:2)	ChE	18:02:00	18:02:00	648.585	C45 H76 O2	4.178	#REF!	B	-	-	-	-	-	-	-	-	-	-	-	-	-	-	-	-	-	-	-	-	-	-	-	-	-	-	-	-	-	0.505	0.903	0.962	0.934	1	0.831	0.991	0.981	0.998	1	1	1
ChE(18:2)	ChE	18:02:00	18:02:00	648.585	C45 H76 O2	14.826	#REF!	B	-	-	-	-	-	-	-	-	-	-	-	-	-	-	-	-	-	-	-	-	-	-	-	-	-	-	-	-	-	0.58	0	0.751	0.956	1	1	1	0.952	1	0.798	1	1
ChE(18:2)	ChE	18:02:00	18:02:00	648.585	C45 H76 O2	16.185	#REF!	B	-	-	-	-	-	-	-	-	-	-	-	-	-	-	-	-	-	-	-	-	-	-	-	-	-	-	-	-	-	0.95	1	0.656	1	0.692	0.625	0.858	0.704	0.94	0.89	0.57	0.91
ChE(20:4)	ChE	20:04:00	20:04:00	672.585	C47 H76 O2	14.857	#REF!	B	-	-	-	-	-	-	-	-	-	-	-	-	-	-	-	-	-	-	-	-	-	-	-	-	-	-	-	-	-	0.38	0.737	0.851	0.816	0.837	0.783	0.581	0.91	0.824	0.981	0.921	0.925
ChE(20:4)	ChE	20:04:00	20:04:00	672.585	C47 H76 O2	16.069	#REF!	B	-	-	-	-	-	-	-	-	-	-	-	-	-	-	-	-	-	-	-	-	-	-	-	-	-	-	-	-	-	0.9	0.666	0.826	0.926	0.73	0.714	0.836	0.893	0.806	0.986	0.735	0.84
ChE(22:6)	ChE	22:06:00	22:06:00	696.585	C49 H76 O2	13.577	#REF!	B	-	-	-	-	-	-	-	-	-	-	-	-	-	-	-	-	-	-	-	-	-	-	-	-	-	-	-	-	-	0.93	1	0.702	0.722	1	1	1	1	1	1	1	0.816
ChE(22:6)	ChE	22:06:00	22:06:00	696.585	C49 H76 O2	15.922	#REF!	B	-	-	-	-	-	-	-	-	-	-	-	-	-	-	-	-	-	-	-	-	-	-	-	-	-	-	-	-	-	0.96	0.532	0.865	0.744	0.535	0.725	0.86	0.941	0.903	0.842	0.856	0.8
Co(Q8)	Co	Q8	Q8	726.559	C49 H74 O4	0.243	#NAME?	A	-	-	-	-	-	-	-	-	-	-	-	-	-	-	-	-	-	-	-	-	-	-	-	-	-	-	-	-	-	0.97	1	1	0.99	1	1	1	0	0	0	0	0.98
Co(Q9)	Co	Q9	Q9	794.621	C54 H82 O4	0.499	#REF!	-	-	-	-	-	-	-	-	-	-	-	-	-	-	-	-	-	-	-	-	-	-	-	-	-	-	A	-	-	-	0.85	1	1	1	1	1	0.94	0.99	1	1	1	1
Co(Q9)	Co	Q9	Q9	794.621	C54 H82 O4	14.417	#REF!	A	-	-	-	-	-	-	-	-	-	-	-	-	-	-	-	-	-	-	-	-	-	-	-	-	-	-	-	-	-	0.73	0.914	0.588	0.927	0.744	0.891	0.564	0.869	0.931	0.721	0.897	0.755
DG(14:0/22:6)	DG	14:0/22:6	1 day, 12:06:00	612.475	C39 H64 O5	5.649	#REF!	-	-	-	B	B	B	B	B	B	B	-	-	-	-	-	-	-	B	B	-	-	-	-	-	-	-	-	-	-	-	0.99	0	1	0.99	0.94	0.99	0.99	0.89	1	0.98	1	0.99
DG(14:0/22:6)	DG	14:0/22:6	1 day, 12:06:00	612.475	C39 H64 O5	5.987	#REF!	-	-	-	B	B	B	B	B	B	B	-	B	-	-	B	-	B	B	B	B	B	-	B	-	-	-	-	B	B	-	1	0.96	0.99	0.97	1	0.99	0.98	0.95	0.99	0.99	0.99	0.99
DG(16:0/12:0)	DG	16:0/12:0	1 day, 4:00:00	512.444	C31 H60 O5	13.714	#REF!	B	-	-	-	-	-	-	-	-	-	-	-	-	-	-	-	-	-	-	-	-	-	-	-	-	-	-	-	-	-	0.826	0.79	0.94	0.955	0.76	0.92	0.77	0.97	0.68	0.86	0	0.598
DG(16:0/14:0)	DG	16:0/14:0	1 day, 6:00:00	540.475	C33 H64 O5	0.018	#REF!	-	-	-	-	-	-	-	-	-	-	-	-	-	B	B	-	-	-	-	B	A	-	-	-	-	-	-	-	-	-	0.686	0.47	0.552	0.559	0.706	0.561	0.572	0.45	0.595	0.588	0.314	0.577
DG(16:0/14:0)	DG	16:0/14:0	1 day, 6:00:00	540.475	C33 H64 O5	14.1	#REF!	-	-	-	-	A	-	-	-	-	-	-	-	-	-	-	-	-	-	-	-	-	-	-	-	-	-	-	A	A	-	0.944	0.94	0.97	0.901	0.96	0.967	0.944	0.929	0.967	0.971	0.91	0.849
DG(16:0/14:0)	DG	16:0/14:0	1 day, 6:00:00	540.475	C33 H64 O5	14.358	#REF!	-	-	A	B	-	B	-	-	-	-	B	-	-	-	-	-	-	B	B	-	-	B	-	-	-	-	-	-	-	A	0.819	0.92	0.98	0.93	0.806	0.792	0.691	0.77	0.669	0	0.704	0.658
DG(16:0/14:0)	DG	16:0/14:0	1 day, 6:00:00	540.475	C33 H64 O5	14.898	#REF!	-	-	-	-	-	-	-	-	-	-	-	-	-	-	-	-	-	-	-	-	-	-	-	-	-	A	A	-	-	-	0.9	0.97	0.853	0.599	0.842	0.963	0.916	0.74	0.988	0.934	0.962	0.909
DG(16:0/14:0)	DG	16:0/14:0	1 day, 6:00:00	540.475	C33 H64 O5	19.467	#REF!	-	-	-	-	-	-	-	-	-	-	-	-	-	-	B	-	-	-	-	-	-	-	-	-	-	-	-	-	-	-	0	0	0.428	0.564	0.82	0.6	0.639	0.96	0.478	0.541	0.266	0.615
DG(16:0/14:0)	DG	16:0/14:0	1 day, 6:00:00	540.475	C33 H64 O5	19.773	#REF!	-	-	-	-	-	-	-	-	-	-	-	-	-	-	-	-	-	-	-	-	-	-	B	-	-	-	-	-	-	-	0	0.84	0.428	0.58	0.555	0.836	0.639	0.788	0.34	0.799	0.266	0.706
DG(16:0/14:0)	DG	16:0/14:0	1 day, 6:00:00	540.475	C33 H64 O5	14.529	#REF!	A	A	-	-	-	-	-	B	-	-	-	A	-	A	-	B	-	A	A	-	-	A	A	-	-	-	-	B	-	-	0.724	0.663	0.677	0.814	0.563	0.572	0.642	0.598	0.594	0.585	0.914	0.62
DG(16:0/16:0)	DG	16:0/16:0	1 day, 8:00:00	568.507	C35 H68 O5	0.019	#REF!	-	-	-	-	-	-	-	-	-	-	-	-	-	-	-	-	-	-	-	B	-	-	-	-	-	-	-	-	-	-	0.611	0	0	0.54	0.514	0	0	0	0.4	0.641	0	0.832
DG(16:0/16:0)	DG	16:0/16:0	1 day, 8:00:00	568.507	C35 H68 O5	0.376	#REF!	-	-	-	-	-	-	-	-	-	-	-	-	-	-	-	-	-	-	-	-	-	-	B	-	-	-	-	-	-	-	0.99	0.63	0	0.86	0.675	0.98	0	0	0.428	0.828	0.397	0
DG(16:0/16:0)	DG	16:0/16:0	1 day, 8:00:00	568.507	C35 H68 O5	15.124	#REF!	-	-	A	A	A	A	A	A	A	A	A	A	-	A	B	A	A	A	A	A	A	A	A	-	-	-	-	A	A	A	0.665	0.69	0.72	0.96	0.723	0.703	0.669	0.667	0.652	0.657	0.803	0.617
DG(16:0/16:0)	DG	16:0/16:0	1 day, 8:00:00	568.507	C35 H68 O5	15.797	#REF!	-	-	-	-	-	-	-	-	-	-	-	-	-	-	-	-	-	-	-	-	-	-	-	-	-	-	A	-	-	-	0.997	0.979	0	0.979	0.993	0.962	0.916	0.965	0.932	0.83	0.836	0.964
DG(16:0/16:1)	DG	16:0/16:1	1 day, 8:01:00	566.491	C35 H66 O5	0.008	#REF!	-	-	-	-	-	-	-	-	-	-	B	B	-	-	B	-	-	-	-	B	B	-	-	-	-	-	-	-	-	-	0.5	0.75	0.616	0.656	0.403	0.671	0.741	0.644	0.651	0.612	0.737	0.638
DG(16:0/16:1)	DG	16:0/16:1	1 day, 8:01:00	566.491	C35 H66 O5	0.505	#REF!	-	-	-	-	-	-	-	-	-	-	-	-	-	-	-	-	-	-	-	-	-	-	-	-	-	-	-	-	-	B	0.633	0	0	0.74	0	0.4	0.607	0.97	0.96	0	0	0
DG(16:0/16:1)	DG	16:0/16:1	1 day, 8:01:00	566.491	C35 H66 O5	1.851	#REF!	-	-	-	-	-	-	-	-	-	-	-	-	-	-	-	-	-	-	-	B	-	-	-	-	-	-	-	-	-	-	0.56	0.804	0	0.374	0.51	0.46	0.918	0.576	0.82	0.437	1	0.521
DG(16:0/16:1)	DG	16:0/16:1	1 day, 8:01:00	566.491	C35 H66 O5	14.25	#REF!	-	-	-	-	-	-	-	-	-	-	-	-	-	-	-	-	-	-	-	-	-	B	-	-	-	-	-	-	-	-	0.76	0.931	0.92	0.64	0.62	0.67	0.88	0.691	0.44	0.7	0.95	0.459
DG(16:0/16:1)	DG	16:0/16:1	1 day, 8:01:00	566.491	C35 H66 O5	17.843	#REF!	-	-	-	-	-	-	-	-	-	-	-	-	-	-	-	-	B	-	-	-	B	-	-	-	-	-	-	-	-	-	0.554	0	0.601	0	0	0.841	0	0	0	0	0.587	0.85
DG(16:0/16:1)	DG	16:0/16:1	1 day, 8:01:00	566.491	C35 H66 O5	18.463	#REF!	-	-	-	-	-	-	-	-	-	-	-	-	-	-	-	B	-	B	-	-	-	-	B	-	-	-	-	-	-	-	0.579	0.59	0.561	0.873	0.435	0.44	0.388	0.78	0.718	0.682	0	0.757
DG(16:0/16:1)	DG	16:0/16:1	1 day, 8:01:00	566.491	C35 H66 O5	18.768	#REF!	-	-	-	-	-	-	-	-	-	-	-	-	-	B	-	-	-	-	-	-	-	-	-	-	-	-	-	-	-	-	1	0.597	0.711	0.985	0.812	0.768	0	0.957	0.5	0	0	0.676
DG(16:0/16:1)	DG	16:0/16:1	1 day, 8:01:00	566.491	C35 H66 O5	18.95	#REF!	-	-	-	-	-	-	-	-	-	-	-	B	-	-	-	-	-	-	-	-	-	-	-	-	-	-	-	-	-	-	0	0.828	0.519	0	0.754	0.804	0.703	0.692	0	0.501	0.685	0.907
DG(16:0/16:1)	DG	16:0/16:1	1 day, 8:01:00	566.491	C35 H66 O5	19.233	#REF!	-	-	-	-	-	-	-	-	-	-	-	-	-	-	B	-	-	-	-	-	-	-	-	-	-	-	-	-	-	-	0	0.516	0.467	0.461	0.776	0.967	0.56	0.81	0.477	0	0.605	0
DG(16:0/17:0)	DG	16:0/17:0	1 day, 9:00:00	582.522	C36 H70 O5	15.52	#REF!	-	-	A	B	-	B	B	-	B	B	B	-	-	-	-	-	-	-	-	-	-	-	-	-	-	-	-	-	-	A	0.949	0.99	0.99	0.95	0.64	0.99	0.8	0.762	0.915	0.96	0.955	0.983
DG(16:0/17:0)	DG	16:0/17:0	1 day, 9:00:00	582.522	C36 H70 O5	15.957	#REF!	-	-	-	-	-	-	-	-	-	-	-	-	-	-	-	-	-	-	-	-	-	-	-	B	B	-	B	-	-	-	0.99	0.855	0.643	0.98	0.811	0.754	0.69	0.692	0.691	0.869	0.923	0.651
DG(16:0/18:1)	DG	16:0/18:1	1 day, 10:01:00	594.522	C37 H70 O5	15.255	#REF!	-	-	A	A	A	A	A	A	A	A	A	A	-	A	A	A	A	A	A	A	A	A	A	-	-	-	-	A	A	A	0.895	0.863	0.98	0.99	0.963	0.916	0.897	0.957	0.951	0.932	0.97	0.962
DG(16:0/18:1)	DG	16:0/18:1	1 day, 10:01:00	594.522	C37 H70 O5	7.132	#REF!	B	-	-	-	-	-	-	-	-	-	-	-	-	-	-	-	-	-	-	-	-	-	-	-	-	-	-	-	-	-	0.97	0.941	0.97	0.98	0.6	0.99	0.9	0.963	0.961	0.929	0.682	0.81
DG(16:0/18:3)	DG	16:0/18:3	1 day, 10:03:00	590.491	C37 H66 O5	15.115	#NAME?	-	-	-	-	-	-	-	B	B	-	-	-	-	-	-	-	-	-	-	-	-	-	-	-	-	-	-	-	-	-	0.849	0.85	0.855	0.769	0.768	0.783	0.774	0.793	0.775	0.792	0.819	0.795
DG(16:0/20:4)	DG	16:0/20:4	1 day, 12:04:00	616.507	C39 H68 O5	14.842	#REF!	-	-	-	-	A	A	A	A	A	A	A	A	-	-	-	A	A	A	A	A	A	A	A	-	-	-	-	-	-	A	1	0.945	0.745	0.857	0.982	0.976	0.981	0.976	0.947	0.963	0.957	0.96
DG(16:0/22:3)	DG	16:0/22:3	1 day, 14:03:00	646.554	C41 H74 O5	6.959	#NAME?	-	-	-	-	-	-	-	-	-	B	-	-	-	-	-	-	-	-	-	-	-	-	-	-	-	-	-	-	-	-	0.868	0.921	0.97	0.99	0.94	1	0.97	0.99	0.98	0.97	0.93	0.84
DG(16:0/22:6)	DG	16:0/22:6	1 day, 14:06:00	640.507	C41 H68 O5	4.689	#REF!	-	-	-	-	-	-	-	-	-	-	-	-	-	-	-	B	-	-	-	-	-	-	-	-	-	-	-	-	-	-	0	1	1	0	0.79	1	1	1	0.715	1	1	0.96
DG(16:0/22:6)	DG	16:0/22:6	1 day, 14:06:00	640.507	C41 H68 O5	14.89	#REF!	-	-	-	-	A	A	A	-	A	-	A	-	-	-	-	-	-	A	A	A	A	A	A	-	-	-	-	-	-	-	0	0.924	0.787	0.776	0.968	0.981	0.904	0.962	0.922	0.966	0.915	0.873
DG(18:0/16:0)	DG	18:0/16:0	1 day, 10:00:00	596.538	C37 H72 O5	6.232	#NAME?	-	-	-	-	-	-	-	-	-	-	-	-	-	-	-	-	-	-	-	-	-	-	-	-	-	B	-	-	-	-	0.96	0.6	0.376	0.416	0.817	0.7	0.546	0.774	0.819	0.631	0.781	0.505
DG(18:0/16:0)	DG	18:0/16:0	1 day, 10:00:00	596.538	C37 H72 O5	8.082	#NAME?	-	-	-	-	-	-	-	-	-	-	-	-	-	-	-	-	-	-	-	-	-	-	-	-	-	-	B	-	-	-	0.91	0.622	0.566	0.681	0.684	0.587	0.565	0.573	0.758	0.679	0.637	0.746
DG(18:0/16:0)	DG	18:0/16:0	1 day, 10:00:00	596.538	C37 H72 O5	10.507	#REF!	-	-	-	-	-	-	-	-	-	-	-	-	-	-	-	-	-	-	-	-	-	-	-	-	-	-	B	-	-	-	0.365	0.471	1	0.97	0.947	0.931	0.47	0.532	0.94	0.464	0.515	0.579
DG(18:0/16:0)	DG	18:0/16:0	1 day, 10:00:00	596.538	C37 H72 O5	10.614	#REF!	-	-	-	-	-	-	-	-	-	-	-	-	-	-	-	-	-	-	-	-	-	-	-	-	-	-	A	-	-	-	0.321	0	0.71	0.95	1	1	0.572	0.532	0.453	0.468	0.515	0.54
DG(18:0/16:0)	DG	18:0/16:0	1 day, 10:00:00	596.538	C37 H72 O5	15.74	#REF!	-	-	A	A	A	A	A	A	A	A	A	A	-	A	A	A	A	A	A	A	B	A	A	-	-	-	-	A	A	A	0.475	0.833	0.816	0.99	0.727	0.794	0.735	0.748	0.742	0.725	0.775	0.787
DG(18:0/16:0)	DG	18:0/16:0	1 day, 10:00:00	596.538	C37 H72 O5	16.114	#REF!	A	A	-	-	-	-	-	-	-	-	-	-	A	-	-	-	-	-	-	-	-	-	-	A	A	A	-	-	-	-	0.99	0.95	0.98	0.98	0.96	0.76	0.99	1	0.86	0.78	0.99	0.99
DG(18:0/16:1)	DG	18:0/16:1	1 day, 10:01:00	594.522	C37 H70 O5	3.184	#REF!	-	-	-	-	-	-	-	-	-	-	-	-	-	-	-	-	-	-	-	-	B	-	B	-	-	-	-	-	-	-	0.63	0.421	0.571	0.464	0.655	0.662	0.661	0.61	0.57	0.748	0.588	0.695
DG(18:0/17:0)	DG	18:0/17:0	1 day, 11:00:00	610.554	C38 H74 O5	16.03	#REF!	-	-	-	A	-	B	-	-	-	-	-	-	-	-	-	-	-	-	-	-	-	-	-	-	-	-	-	-	-	B	0.695	0.87	0.95	0.98	0.95	1	0.93	0.828	0.92	0.941	0.95	0.94
DG(18:0/18:0)	DG	18:0/18:0	1 day, 12:00:00	624.569	C39 H76 O5	0.062	#REF!	-	-	-	-	-	-	-	-	-	-	-	-	-	-	-	-	-	-	-	-	-	-	-	-	-	B	A	-	-	-	0.79	0.46	0.804	0	0.54	0.605	0.692	0.286	0.938	0.742	0.377	0.497
DG(18:0/18:0)	DG	18:0/18:0	1 day, 12:00:00	624.569	C39 H76 O5	1.775	#REF!	-	-	-	-	-	-	-	-	-	-	-	-	-	-	-	-	-	-	-	-	-	-	-	-	-	-	-	-	-	B	0.616	0.676	0	0.674	0	0.694	0.411	0.574	0.318	0	0.74	0.645
DG(18:0/18:0)	DG	18:0/18:0	1 day, 12:00:00	624.569	C39 H76 O5	6.629	#REF!	-	-	-	-	-	-	A	A	A	-	-	-	-	-	-	-	-	-	-	-	-	-	-	-	-	-	-	-	-	-	0.343	0.744	0.83	0.61	0.751	0.36	0.46	0.83	0.84	0.745	0.83	0.58
DG(18:0/18:0)	DG	18:0/18:0	1 day, 12:00:00	624.569	C39 H76 O5	7.778	#REF!	-	A	-	-	-	-	-	-	-	-	-	A	A	A	A	-	-	-	-	-	-	-	-	A	A	-	-	-	-	-	0.874	0.922	0.944	0.452	0.901	0.928	0.821	0.503	0.981	0.966	0.819	0.97
DG(18:0/18:0)	DG	18:0/18:0	1 day, 12:00:00	624.569	C39 H76 O5	8.838	#REF!	-	-	-	-	-	-	-	-	-	-	-	-	-	-	-	-	-	-	-	-	-	-	-	-	-	-	-	A	-	-	0.93	0.921	0.944	0.967	0.901	0.928	0.938	0.692	0.902	0.664	0.955	0.373
DG(18:0/18:0)	DG	18:0/18:0	1 day, 12:00:00	624.569	C39 H76 O5	9.751	#REF!	-	-	A	-	-	-	-	-	-	-	-	-	-	-	-	-	-	-	A	-	-	-	-	-	-	-	-	-	-	-	0	0.947	0.48	0.966	0.901	0.915	0.821	0.503	0.981	0.966	0.991	0.301
DG(18:0/18:0)	DG	18:0/18:0	1 day, 12:00:00	624.569	C39 H76 O5	10.055	#REF!	-	-	-	-	-	B	-	-	-	-	-	-	-	-	-	A	-	-	-	-	-	-	-	-	-	-	-	-	-	-	0.49	0.962	0.921	0.959	0.816	0.869	0.904	0.217	0.96	0.35	0.979	0
DG(18:0/18:0)	DG	18:0/18:0	1 day, 12:00:00	624.569	C39 H76 O5	10.335	#REF!	-	-	-	-	-	-	B	B	B	B	A	-	-	-	-	B	B	A	B	A	A	-	A	-	-	-	-	-	-	-	0	0.74	0.923	0.949	0.85	0.82	0.901	0.363	0.93	0.89	0.99	0.344
DG(18:0/18:0)	DG	18:0/18:0	1 day, 12:00:00	624.569	C39 H76 O5	10.896	#REF!	-	-	-	-	-	-	-	-	-	-	-	A	-	-	-	-	-	-	-	-	-	-	-	-	-	-	-	-	-	-	0	0.86	0.947	0.845	0.866	0.353	0.785	0.787	0.976	0.5	0.989	0.9
DG(18:0/18:0)	DG	18:0/18:0	1 day, 12:00:00	624.569	C39 H76 O5	12.523	#REF!	-	A	-	-	-	-	-	-	-	-	-	-	-	-	-	-	-	-	-	-	-	-	-	-	-	-	-	-	-	-	0.991	0.76	0.846	0.714	0.831	0.977	0.979	0.535	0.269	0.521	0	0.557
DG(18:0/18:0)	DG	18:0/18:0	1 day, 12:00:00	624.569	C39 H76 O5	12.732	#REF!	-	-	-	-	-	-	-	-	-	-	-	-	A	-	-	-	-	-	-	-	-	-	-	-	-	-	-	-	-	-	0.669	0.785	0.96	0.97	0.195	0.491	0	0.926	0.799	0.792	0.819	0.691
DG(18:0/18:0)	DG	18:0/18:0	1 day, 12:00:00	624.569	C39 H76 O5	12.936	#REF!	-	-	-	-	-	-	-	-	-	-	-	-	-	-	-	-	-	-	-	-	-	-	-	A	-	-	-	-	-	-	0.791	0.938	0.967	0.974	0.344	0.816	0	0.93	0.86	0.84	0.83	0.885
DG(18:0/18:0)	DG	18:0/18:0	1 day, 12:00:00	624.569	C39 H76 O5	13.299	#REF!	-	-	-	-	-	-	-	-	-	-	-	-	-	-	-	-	-	-	-	-	-	-	-	-	-	A	-	-	-	-	0.93	0.95	0.51	0	0.52	0.592	0.969	0.87	0.78	0.8	0.819	0.69
DG(18:0/18:0)	DG	18:0/18:0	1 day, 12:00:00	624.569	C39 H76 O5	14.104	#REF!	-	-	-	-	-	-	-	-	-	-	-	-	-	-	-	-	-	-	-	-	-	-	-	-	A	-	-	-	-	-	0	0.921	0	0.285	0	0	0	0	0	1	0.821	1
DG(18:0/18:0)	DG	18:0/18:0	1 day, 12:00:00	624.569	C39 H76 O5	16.188	#REF!	-	-	A	A	A	A	A	A	A	A	B	-	-	-	-	-	-	A	-	-	-	A	-	-	-	-	-	-	-	-	0.99	0.972	0.99	0.98	0.92	0.91	0.95	0.78	0.83	0.95	0.78	0.803
DG(18:0/18:0)	DG	18:0/18:0	1 day, 12:00:00	624.569	C39 H76 O5	7.551	#REF!	A	-	-	-	-	-	-	-	-	-	-	-	-	-	-	-	-	-	-	-	-	-	-	-	-	-	-	A	A	-	0.57	0.97	0.82	0.89	0.87	0	0.48	0.75	0.81	0.95	0.74	0
DG(18:0/18:0)	DG	18:0/18:0	1 day, 12:00:00	624.569	C39 H76 O5	11.869	#NAME?	A	-	-	-	-	-	-	-	-	-	-	-	-	-	-	-	-	-	-	-	-	-	-	-	-	-	-	-	-	-	0.98	0.34	0.977	1	0.95	0.95	0.9	0.588	0.635	0.487	0.702	0.696
DG(18:0/18:1)	DG	18:0/18:1	1 day, 12:01:00	622.554	C39 H74 O5	15.43	#NAME?	-	-	-	B	-	-	-	-	-	-	-	-	-	-	-	-	-	-	-	-	-	-	-	-	-	-	-	-	-	-	0.81	0.83	0.99	0.99	0.394	0.99	0.96	0.973	0.82	0.949	0.98	0.908
DG(18:0/18:1)	DG	18:0/18:1	1 day, 12:01:00	622.554	C39 H74 O5	15.861	#REF!	-	-	-	-	-	B	-	-	-	-	A	-	-	-	-	-	-	A	A	A	A	A	A	-	-	-	-	-	-	-	0.67	0.96	0.74	0.46	0.813	0.834	0.97	0.705	0.684	0.756	0.93	0.749
DG(18:0/18:1)	DG	18:0/18:1	1 day, 12:01:00	622.554	C39 H74 O5	16.102	#REF!	-	B	-	-	-	-	-	-	-	-	-	-	-	-	-	-	-	-	-	-	-	-	-	-	-	-	-	-	-	-	0.88	0.41	0.15	0.9	0	0.78	1	0.45	0	0.92	0.96	0.34
DG(18:0/20:0)	DG	18:0/20:0	1 day, 14:00:00	652.601	C41 H80 O5	15.401	#REF!	-	B	-	-	-	-	-	-	-	-	-	-	A	-	-	-	-	-	-	-	-	-	-	B	-	-	-	-	-	-	0.74	0.97	0	0	0.509	0.58	0.717	0	0	0	0	0
DG(18:0/20:0)	DG	18:0/20:0	1 day, 14:00:00	652.601	C41 H80 O5	16	#REF!	-	-	-	-	-	-	-	-	-	-	-	-	-	-	-	-	-	-	-	-	-	-	-	-	-	-	B	-	-	-	0.851	0.53	0.88	0.83	0.91	0.77	0.88	0.83	0.84	0.93	0.97	0.69
DG(18:0/20:3)	DG	18:0/20:3	1 day, 14:03:00	646.554	C41 H74 O5	15.77	#REF!	-	-	-	-	-	-	-	-	-	-	A	-	-	-	-	-	-	A	A	B	-	-	-	-	-	-	-	-	-	-	0.652	0.95	0.97	0.94	0.95	0.97	0.87	0.95	0.92	0.95	0.91	0.93
DG(18:0/20:4)	DG	18:0/20:4	1 day, 14:04:00	644.538	C41 H72 O5	15.546	#REF!	-	-	A	A	A	A	A	A	A	A	A	A	-	A	A	A	A	A	A	A	A	A	A	-	-	-	-	A	A	A	0.925	0.925	0.99	0.99	0.918	0.978	0.874	0.973	0.937	0.959	0.98	0.98
DG(18:0/22:0)	DG	18:0/22:0	1 day, 16:00:00	680.632	C43 H84 O5	0.529	#REF!	-	-	-	-	-	-	-	-	-	-	-	-	-	-	-	-	-	-	-	-	-	-	-	-	-	-	-	-	-	B	0.97	1	0.922	1	0.683	0.69	0.95	1	0.541	0.74	0.98	0.95
DG(18:0/22:6)	DG	18:0/22:6	1 day, 16:06:00	668.538	C43 H72 O5	15.578	#REF!	-	-	-	-	A	A	A	A	A	A	A	B	-	-	B	A	-	A	A	A	A	A	A	-	-	-	-	-	-	-	0.677	0.905	0.942	0.952	0.971	0.99	0.96	0.887	0.968	0.939	0.97	0.99
DG(18:1/18:1)	DG	18:1/18:1	1 day, 12:02:00	620.538	C39 H72 O5	15.055	#NAME?	-	-	-	-	-	-	-	-	-	-	-	-	-	-	-	-	-	-	-	-	-	B	-	-	-	-	-	-	-	-	1	0	0.881	0.847	0.942	0.911	0.895	0.85	0.876	0.867	0.96	0.939
DG(18:1/18:1)	DG	18:1/18:1	1 day, 12:02:00	620.538	C39 H72 O5	15.405	#REF!	-	-	-	-	-	-	-	-	-	-	-	-	-	-	-	-	-	-	B	-	B	A	-	-	-	-	-	-	-	-	0.563	0.752	0.59	0.6	0.737	0.744	0.795	0.719	0.77	0.637	0.88	0.79
DG(18:1/18:1)	DG	18:1/18:1	1 day, 12:02:00	620.538	C39 H72 O5	15.713	#REF!	-	-	-	-	-	-	-	-	-	-	-	-	A	-	-	-	-	-	-	-	-	-	-	-	-	-	-	-	-	-	0.73	0.54	0.87	0.62	0.681	0.91	0.83	0.56	0.784	0.447	0.33	0.79
DG(18:1/20:4)	DG	18:1/20:4	1 day, 14:05:00	642.522	C41 H70 O5	15.012	#REF!	-	-	-	-	A	A	A	A	A	A	A	A	-	-	-	A	A	A	A	A	A	A	A	-	-	-	-	-	-	-	0.63	0.937	0.936	0.913	0.963	0.959	0.966	0.914	0.914	0.947	0.961	0.952
DG(18:1/20:4)	DG	18:1/20:4	1 day, 14:05:00	642.522	C41 H70 O5	15.519	#REF!	-	-	-	-	-	-	-	-	-	-	-	-	-	-	-	-	-	-	-	-	-	-	-	-	-	-	A	-	-	-	0.83	0.87	0.78	0.325	0.763	0	0.75	0.93	0.85	0.779	0	0.83
DGMG(13:0)	DGMG	13:00:00	13:00:00	612.336	C28 H52 O14	9.308	#NAME?	-	-	-	-	-	-	-	-	-	-	B	B	-	B	-	B	B	B	-	B	B	-	B	-	-	-	-	-	-	-	0.865	0.885	0.894	0.99	0.89	0.94	0.94	0.97	0.94	0.92	0.72	0.93
GD1a(d18:1/18:0)	GD1a	d18:1/18:0	d36:1	1836.97	C84 H148 O39 N4	9.036	-2H	-	-	-	-	-	-	-	-	-	-	-	-	-	-	-	-	-	-	-	B	-	-	-	-	-	-	-	-	-	-	0	1	0	0.97	0	1	0	0	0.99	0	0.98	0
LPC(13:0)	LPC	13:00:00	13:00:00	453.286	C21 H44 O7 N1 P1	5.409	#NAME?	-	-	-	-	-	-	-	-	-	-	-	-	-	-	-	-	-	-	-	B	-	-	B	-	-	-	-	-	-	-	0.861	0.943	0.9	0.911	0.95	0.976	0.922	0.94	0.835	0.908	0.83	0.72
LPC(14:0)	LPC	14:00:00	14:00:00	467.301	C22 H46 O7 N1 P1	3.24	#NAME?	-	-	-	-	-	-	-	-	-	-	-	-	-	-	-	B	-	-	-	-	-	-	-	-	-	-	-	-	-	-	0.96	0.95	0.787	0.809	0.98	0.99	0.98	0.92	0.96	0.97	0.95	0.99
LPC(14:0)	LPC	14:00:00	14:00:00	467.301	C22 H46 O7 N1 P1	4.783	#NAME?	-	B	-	-	-	B	B	-	-	B	B	B	B	B	-	B	B	B	-	B	B	B	A	B	B	B	-	-	B	-	0.695	0.79	0	0	0.512	0	0	0.543	0	0	0.988	0.92
LPC(14:0)	LPC	14:00:00	14:00:00	467.301	C22 H46 O7 N1 P1	5	#NAME?	-	A	A	A	A	A	A	A	A	A	A	A	B	A	A	A	A	A	A	A	A	A	A	B	B	B	A	A	A	A	0.55	0.863	0.585	0.632	0.78	0.661	0.82	0.79	0.82	0.79	0.87	0.87
LPC(15:0)	LPC	15:00:00	15:00:00	481.317	C23 H48 O7 N1 P1	3.358	#NAME?	-	-	-	-	-	-	-	-	-	-	-	-	-	-	-	-	-	-	-	-	-	B	-	-	-	-	-	-	-	-	0	1	1	1	0	0	1	0	0	0	0	0
LPC(15:0)	LPC	15:00:00	15:00:00	481.317	C23 H48 O7 N1 P1	5.099	#NAME?	-	-	-	-	-	-	-	-	-	-	-	-	-	-	-	-	-	B	-	-	-	-	-	-	-	-	-	-	-	-	1	0.535	0.97	0.83	0	0	0.952	0.91	0.775	0.858	0.92	0.61
LPC(15:0)	LPC	15:00:00	15:00:00	481.317	C23 H48 O7 N1 P1	5.379	#NAME?	-	-	-	-	-	-	-	-	-	-	-	-	-	-	-	-	-	B	B	B	B	B	B	-	-	-	-	-	-	-	0.801	0.581	0	0.948	0.83	0.942	0.5	0.707	0.945	0.87	0.798	0.72
LPC(15:0)	LPC	15:00:00	15:00:00	481.317	C23 H48 O7 N1 P1	6.324	#NAME?	-	-	-	-	-	-	-	-	-	-	-	-	-	-	-	-	-	-	-	-	-	B	-	-	-	-	-	-	-	-	0.827	0.956	0.961	0.868	0.91	0.813	0.902	0.79	0.916	0.878	0.88	0.847
LPC(16:0)	LPC	16:00:00	16:00:00	495.332	C24 H50 O7 N1 P1	3.454	#NAME?	-	-	-	-	-	-	-	-	-	-	-	-	-	-	-	-	-	-	-	-	-	B	-	-	-	-	-	-	-	-	0	0.87	0	0	0	0	0	0.568	0	0	0	0.977
LPC(16:0)	LPC	16:00:00	16:00:00	495.332	C24 H50 O7 N1 P1	4.276	#NAME?	-	-	-	-	-	-	-	-	-	-	-	-	-	-	-	B	-	-	-	-	-	-	-	-	-	-	-	-	-	-	0	0	0	0.481	0.806	0.653	0.603	0	0.957	0	0.739	0.605
LPC(16:0)	LPC	16:00:00	16:00:00	495.332	C24 H50 O7 N1 P1	6.509	#NAME?	-	-	-	-	-	-	-	-	-	-	-	-	-	-	-	-	-	-	-	-	-	-	-	-	-	-	-	-	A	-	0.95	0	0.468	0	0	0	0	0	0	0	0	0
LPC(16:0)	LPC	16:00:00	16:00:00	495.332	C24 H50 O7 N1 P1	7.046	#NAME?	-	-	-	-	-	-	-	-	B	-	-	-	-	-	B	-	-	-	-	-	-	-	-	-	-	-	-	-	-	-	0.836	0	0	0	0	0.688	0	0.557	0.68	0	0	0
LPC(16:0)	LPC	16:00:00	16:00:00	495.332	C24 H50 O7 N1 P1	5.765	#NAME?	B	-	A	A	A	A	A	A	A	A	A	A	B	A	A	A	A	A	A	A	A	A	A	A	-	-	A	A	A	A	0.893	0.935	0.913	0.8	0.906	0.942	0.88	0.9	0.95	0.817	0.884	0.862
LPC(16:0e)	LPC	16:0e	16:0e	481.353	C24 H52 O6 N1 P1	4.45	#NAME?	-	-	-	-	-	-	-	-	-	-	-	-	-	-	-	-	-	-	-	-	-	B	-	-	-	-	-	-	-	-	0.252	0.89	0.407	0.406	0.95	0.667	0.63	0.619	0	1	0.94	1
LPC(16:0e)	LPC	16:0e	16:0e	481.353	C24 H52 O6 N1 P1	6.14	#NAME?	-	-	-	-	-	-	-	-	-	-	-	-	-	-	-	-	-	-	-	-	-	-	B	-	-	-	-	-	-	-	0.45	0.8	0	0	0.53	0.58	0.89	0.781	0.85	0.72	0.702	0.187
LPC(16:1)	LPC	16:01:00	16:01:00	493.317	C24 H48 O7 N1 P1	3.678	#NAME?	-	-	-	-	-	-	-	-	-	-	-	-	-	-	-	B	-	-	-	-	-	-	-	-	-	-	-	-	-	-	1	1	0.726	1	0	0	0.99	0	1	0.92	0	1
LPC(16:1)	LPC	16:01:00	16:01:00	493.317	C24 H48 O7 N1 P1	5.337	#NAME?	-	A	A	A	A	A	A	A	A	A	A	A	B	A	A	A	A	A	A	A	A	A	A	B	B	B	A	A	A	A	0.505	0.927	0.803	0.76	0.816	0.757	0.726	0.56	0.959	0.93	0.837	0.92
LPC(16:1p)	LPC	16:1p	16:1p	477.322	C24 H48 O6 N1 P1	5.768	#NAME?	-	-	-	-	-	-	-	-	B	B	-	-	-	B	-	B	B	B	B	B	B	B	B	-	-	-	-	-	-	-	0.913	0.916	0.547	0.774	0.76	0.908	0.943	0.84	0.936	0.921	0.83	0.852
LPC(17:0)	LPC	17:00:00	17:00:00	509.348	C25 H52 O7 N1 P1	6.251	#NAME?	-	-	-	-	-	-	-	-	-	-	-	-	-	-	-	-	-	-	B	-	B	-	B	-	-	-	-	-	-	-	0.603	0.83	0.816	0.904	0.69	0.184	0.61	0.858	0.34	0.8	0.85	0.55
LPC(18:0)	LPC	18:00:00	18:00:00	523.364	C26 H54 O7 N1 P1	5.218	#NAME?	-	-	-	-	-	-	-	-	-	-	-	-	-	-	-	-	-	-	-	-	-	B	-	-	-	-	-	-	-	-	1	0	0	0.915	0.588	0.343	0	0.72	0	0	0	0
LPC(18:0)	LPC	18:00:00	18:00:00	523.364	C26 H54 O7 N1 P1	5.604	#NAME?	-	-	-	-	-	-	-	-	-	-	-	-	-	-	-	B	-	-	-	-	-	-	-	-	-	-	-	-	-	-	0.829	0.702	0	0.58	0	0.933	0.66	0	0.751	0.719	0.757	0.749
LPC(18:0)	LPC	18:00:00	18:00:00	523.364	C26 H54 O7 N1 P1	6.696	#NAME?	-	B	A	A	A	A	A	A	A	A	A	A	B	A	A	A	A	A	A	A	A	A	A	A	B	B	B	B	B	A	0.79	0.926	0.944	0.79	0.848	0.942	0.832	0.892	0.813	0.847	0.843	0.852
LPC(18:1)	LPC	18:01:00	18:01:00	521.348	C26 H52 O7 N1 P1	3.858	#NAME?	-	-	-	-	-	-	-	-	-	-	-	-	-	-	-	-	-	-	-	-	-	B	-	-	-	-	-	-	-	-	0.64	0.95	0.77	0.814	0	0.583	0.95	0.984	0.94	1	0.77	0.98
LPC(18:1)	LPC	18:01:00	18:01:00	521.348	C26 H52 O7 N1 P1	4.814	#NAME?	-	-	-	-	-	-	-	-	-	-	-	-	-	-	-	B	-	-	-	-	-	-	-	-	-	-	-	-	-	-	0.772	0.76	0.931	0.873	0.994	0.901	0.915	1	0.882	0.785	0.815	1
LPC(18:1)	LPC	18:01:00	18:01:00	521.348	C26 H52 O7 N1 P1	5.834	#NAME?	-	B	A	A	A	A	B	B	B	A	B	B	B	B	B	A	B	A	A	A	A	A	A	B	B	B	B	B	B	B	0.893	0.837	0.82	0.72	0.83	0.85	0.91	0.75	0.75	0.84	0.77	0.79
LPC(18:1)	LPC	18:01:00	18:01:00	521.348	C26 H52 O7 N1 P1	6.133	#NAME?	-	-	A	A	A	A	A	A	A	A	A	A	-	A	A	A	A	A	A	A	A	A	A	B	B	B	A	A	A	A	0.915	0.874	0.838	0.826	0.896	0.87	0.928	0.853	0.919	0.873	0.788	0.916
LPC(18:1)	LPC	18:01:00	18:01:00	521.348	C26 H52 O7 N1 P1	6.623	#NAME?	-	-	-	-	-	-	-	-	-	-	-	B	B	-	-	B	-	-	B	-	-	-	B	-	A	-	-	-	-	-	0	0	0	0	0	0	0	0	0	0	0	0
LPC(18:2)	LPC	18:02:00	18:02:00	519.332	C26 H50 O7 N1 P1	3.427	#NAME?	-	-	-	-	-	-	-	-	-	-	-	-	-	-	-	-	-	-	-	-	-	B	-	-	-	-	-	-	-	-	0.66	0.65	0.808	0.616	0	0.823	0.539	0.57	0.844	0.79	0.731	0.496
LPC(18:2)	LPC	18:02:00	18:02:00	519.332	C26 H50 O7 N1 P1	5.468	#NAME?	-	-	-	-	-	B	B	B	-	B	B	B	-	B	-	B	-	A	A	B	A	A	A	-	-	-	-	-	-	-	0.644	0.967	0.75	0.85	0.85	0.742	0.963	0.88	0.604	0.88	0.9	0.65
LPC(18:2)	LPC	18:02:00	18:02:00	519.332	C26 H50 O7 N1 P1	5.71	#NAME?	-	-	-	-	B	-	B	B	B	B	-	-	-	B	B	-	B	B	B	-	B	B	-	-	-	-	-	-	-	-	0.82	0.862	0.791	0.89	0.38	0.938	0.962	0.885	0.808	0.858	0.79	0.793
LPC(18:3)	LPC	18:03:00	18:03:00	517.317	C26 H48 O7 N1 P1	3.814	#NAME?	-	-	-	-	-	-	-	-	-	-	-	-	-	-	-	-	-	-	-	-	-	B	-	-	-	-	-	-	-	-	0	0.984	0.81	0.99	0.798	0.881	0.928	0.734	0	1	1	1
LPC(18:3)	LPC	18:03:00	18:03:00	517.317	C26 H48 O7 N1 P1	5.5	#NAME?	-	-	-	-	B	-	-	-	-	-	-	-	-	-	-	-	-	-	-	B	B	B	B	-	-	-	-	B	-	-	0.661	0.705	0.81	0.76	0.52	0.883	0.764	0.883	0.712	0.826	0.88	0.898
LPC(18:3)	LPC	18:03:00	18:03:00	517.317	C26 H48 O7 N1 P1	5.8	#NAME?	-	-	-	-	B	-	-	-	-	-	-	B	-	B	B	B	-	-	-	-	B	-	-	-	-	-	-	-	-	-	0.967	0.918	0.81	0.812	0.46	0.71	0.921	0.92	0.84	0.81	0.896	0.91
LPC(20:3)	LPC	20:03:00	20:03:00	545.348	C28 H52 O7 N1 P1	4.907	#NAME?	-	-	-	-	-	-	-	-	-	-	-	-	-	-	-	B	-	-	-	-	-	-	-	-	-	-	-	-	-	-	0.541	0.99	0.405	0.724	1	0.541	0.314	0.99	0.949	0	0	0.98
LPC(20:3)	LPC	20:03:00	20:03:00	545.348	C28 H52 O7 N1 P1	5.213	#NAME?	-	-	-	-	-	-	-	-	-	-	-	-	-	-	-	-	-	-	-	-	-	B	-	-	-	-	-	-	-	-	0.73	0.928	0.591	0.933	0.842	0.59	0.533	0.812	0	0	0	0
LPC(20:3)	LPC	20:03:00	20:03:00	545.348	C28 H52 O7 N1 P1	5.874	#NAME?	-	-	-	-	B	-	B	-	-	-	-	-	-	-	-	-	-	B	B	-	-	-	-	-	-	-	-	-	-	-	0.955	0.916	0.768	0.671	0.772	0.524	0.83	0.731	0.715	0.807	0.818	0.822
LPC(20:3)	LPC	20:03:00	20:03:00	545.348	C28 H52 O7 N1 P1	6.152	#NAME?	-	-	-	-	-	-	B	-	-	-	B	-	-	B	B	B	B	B	B	B	B	B	B	-	-	-	-	-	-	-	0	0.8	0.922	0	0.716	0.461	0.669	0.66	0.545	0.96	0.69	0.45
LPC(20:3)	LPC	20:03:00	20:03:00	545.348	C28 H52 O7 N1 P1	6.291	#NAME?	-	-	-	-	-	-	-	-	-	-	-	-	-	-	-	B	-	-	-	-	-	-	-	-	-	-	-	-	-	-	1	0.886	0	0.895	0.935	0.91	0.88	0.709	0	0.45	0.883	0.85
LPC(20:3)	LPC	20:03:00	20:03:00	545.348	C28 H52 O7 N1 P1	6.658	#NAME?	-	-	-	-	B	-	-	-	-	-	-	-	-	-	-	-	-	-	-	-	-	-	-	-	-	-	-	-	-	-	0.98	0.97	0.9	0.531	0.91	0.771	0.89	0.85	0.336	0.66	0.86	0.91
LPC(20:4)	LPC	20:04:00	20:04:00	543.332	C28 H50 O7 N1 P1	4.002	#NAME?	-	-	-	-	-	-	-	-	-	-	-	-	-	-	-	B	-	-	-	-	-	-	-	-	-	-	-	-	-	-	0	1	1	0	1	1	1	1	1	0	0	1
LPC(20:4)	LPC	20:04:00	20:04:00	543.332	C28 H50 O7 N1 P1	5.598	#NAME?	-	-	-	-	A	A	A	A	A	A	A	B	-	A	B	B	A	A	A	A	A	A	A	-	-	-	-	-	-	-	0.473	0	0.68	0.728	0.74	0.65	0.573	0.65	0.705	0.62	0	0.61
LPC(20:4)	LPC	20:04:00	20:04:00	543.332	C28 H50 O7 N1 P1	5.815	#NAME?	-	-	-	-	B	-	B	B	B	-	-	-	-	B	B	B	-	-	B	B	B	B	B	-	-	-	-	-	-	-	0.992	0.767	0.635	0.77	0.97	0.675	0.348	0.97	0.404	0.758	0.91	0.45
LPC(22:4)	LPC	22:04:00	22:04:00	571.364	C30 H54 O7 N1 P1	6.352	#NAME?	-	-	-	-	-	-	-	-	-	-	-	-	-	-	-	-	-	-	-	-	-	B	B	-	-	-	-	-	-	-	0.67	0.87	0.882	0.76	0.78	0.635	0.54	0.88	0.73	0.67	0.51	0.82
LPC(22:6)	LPC	22:06:00	22:06:00	567.332	C30 H50 O7 N1 P1	4.242	#NAME?	-	-	-	-	-	-	-	-	-	-	-	-	-	-	-	B	-	-	-	-	-	B	-	-	-	-	-	-	-	-	0.726	0.992	0.93	1	1	1	1	0	1	0	1	1
LPC(22:6)	LPC	22:06:00	22:06:00	567.332	C30 H50 O7 N1 P1	5.756	#NAME?	-	-	-	-	B	-	B	B	-	B	B	B	-	B	B	B	B	B	A	B	B	A	A	-	-	-	-	-	-	-	0.837	0	0.64	0.68	0.93	0.89	0.77	0.92	0.87	0.82	0.88	0.84
LPC(22:6)	LPC	22:06:00	22:06:00	567.332	C30 H50 O7 N1 P1	6.026	#NAME?	-	-	-	-	B	B	B	B	B	B	B	B	-	B	B	B	-	B	B	B	B	B	B	-	-	-	-	-	-	-	0.658	0.696	0.474	0.77	0	0.697	0.653	0.4	0.93	0.451	0.552	0.93
LPE(14:0)	LPE	14:00:00	14:00:00	425.254	C19 H40 O7 N1 P1	4.665	#NAME?	-	-	-	-	-	-	-	-	-	-	-	-	-	-	-	-	-	-	-	B	-	A	A	-	-	-	-	-	-	-	0	0.969	0.93	0.91	0.99	0.99	0.79	0.87	0.88	0.98	1	0.98
LPE(14:0)	LPE	14:00:00	14:00:00	425.254	C19 H40 O7 N1 P1	4.892	#NAME?	-	-	B	B	B	-	-	-	-	-	-	-	-	-	-	-	-	A	A	A	A	-	A	-	-	-	B	B	B	B	0	0.837	0.97	0.81	0.9	0.93	0.91	0.98	0.85	0.76	0.91	0.89
LPE(16:0)	LPE	16:00:00	16:00:00	453.286	C21 H44 O7 N1 P1	3.364	#NAME?	-	-	-	-	-	-	-	-	-	-	-	-	-	-	-	-	-	-	-	-	-	B	-	-	-	-	-	-	-	-	0.936	1	0.744	0.993	0.815	0.782	1	1	0.998	1	0.716	0.887
LPE(16:0)	LPE	16:00:00	16:00:00	453.286	C21 H44 O7 N1 P1	4.115	#NAME?	-	-	-	-	-	-	-	-	-	-	-	-	-	-	-	B	-	-	-	-	-	-	-	-	-	-	-	-	-	-	0.832	0	0.98	0.96	1	0	1	1	1	1	0.95	0.845
LPE(16:0)	LPE	16:00:00	16:00:00	453.286	C21 H44 O7 N1 P1	5.664	#NAME?	-	A	A	B	B	A	B	A	B	B	A	A	B	A	A	A	A	A	A	A	B	A	A	-	B	B	B	B	B	A	0.933	0.93	0.97	0.971	0.974	0.973	0.968	0.96	0.965	0.96	0.968	0.967
LPE(16:0e)	LPE	16:0e	16:0e	439.306	C21 H46 O6 N1 P1	5.73	#NAME?	-	-	-	-	-	-	-	-	-	-	-	-	-	-	-	-	-	-	B	-	-	-	-	-	-	-	-	-	-	-	0	0	0	0	0	0.74	0	0	0	0	0	0
LPE(16:0e)	LPE	16:0e	16:0e	439.306	C21 H46 O6 N1 P1	5.988	#NAME?	-	-	-	-	-	-	-	-	-	-	-	-	-	-	-	-	-	B	-	B	B	B	B	-	-	-	-	-	-	-	1	0.87	0.96	0.952	0.9	0.99	0.83	0.95	0.89	1	0.75	0.98
LPE(16:0p)	LPE	16:0p	16:0p	437.291	C21 H44 O6 N1 P1	5.765	#NAME?	-	-	-	-	-	-	-	-	-	-	-	-	-	B	B	-	-	B	-	B	B	B	B	-	-	-	-	-	-	-	0.85	0.9	0.95	0.94	0.92	0.94	0.966	0.83	0.94	0.94	0.77	0.919
LPE(16:1)	LPE	16:01:00	16:01:00	451.27	C21 H42 O7 N1 P1	4.996	#NAME?	-	B	-	-	B	-	-	-	-	-	-	-	B	-	-	-	-	A	-	A	B	A	A	-	-	-	-	-	-	B	1	0.97	0.928	0.931	0.902	0.921	0.542	0.811	0	0.91	0.83	0.93
LPE(16:1)	LPE	16:01:00	16:01:00	451.27	C21 H42 O7 N1 P1	5.221	#NAME?	-	A	B	A	A	A	B	B	B	B	A	A	A	A	B	A	B	B	A	A	A	-	A	-	-	B	B	B	B	B	0.645	0.719	0.78	0.95	0.96	0.94	0.91	0.95	0.71	0.88	0.99	0.9
LPE(16:1)	LPE	16:01:00	16:01:00	451.27	C21 H42 O7 N1 P1	5.844	#NAME?	-	-	-	-	-	-	-	-	-	-	-	-	B	-	-	-	-	-	-	-	-	-	-	-	-	-	-	-	-	-	0	0.82	0.98	0.97	0	0	0	0	0.98	0	0.98	1
LPE(18:0)	LPE	18:00:00	18:00:00	481.317	C23 H48 O7 N1 P1	5.396	#NAME?	-	-	-	-	-	-	-	-	-	-	-	-	-	-	-	B	-	-	-	-	-	-	-	-	-	-	-	-	-	-	0.94	0.96	0.97	0.583	0.89	0.88	0.98	0.87	0.8	0.8	0.98	0.847
LPE(18:0)	LPE	18:00:00	18:00:00	481.317	C23 H48 O7 N1 P1	6.544	#NAME?	-	-	B	B	A	B	B	B	B	B	A	A	-	A	A	A	B	A	A	A	A	A	A	-	-	-	B	B	B	B	0.829	0.97	0.91	0.88	0.916	0.944	0.967	0.977	0.866	0.932	0.88	0.977
LPE(18:0)	LPE	18:00:00	18:00:00	481.317	C23 H48 O7 N1 P1	6.85	#NAME?	-	A	-	-	-	-	-	-	-	-	-	-	B	-	-	-	-	-	-	-	-	-	-	B	B	A	B	-	-	-	0.87	0.9	0.801	0.91	0.6	0.875	0.945	0.983	0.498	0.787	0.663	0.907
LPE(18:0p)	LPE	18:0p	18:0p	465.322	C23 H48 O6 N1 P1	6.645	#NAME?	-	-	-	-	-	-	-	-	-	-	B	-	-	B	B	-	-	B	-	B	-	B	-	-	-	-	-	-	-	-	1	0.9	0.928	0.917	0.924	0.95	0.92	0.926	0.94	0.74	0.84	0.73
LPE(18:1)	LPE	18:01:00	18:01:00	479.301	C23 H46 O7 N1 P1	3.748	#NAME?	-	-	-	-	-	-	-	-	-	-	-	-	-	-	-	-	-	-	-	-	-	B	-	-	-	-	-	-	-	-	0	0.801	1	0.801	1	1	1	0.96	1	1	0.93	1
LPE(18:1)	LPE	18:01:00	18:01:00	479.301	C23 H46 O7 N1 P1	5.429	#NAME?	-	-	-	-	-	-	-	-	-	-	-	-	-	-	-	-	B	B	B	-	-	-	-	-	-	-	-	-	-	-	0.89	0.97	0.861	0.81	0.815	0.736	0.873	0.638	0.969	0.586	0.716	0.767
LPE(18:1)	LPE	18:01:00	18:01:00	479.301	C23 H46 O7 N1 P1	5.722	#NAME?	-	B	B	B	-	B	-	-	-	-	-	-	-	-	-	-	-	A	A	B	A	A	A	B	B	B	B	B	B	B	0	0.686	0.511	0	0.98	0.958	0.609	0	0.937	0.926	0.81	0.774
LPE(18:1)	LPE	18:01:00	18:01:00	479.301	C23 H46 O7 N1 P1	5.991	#NAME?	-	B	A	B	B	B	B	B	A	A	A	A	B	A	A	A	B	A	A	A	A	B	A	B	B	B	B	B	B	B	0.83	0.97	0.862	0	0	0.98	0.929	0.92	0.963	0	0.982	0
LPE(18:1p)	LPE	18:1p	18:1p	463.306	C23 H46 O6 N1 P1	6.084	#NAME?	-	-	-	-	-	-	-	-	-	-	-	-	-	-	-	-	-	-	B	-	B	-	-	-	-	-	-	-	-	-	0	0.82	0.97	0.85	0.96	0.89	0.96	0.922	0.93	0.94	0.95	0.931
LPE(18:2)	LPE	18:02:00	18:02:00	477.286	C23 H44 O7 N1 P1	5.354	#NAME?	-	-	-	-	-	-	-	-	-	-	-	-	-	-	-	-	-	B	B	B	A	A	-	-	-	-	-	-	-	-	0.7	0.98	0.55	0.96	0.84	0.982	0.38	0.72	0.4	0.89	1	0.92
LPE(18:2)	LPE	18:02:00	18:02:00	477.286	C23 H44 O7 N1 P1	5.609	#NAME?	-	-	-	-	-	-	-	-	-	-	A	-	-	-	-	-	-	B	B	A	-	A	A	-	-	-	-	-	-	-	0	0.92	0.99	0.95	0.91	0.95	0.93	0	0.8	0.97	0.82	0.77
LPE(19:0)	LPE	19:00:00	19:00:00	495.332	C24 H50 O7 N1 P1	6.249	#NAME?	-	-	-	-	-	-	-	-	-	-	-	-	-	-	-	-	-	-	-	-	-	A	-	-	-	-	-	-	-	-	0	1	0.93	0.95	0.857	0.99	0.99	1	0.98	0.97	1	1
LPE(20:0)	LPE	20:00:00	20:00:00	509.348	C25 H52 O7 N1 P1	7.167	#NAME?	-	-	-	-	-	-	-	-	-	-	-	-	-	-	-	-	-	-	-	-	B	B	A	-	-	-	-	-	-	-	0	0.838	0.55	0.7	0.41	0	0	0	0.5	0	0.904	0.72
LPE(20:1)	LPE	20:01:00	20:01:00	507.332	C25 H50 O7 N1 P1	6.522	#NAME?	-	-	-	-	-	-	-	-	-	-	-	-	-	-	-	-	-	-	-	-	A	A	A	-	-	-	-	-	-	-	0.732	0.769	0.577	0.715	0.723	0.647	0.841	0.73	0.513	0.818	0.661	0.96
LPE(20:2)	LPE	20:02:00	20:02:00	505.317	C25 H48 O7 N1 P1	6.15	#NAME?	-	-	-	-	-	-	-	-	-	-	-	-	-	-	-	-	-	-	-	-	A	B	A	-	-	-	-	-	-	-	0	0.68	0.88	0.71	0.809	0.849	0.888	0.84	0	0.555	0.781	0.859
LPE(20:2)	LPE	20:02:00	20:02:00	505.317	C25 H48 O7 N1 P1	6.429	#NAME?	-	-	-	-	-	-	-	-	-	-	-	-	-	-	-	-	-	-	-	B	-	-	-	-	-	-	-	-	-	-	0	0.98	0.63	0.514	0.99	0.96	0.888	0.95	0.95	0.82	0.92	0.93
LPE(20:3)	LPE	20:03:00	20:03:00	503.301	C25 H46 O7 N1 P1	4.014	#NAME?	-	-	-	-	-	-	-	-	-	-	-	-	-	-	-	-	-	-	-	-	-	B	-	-	-	-	-	-	-	-	0.75	1	0.934	1	0.97	0.757	0.829	0	0.698	0.57	0.892	0.93
LPE(20:3)	LPE	20:03:00	20:03:00	503.301	C25 H46 O7 N1 P1	5.339	#NAME?	-	-	-	-	-	B	-	B	-	-	-	-	-	-	-	-	-	-	-	-	-	-	-	-	-	-	-	-	-	-	0.94	1	0.98	0.88	0.99	0.99	0.99	0.92	0.74	0.9	0.99	0
LPE(20:3)	LPE	20:03:00	20:03:00	503.301	C25 H46 O7 N1 P1	5.657	#NAME?	-	-	-	-	-	-	-	-	-	-	-	-	-	-	-	B	B	B	B	B	B	-	-	-	-	-	-	-	-	-	0.656	0.935	0.961	0.915	0.94	0.93	0.751	0.766	0.789	0.768	0.793	0.838
LPE(20:3)	LPE	20:03:00	20:03:00	503.301	C25 H46 O7 N1 P1	5.905	#NAME?	-	-	-	-	-	-	-	-	-	-	-	-	-	-	-	-	-	B	B	B	B	B	B	-	-	-	-	-	-	-	0.914	0.665	0.9	0.764	0.98	0.97	0.745	0.99	0.96	0.934	0.83	0.99
LPE(20:3)	LPE	20:03:00	20:03:00	503.301	C25 H46 O7 N1 P1	6.044	#NAME?	-	-	-	-	-	-	-	-	-	-	-	-	-	-	-	-	-	A	A	B	A	A	A	-	-	-	-	-	-	-	0	0.93	0.755	0.87	0.82	0.58	0.598	0.84	0.88	0.56	0.46	0.588
LPE(20:4)	LPE	20:04:00	20:04:00	501.286	C25 H44 O7 N1 P1	3.452	#NAME?	-	-	-	-	-	-	-	-	-	-	-	-	-	-	-	-	-	-	-	-	-	B	-	-	-	-	-	-	-	-	0	0	0.728	0	0.594	0.576	0.468	0.57	0.62	0.883	0.627	0
LPE(20:4)	LPE	20:04:00	20:04:00	501.286	C25 H44 O7 N1 P1	5.478	#NAME?	-	-	B	B	B	B	B	B	B	B	A	A	-	A	A	A	A	A	B	A	A	A	A	-	B	-	B	B	B	A	0.722	0.694	0.87	0.416	0.94	0.769	0.81	0.95	0.669	0	0.89	0.756
LPE(20:4)	LPE	20:04:00	20:04:00	501.286	C25 H44 O7 N1 P1	5.702	#NAME?	-	B	B	-	-	B	-	A	-	-	-	-	B	A	A	B	-	A	A	B	A	A	A	B	B	B	-	B	B	B	0.966	0.76	0.632	0.764	0.844	0.847	0.731	0.791	0.799	0.95	0.667	0.771
LPE(20:4)	LPE	20:04:00	20:04:00	501.286	C25 H44 O7 N1 P1	5.949	#NAME?	-	-	-	-	-	-	-	-	-	-	-	-	B	-	-	-	-	-	-	-	-	-	-	-	B	B	-	-	-	-	0.745	0.98	0	0.311	0	0	0.927	0.788	0.869	0	0.834	0.872
LPE(20:5)	LPE	20:05:00	20:05:00	499.27	C25 H42 O7 N1 P1	5.203	#NAME?	-	-	-	-	-	-	-	-	-	-	-	-	-	-	-	-	-	B	B	B	B	A	A	-	-	-	-	-	-	-	0	0.723	1	0.687	0.8	1	0.94	0.93	0.75	0.99	0.9	0.81
LPE(22:1)	LPE	22:01:00	22:01:00	535.364	C27 H54 O7 N1 P1	7.413	#NAME?	-	-	-	-	-	-	-	-	-	-	-	-	-	-	-	-	-	-	-	-	-	-	B	-	-	-	-	-	-	-	0	0	0	0	0	0	1	0	0	0.97	0	0
LPE(22:3)	LPE	22:03:00	22:03:00	531.332	C27 H50 O7 N1 P1	6.6	#NAME?	-	-	-	-	-	-	-	-	-	-	-	-	-	-	-	-	-	-	-	-	-	-	A	-	-	-	-	-	-	-	0	0.77	0.96	0.946	0	0	0.909	1	0	0.9	1	0.847
LPE(22:4)	LPE	22:04:00	22:04:00	529.317	C27 H48 O7 N1 P1	4.469	#NAME?	-	-	-	-	-	-	-	-	-	-	-	-	-	-	-	-	-	-	-	-	-	B	-	-	-	-	-	-	-	-	0.95	0.958	0.99	0.48	0.657	0.754	0.715	0.793	0.75	0.41	0.95	0.685
LPE(22:4)	LPE	22:04:00	22:04:00	529.317	C27 H48 O7 N1 P1	4.891	#NAME?	-	-	-	-	-	-	-	-	-	-	-	-	-	-	-	-	-	-	-	-	-	B	-	-	-	-	-	-	-	-	0	0.852	1	0.866	0	0.926	0	1	1	0.783	0.93	0.826
LPE(22:4)	LPE	22:04:00	22:04:00	529.317	C27 H48 O7 N1 P1	6.2	#NAME?	-	B	B	-	B	B	B	B	B	B	A	B	B	B	A	B	A	B	B	A	A	A	A	B	B	B	B	B	A	B	0.724	0.65	0.94	0.98	0.94	0.738	0.811	0.96	0.668	0.96	0.95	0.713
LPE(22:4)	LPE	22:04:00	22:04:00	529.317	C27 H48 O7 N1 P1	6.438	#NAME?	-	B	-	-	B	-	-	-	B	B	B	-	B	-	-	-	-	A	B	A	B	-	A	B	B	B	-	-	-	-	0.96	0.94	0.79	0.92	0.412	0.64	0.668	0.592	0.541	0.44	0.633	0.709
LPE(22:5)	LPE	22:05:00	22:05:00	527.301	C27 H46 O7 N1 P1	5.974	#NAME?	-	-	-	-	-	-	-	-	-	-	-	-	-	-	-	-	-	-	A	-	-	A	A	-	-	-	-	-	-	-	0	0.617	0.645	0.651	0.827	0.82	0.779	0.87	0.752	0.98	0.82	0.82
LPE(22:5)	LPE	22:05:00	22:05:00	527.301	C27 H46 O7 N1 P1	6.21	#NAME?	-	-	-	-	-	-	-	-	-	-	-	-	-	-	-	-	-	-	A	A	A	B	-	-	-	-	-	-	-	-	0	0.93	0.91	0.71	0.74	0.857	0.756	0.71	0.812	0.95	0.891	0.9
LPE(22:6)	LPE	22:06:00	22:06:00	525.285	C27 H44 O7 N1 P1	3.668	#NAME?	-	-	-	-	-	-	-	-	-	-	-	-	-	-	-	-	-	-	-	-	-	B	-	-	-	-	-	-	-	-	0.9	0.612	1	0.99	0.965	0	1	0.676	1	0.848	0.664	0.691
LPE(22:6)	LPE	22:06:00	22:06:00	525.285	C27 H44 O7 N1 P1	4.014	#NAME?	-	-	-	-	-	-	-	-	-	-	-	-	-	-	-	-	-	-	-	-	-	B	-	-	-	-	-	-	-	-	1	1	0.91	1	1	0.906	0.936	0	0.649	0.547	1	0.93
LPE(22:6)	LPE	22:06:00	22:06:00	525.285	C27 H44 O7 N1 P1	5.662	#NAME?	-	B	B	-	B	B	A	-	B	B	A	B	-	B	A	A	B	B	A	A	B	A	A	B	-	-	B	B	A	B	0.673	0.874	0.612	0.714	0.94	0.93	0.781	0.97	0.807	0.794	0.814	0.98
LPE(22:6)	LPE	22:06:00	22:06:00	525.285	C27 H44 O7 N1 P1	5.904	#NAME?	-	B	-	B	B	B	-	A	B	-	A	A	B	A	A	A	A	A	A	A	A	A	A	-	B	B	B	B	B	B	0.984	0.91	0.95	0.941	0.97	0.94	0.946	0.97	0.934	0.93	0.97	0.782
LPEt(16:0)	LPEt	16:00:00	16:00:00	438.275	C21 H43 O7 N0 P1	8.269	#NAME?	-	-	-	-	-	-	-	-	-	-	-	-	-	-	-	-	-	-	B	-	-	-	-	-	-	-	-	-	-	-	0.96	0.99	0.99	0.95	0.65	0.67	0.88	0.74	0.94	0.73	1	0.79
LPEt(18:0)	LPEt	18:00:00	18:00:00	466.306	C23 H47 O7 N0 P1	9.549	#NAME?	-	-	-	-	-	-	-	-	-	-	-	-	-	-	-	-	-	-	B	-	-	B	B	-	-	-	-	-	-	-	0.988	0.41	0.99	0.94	0.54	0.98	0.89	0.74	0.96	0.98	0.68	0.93
LPI(16:0)	LPI	16:00:00	16:00:00	572.296	C25 H49 O12 N0 P1	4.868	#NAME?	-	-	-	-	-	-	-	-	-	-	-	-	-	-	-	-	-	-	A	-	-	-	-	-	-	-	-	-	-	-	0	0	0	0	0	0	0	0	0	0	0	0
LPI(16:0)	LPI	16:00:00	16:00:00	572.296	C25 H49 O12 N0 P1	5.177	#NAME?	-	-	-	-	-	-	-	-	-	-	-	-	-	-	-	-	-	A	A	A	A	A	A	-	-	-	-	-	-	-	1	0.91	0.98	0.99	0.99	0.824	0.95	0.99	0.97	0.89	0.95	0.968
LPI(18:0)	LPI	18:00:00	18:00:00	600.327	C27 H53 O12 N0 P1	5.694	#NAME?	-	-	-	-	-	-	-	-	-	-	-	-	-	-	-	-	-	-	A	-	-	-	-	-	-	-	-	-	-	-	0	0.592	0.886	0.957	0.225	0.97	0.717	0.89	0.742	0.779	0.949	0.924
LPI(18:0)	LPI	18:00:00	18:00:00	600.327	C27 H53 O12 N0 P1	5.965	#NAME?	-	-	A	A	A	A	A	A	A	A	A	A	-	A	A	A	-	A	A	A	A	A	A	-	-	-	A	A	A	-	0.954	0.96	0.973	0.926	0.894	0.877	0.98	0.855	0.985	0.944	0.829	0.795
LPI(18:1)	LPI	18:01:00	18:01:00	598.312	C27 H51 O12 N0 P1	5.174	#NAME?	-	-	-	-	-	-	-	-	-	-	-	-	-	-	-	-	-	-	A	-	-	-	-	-	-	-	-	-	-	-	0	0	0	0	0	0.84	0	0.99	0	0	0	0
LPI(18:1)	LPI	18:01:00	18:01:00	598.312	C27 H51 O12 N0 P1	5.479	#NAME?	-	-	-	-	-	-	-	-	-	-	-	-	-	-	-	-	-	-	-	-	A	A	A	-	-	-	-	-	-	-	0	1	0.92	0.96	0.86	1	0.949	0.97	0.98	0.98	0.95	0.98
LPI(20:4)	LPI	20:04:00	20:04:00	620.296	C29 H49 O12 N0 P1	5.027	#NAME?	-	-	-	-	-	-	-	-	-	-	-	-	-	-	-	-	-	A	A	A	A	A	A	-	-	-	-	-	-	-	0	0.96	1	0.94	0.98	0.85	0.94	0.95	0.85	0.99	0.88	0.99
LPS(18:0)	LPS	18:00:00	18:00:00	525.307	C24 H48 O9 N1 P1	6.203	#NAME?	-	-	-	A	B	-	-	B	-	-	-	-	-	-	B	-	-	B	B	B	B	B	B	-	-	-	B	B	B	-	0.874	0.862	0.756	0.746	0.904	0.846	0.728	0.872	0.879	0.786	0.868	0.913
LPS(18:0)	LPS	18:00:00	18:00:00	525.307	C24 H48 O9 N1 P1	6.486	#NAME?	-	-	-	-	-	-	-	-	-	-	-	-	-	-	-	-	-	-	-	-	-	-	-	-	-	-	B	-	-	-	0.94	0	0.64	0.98	0	0	0.8	1	0.73	0	0	0.92
LPS(18:1)	LPS	18:01:00	18:01:00	523.291	C24 H46 O9 N1 P1	5.413	#NAME?	-	-	-	-	-	-	-	-	-	-	-	-	-	-	-	-	-	-	-	-	B	B	B	-	-	-	-	-	-	-	0	0	0.86	0	0.71	0.4	0.896	0.32	0.79	0	1	1
LPS(20:3)	LPS	20:03:00	20:03:00	547.291	C26 H46 O9 N1 P1	5.354	#NAME?	-	-	-	-	-	-	-	-	-	-	-	-	-	-	-	-	-	-	-	-	-	-	B	-	-	-	-	-	-	-	0	0.44	0.99	0.97	0	0.885	0	0.66	0	0.631	0.794	0.94
LPS(20:4)	LPS	20:04:00	20:04:00	545.275	C26 H44 O9 N1 P1	5.182	#NAME?	-	-	-	-	-	-	-	-	-	-	-	-	-	-	-	-	-	-	-	B	-	B	B	-	-	-	-	-	-	-	0.88	0	1	1	0.615	0.647	0.251	0.467	0.79	0.62	0.29	0.823
LPS(22:6)	LPS	22:06:00	22:06:00	569.275	C28 H44 O9 N1 P1	3.26	#NAME?	-	-	-	-	-	-	-	-	-	-	-	-	-	-	-	-	-	-	-	-	-	B	-	-	-	-	-	-	-	-	0	0	0	0	0	0	0	0	0	0	0	0
LPS(22:6)	LPS	22:06:00	22:06:00	569.275	C28 H44 O9 N1 P1	5.362	#NAME?	-	-	-	-	-	-	-	-	-	-	B	B	-	-	B	-	-	B	B	B	B	B	B	-	-	-	-	-	-	-	0	0.88	0.93	0.682	0	0.499	0.536	0	0	0.625	0.397	0.735
LdMePE(14:0)	LdMePE	14:00:00	14:00:00	453.286	C21 H44 O7 N1 P1	4.642	#NAME?	-	-	-	-	-	-	-	-	-	-	-	-	-	-	-	-	-	-	B	-	-	-	-	-	-	-	-	-	-	-	0.99	0	0.808	0.668	0.871	0.841	0.809	0.817	0.867	0.718	0.747	0.827
LdMePE(14:0)	LdMePE	14:00:00	14:00:00	453.286	C21 H44 O7 N1 P1	4.985	#NAME?	-	-	-	-	B	B	B	B	B	B	B	B	-	B	B	B	B	B	B	B	B	B	B	-	-	-	-	-	-	B	0	0.86	0.79	0.61	0.9	0.86	0.906	0.87	0.58	0.72	0.61	0.88
LdMePE(16:0)	LdMePE	16:00:00	16:00:00	481.317	C23 H48 O7 N1 P1	5.512	#NAME?	-	-	-	-	-	-	-	-	-	-	-	-	-	-	-	-	-	-	B	-	-	B	B	-	-	-	-	-	-	-	0	0.849	0.63	0.73	0.79	0.696	0.86	0.79	0.53	0.61	0.9	0.82
LdMePE(16:0)	LdMePE	16:00:00	16:00:00	481.317	C23 H48 O7 N1 P1	5.764	#NAME?	-	-	B	B	B	B	B	B	B	B	B	B	-	B	B	B	B	B	B	B	B	B	B	-	-	-	B	B	B	B	0.834	0.907	0.825	0.825	0.769	0.689	0.901	0.759	0.884	0.73	0.877	0.8
LdMePE(16:0)	LdMePE	16:00:00	16:00:00	481.317	C23 H48 O7 N1 P1	5.999	#NAME?	-	B	-	-	-	-	-	-	-	-	-	-	B	-	-	-	-	-	-	B	-	-	-	B	B	B	-	-	-	-	0.57	0	0.886	0.852	0.909	0.923	0	0	0.887	0.884	0.911	0.961
LdMePE(16:1)	LdMePE	16:01:00	16:01:00	479.301	C23 H46 O7 N1 P1	5.071	#NAME?	-	-	-	-	-	-	-	-	-	-	-	-	-	-	-	-	-	-	B	-	-	-	-	-	-	-	-	-	-	-	0	0	0	0	0	0	0	0	0	0	0	0.82
LdMePE(16:1)	LdMePE	16:01:00	16:01:00	479.301	C23 H46 O7 N1 P1	5.34	#NAME?	-	-	B	B	-	B	B	B	B	B	B	B	-	B	B	B	B	B	B	B	B	B	B	-	-	-	B	B	B	B	1	0.95	0.91	0.79	0.83	0.811	0.65	0.79	0.85	0.6	0.91	0.72
LdMePE(16:1)	LdMePE	16:01:00	16:01:00	479.301	C23 H46 O7 N1 P1	5.515	#NAME?	-	B	-	-	-	-	-	-	-	-	-	-	B	-	-	-	-	-	-	-	-	B	-	-	B	-	-	-	-	-	1	0.834	0	0	0	0.849	0.863	0.961	0.947	0.963	0.855	0.868
LdMePE(18:0)	LdMePE	18:00:00	18:00:00	509.348	C25 H52 O7 N1 P1	6.689	#NAME?	-	-	-	-	B	B	B	B	B	B	B	B	-	B	B	B	B	B	B	B	B	B	B	-	-	-	-	-	-	-	1	0.937	0.85	0.9	0.825	0.807	0.905	0.861	0.831	0.838	0.945	0.864
LdMePE(18:1)	LdMePE	18:01:00	18:01:00	507.332	C25 H50 O7 N1 P1	5.785	#NAME?	-	-	-	-	B	-	-	-	-	-	-	-	-	-	-	-	-	-	-	-	-	B	-	-	-	-	-	-	-	-	0	0.71	0.98	0.84	0.69	0.69	0.87	0.85	0.48	0	0.69	0.99
LdMePE(18:1)	LdMePE	18:01:00	18:01:00	507.332	C25 H50 O7 N1 P1	6.113	#NAME?	-	-	B	B	B	B	B	B	B	B	B	B	-	B	B	B	B	B	B	B	B	B	B	-	-	-	B	B	B	B	0.808	0.85	0.3	0.76	0.712	0.78	0.793	0.906	0.714	0.865	0.946	0.763
LdMePE(18:1)	LdMePE	18:01:00	18:01:00	507.332	C25 H50 O7 N1 P1	6.279	#NAME?	-	B	-	-	-	-	-	-	-	-	-	-	-	-	-	-	-	-	-	-	-	-	-	-	-	-	-	-	-	-	0.63	0.759	0.781	0.838	0.9	0.897	0.911	0.64	0.81	0.94	0.901	0.929
LdMePE(20:4)	LdMePE	20:04:00	20:04:00	529.317	C27 H48 O7 N1 P1	5.543	#NAME?	-	-	-	-	-	-	-	-	-	-	-	-	-	-	-	-	-	-	-	-	-	B	B	-	-	-	-	-	-	-	0	0.99	1	0.98	0.9	0.84	0.967	0.775	0.961	0.959	0.854	0.788
MG(16:0)	MG	16:00:00	16:00:00	330.277	C19 H38 O4	0.003	#NAME?	-	-	-	-	-	-	-	-	-	-	-	-	-	-	-	-	-	-	-	A	-	-	-	-	-	-	-	-	-	-	0.826	0.531	0.594	0.556	0.478	0.557	0.619	0.593	0.643	0.466	0.392	0.326
MG(16:0)	MG	16:00:00	16:00:00	330.277	C19 H38 O4	1.04	#NAME?	-	-	-	-	-	-	-	-	-	-	-	-	-	A	-	-	-	-	-	-	A	-	-	-	-	-	-	-	-	-	0	0	0.76	0.72	0.478	0.68	0.573	0.82	0.894	0.639	0.442	0.327
MG(16:0)	MG	16:00:00	16:00:00	330.277	C19 H38 O4	1.967	#NAME?	-	-	-	-	-	-	-	-	-	-	-	-	-	-	-	-	A	-	-	-	-	-	-	-	-	-	-	-	-	-	0.568	0.69	0.6	0.488	0.631	0.86	0.434	0.85	0.535	0.651	0.457	0.431
MG(16:0)	MG	16:00:00	16:00:00	330.277	C19 H38 O4	16.109	#NAME?	-	-	-	A	-	-	A	-	A	A	-	-	-	-	-	-	-	-	-	-	-	-	-	-	-	-	-	-	-	-	0.685	0.812	0.931	0.55	0.55	0.804	0.76	0.6	0.4	0.73	0.815	0.681
MG(16:0)	MG	16:00:00	16:00:00	330.277	C19 H38 O4	17.864	#NAME?	-	-	-	-	-	-	-	-	-	-	-	-	-	-	A	-	-	-	-	-	-	-	-	-	-	-	-	-	-	-	0	0.527	0.84	0.641	0.429	0.57	0	0.592	0.779	0.244	0.488	0
MG(16:0)	MG	16:00:00	16:00:00	330.277	C19 H38 O4	19.365	#NAME?	-	-	-	-	-	-	-	A	-	-	-	-	-	-	-	-	-	-	-	-	-	-	-	-	-	-	-	-	-	-	0.498	0.399	0.525	0.51	0.674	0.655	0.577	0.51	0.558	0.588	0.497	0.648
MG(16:0)	MG	16:00:00	16:00:00	330.277	C19 H38 O4	19.523	#NAME?	-	-	-	-	-	-	-	-	-	-	-	-	-	-	-	-	-	-	-	-	-	-	A	-	-	-	-	-	-	-	0.556	0.82	0.546	0.55	0.698	0.578	0.97	0.48	0.618	0.575	0.546	0.507
MG(16:1)	MG	16:01:00	16:01:00	328.261	C19 H36 O4	4.286	#NAME?	-	-	-	-	-	-	-	-	-	-	-	-	-	-	-	-	-	-	-	A	-	-	-	-	-	-	A	-	-	-	0.75	0.86	0.8	0.9	0.93	0.81	0.84	0.81	0.84	0.81	0.86	0.88
MG(16:1)	MG	16:01:00	16:01:00	328.261	C19 H36 O4	4.625	#NAME?	-	-	-	-	-	-	-	-	-	-	A	-	-	-	-	-	-	-	-	-	-	-	-	-	-	-	-	-	-	-	0.83	0.93	0	0	0.93	0	0.51	0	0	0	0.92	0.99
MG(16:1)	MG	16:01:00	16:01:00	328.261	C19 H36 O4	4.835	#NAME?	-	-	-	-	-	-	-	-	-	-	-	-	-	-	-	-	-	-	-	-	-	-	-	-	-	-	-	-	A	-	0.9	0.837	0.95	0.95	0.97	0.99	0.96	0.98	0.97	0.96	0.97	0.97
MG(18:0)	MG	18:00:00	18:00:00	358.308	C21 H42 O4	0.056	#NAME?	-	-	-	-	-	-	-	-	-	-	-	-	-	-	-	-	-	-	-	-	A	-	-	-	-	-	-	-	-	-	0.345	0.769	0.678	0.583	0.29	0	0.367	0	0	0	0.696	0.695
MG(18:0)	MG	18:00:00	18:00:00	358.308	C21 H42 O4	0.921	#NAME?	-	-	-	-	-	-	-	-	-	-	-	-	-	-	-	-	-	-	-	-	A	-	-	-	-	-	-	-	-	-	0.424	0	0.46	0.583	0.837	0.65	0.55	0.96	0.66	0.94	0.92	0
MG(18:0)	MG	18:00:00	18:00:00	358.308	C21 H42 O4	2.392	#NAME?	-	-	-	-	-	-	-	-	-	-	-	-	-	-	A	-	A	-	-	-	-	-	-	-	-	-	-	-	-	-	0.411	0.753	0.548	0.737	0.848	0.52	0.76	0.783	0.476	0.85	0.736	0.801
MG(18:0)	MG	18:00:00	18:00:00	358.308	C21 H42 O4	7.82	#REF!	-	-	-	-	-	-	-	-	-	-	-	-	-	-	-	-	-	-	-	-	-	-	-	-	A	-	-	-	-	-	0.98	0.81	0.99	0.88	0.98	0	0.579	1	0.429	0	0.86	0.99
MG(18:0)	MG	18:00:00	18:00:00	358.308	C21 H42 O4	7.986	#NAME?	-	-	-	-	A	-	-	-	A	-	-	A	-	-	-	-	A	-	-	-	-	-	-	-	-	A	-	-	A	-	0.99	0.976	0.971	0.992	0.971	0.934	0.788	0.941	0.699	0.924	0.99	0.98
MG(18:1)	MG	18:01:00	18:01:00	356.293	C21 H40 O4	4.792	#NAME?	-	-	-	-	-	-	-	-	-	-	-	-	-	-	-	A	A	-	A	A	-	-	-	-	-	-	-	-	-	-	0.674	0.674	0.62	0.67	0.775	0.831	0.73	0.593	0.77	0.71	0.568	0.625
MG(18:1)	MG	18:01:00	18:01:00	356.293	C21 H40 O4	5.106	#NAME?	-	-	-	-	-	-	-	-	A	-	-	-	-	-	-	-	-	-	-	-	-	-	-	A	-	-	-	-	-	-	0.81	0.631	0.721	0.692	0.59	0.771	0.671	0.721	0.663	0.697	0.558	0.674
MGDG(10:4/11:4)	MGDG	10:4/11:4	21:08:00	560.262	C30 H40 O10	5.557	#NAME?	-	-	-	-	-	-	-	-	B	-	-	B	-	B	-	B	B	B	-	-	-	-	-	-	-	-	-	-	-	-	0.91	0.583	0.584	0.96	0.87	0.595	0.563	0.97	0.89	0.97	0.93	0.86
MGDG(14:0/16:0)	MGDG	14:0/16:0	1 day, 6:00:00	702.528	C39 H74 O10	11.791	#NAME?	-	-	-	-	-	-	-	-	-	-	-	-	-	-	-	-	-	-	A	B	-	-	-	-	-	-	-	-	-	-	0.546	0.899	0.96	0.87	0.68	0.906	0.896	0.718	0.875	0.543	0.672	0.805
MGDG(14:0/16:0)	MGDG	14:0/16:0	1 day, 6:00:00	702.528	C39 H74 O10	11.961	#NAME?	-	-	-	-	-	-	-	-	-	-	-	-	-	-	-	-	-	A	A	A	A	B	A	-	-	-	-	-	-	-	0.84	0.78	0.956	0.873	0.786	0.764	0.733	0.85	0.773	0.745	0.972	0
MGDG(16:0/18:0)	MGDG	16:0/18:0	1 day, 10:00:00	758.591	C43 H82 O10	14.303	#NAME?	-	-	-	-	-	-	-	-	-	-	-	-	-	-	-	-	-	A	B	B	A	B	B	-	-	-	-	-	-	-	0	0.63	0.552	0.736	0.91	0.85	0.93	0.766	0.94	0	0.87	0.748
MGDG(16:0/20:0)	MGDG	16:0/20:0	1 day, 12:00:00	786.622	C45 H86 O10	15.245	#NAME?	-	-	-	-	-	-	-	-	-	-	-	-	-	-	-	-	-	-	B	B	B	-	B	-	-	-	-	-	-	-	0	0.705	0	1	0.61	0.97	0.93	0.92	0.507	0.87	0.695	0.858
MGDG(16:0/20:1)	MGDG	16:0/20:1	1 day, 12:01:00	784.606	C45 H84 O10	14.498	#NAME?	-	-	-	-	-	-	-	-	-	-	-	-	-	-	-	-	-	-	-	-	B	-	B	-	-	-	-	-	-	-	0	1	1	0	0.924	0	0.613	0.874	0	0.572	0.471	0.564
MGDG(16:0/24:1)	MGDG	16:0/24:1	1 day, 16:01:00	840.669	C49 H92 O10	15.91	#NAME?	-	-	-	-	-	-	-	-	-	-	-	-	-	-	-	-	-	-	-	-	A	-	-	-	-	-	-	-	-	-	0	0	0	1	0.98	0	1	0	0.87	1	0	0
MGDG(18:0/22:4)	MGDG	18:0/22:4	1 day, 16:04:00	834.622	C49 H86 O10	14.033	#NAME?	-	-	-	-	B	B	B	B	B	B	B	B	-	B	B	B	B	B	B	B	-	B	-	-	-	-	-	-	-	-	0.81	0.78	0.713	0.479	0.897	0.848	0.727	0.884	0.733	0.719	0.91	0.85
MGMG(26:10)	MGMG	1 day, 2:10:00	1 day, 2:10:00	612.33	C35 H48 O9	9.276	#NAME?	-	-	-	-	B	-	-	-	-	-	-	-	-	-	-	-	-	-	-	-	-	-	-	-	-	-	-	-	-	-	0.811	0.876	0.937	0.97	0.92	0.96	0.97	0.93	0.94	0.94	0.71	0.97
MGMG(30:0)	MGMG	1 day, 6:00:00	1 day, 6:00:00	688.549	C39 H76 O9	10.057	#NAME?	-	-	-	-	B	-	B	B	B	B	-	-	-	-	-	-	-	-	-	-	-	-	-	-	-	-	-	-	-	-	0.914	0.93	0.971	0.884	0.956	0.92	0.836	0.953	0.835	0.879	0.98	0.961
MGMG(30:0)	MGMG	1 day, 6:00:00	1 day, 6:00:00	688.549	C39 H76 O9	10.465	#NAME?	-	-	-	-	-	-	-	-	-	-	-	-	-	-	-	-	-	-	-	-	-	-	-	-	-	-	-	-	B	-	0.77	0.951	0.872	0	0.967	0.95	0.828	0.962	0.835	0.882	0.881	0.939
MGMG(30:0)	MGMG	1 day, 6:00:00	1 day, 6:00:00	688.549	C39 H76 O9	10.819	#NAME?	-	-	-	-	-	-	-	-	-	-	-	-	B	-	-	-	-	-	-	-	-	-	-	B	B	-	-	-	-	-	0.65	0.98	0.831	0.647	0.67	0.72	0.668	0.94	0.84	0.729	0.85	0.516
MGMG(36:5)	MGMG	1 day, 12:05:00	1 day, 12:05:00	762.565	C45 H78 O9	8.971	#NAME?	-	-	-	-	-	-	-	-	-	-	-	-	-	-	-	-	-	-	-	-	-	B	-	-	-	-	-	-	-	-	0	0.97	0.87	0.82	0	0	0	0	0.9	0	0	0
MGMG(38:0)	MGMG	1 day, 14:00:00	1 day, 14:00:00	800.674	C47 H92 O9	15.611	#NAME?	-	-	-	-	-	-	-	-	-	B	-	-	B	-	-	-	-	-	-	-	-	-	-	-	B	-	-	-	-	-	0.7	0.717	0.814	0.804	0.846	0.863	0.869	0.83	0.876	0.773	0.877	0.822
PA(16:0/16:0)	PA	16:0/16:0	1 day, 8:00:00	648.473	C35 H69 O8 N0 P1	0.612	#NAME?	-	-	-	-	-	-	-	-	-	-	-	-	-	-	-	-	-	-	B	-	-	-	-	-	-	-	-	-	-	-	0.713	0.894	0.926	0.898	0.685	0.729	0.661	0.764	0.728	0.907	0.734	0.698
PA(16:0/16:0)	PA	16:0/16:0	1 day, 8:00:00	648.473	C35 H69 O8 N0 P1	16.171	#NAME?	-	-	-	-	B	-	-	-	-	-	B	-	-	-	-	-	B	-	B	-	-	-	-	-	-	-	-	-	-	-	0.779	0.752	0.336	0.471	0.809	0.75	0.835	0.8	0.708	0.754	0.826	0.8
PA(16:0/16:1)	PA	16:0/16:1	1 day, 8:01:00	646.457	C35 H67 O8 N0 P1	0.591	#NAME?	-	-	-	-	-	-	-	-	-	-	-	-	-	-	-	-	-	-	B	-	-	-	-	-	-	-	-	-	-	-	0	0	0	0	1	0.623	1	1	1	1	0.763	0
PA(16:0/16:1)	PA	16:0/16:1	1 day, 8:01:00	646.457	C35 H67 O8 N0 P1	16.156	#NAME?	-	-	-	-	B	B	B	B	B	B	B	B	-	B	B	B	B	-	-	-	-	-	-	-	-	-	-	-	-	-	0	0.63	0.551	0.732	0.803	0.829	0.88	0.468	0.454	0.695	0.867	0.656
PA(16:0/18:1)	PA	16:0/18:1	1 day, 10:01:00	674.489	C37 H71 O8 N0 P1	15.149	#NAME?	-	-	-	-	-	-	B	-	-	-	-	-	-	-	-	-	-	-	-	-	-	-	-	-	-	-	-	-	-	-	1	0.575	0.811	0.708	0.868	0.814	0.72	0.94	0	0	0	0
PA(16:0/18:1)	PA	16:0/18:1	1 day, 10:01:00	674.489	C37 H71 O8 N0 P1	16.13	#NAME?	-	-	-	B	B	B	B	B	B	B	B	B	-	-	B	B	B	B	B	B	-	B	B	-	-	-	-	-	-	-	0.763	0.446	0.873	0.806	0.55	0.9	0.345	0.875	0.895	0.889	0.915	0.918
PA(16:0/20:4)	PA	16:0/20:4	1 day, 12:04:00	696.473	C39 H69 O8 N0 P1	0.07	#REF!	-	-	-	-	-	-	B	-	-	-	-	-	-	-	-	-	-	-	-	-	-	-	-	-	-	-	-	-	-	-	1	0.705	0.71	0.632	0.25	0.289	0.57	0.74	0.423	0.511	0.523	0
PA(16:0/20:4)	PA	16:0/20:4	1 day, 12:04:00	696.473	C39 H69 O8 N0 P1	15.752	#NAME?	-	-	-	-	-	-	-	-	-	-	B	-	-	B	-	-	-	B	-	B	-	-	B	-	-	-	-	-	-	-	0.677	0.541	0.699	0.437	0.816	0.681	0.222	0.766	0.475	0.52	0.297	0.141
PA(16:0/20:4)	PA	16:0/20:4	1 day, 12:04:00	696.473	C39 H69 O8 N0 P1	16.164	#NAME?	-	-	-	-	B	-	B	-	-	-	-	B	-	-	-	-	B	-	B	-	-	-	-	-	-	-	-	-	-	-	0.676	0.541	0.715	0.71	0.289	0.681	0.83	0.62	0.67	0.68	0.583	0.143
PA(18:0/18:1)	PA	18:0/18:1	1 day, 12:01:00	702.52	C39 H75 O8 N0 P1	0.094	#NAME?	-	-	-	-	-	-	-	-	-	-	-	-	-	-	-	-	-	-	B	-	-	-	-	-	-	-	-	-	-	-	0.665	0.529	0.663	0.885	1	0.782	0.679	0.928	0.681	0.78	0.882	0.864
PA(18:0/18:1)	PA	18:0/18:1	1 day, 12:01:00	702.52	C39 H75 O8 N0 P1	15.935	#NAME?	-	-	-	-	-	-	-	-	-	-	-	-	-	-	-	-	-	-	-	-	B	-	B	-	-	-	-	-	-	-	0.74	0.59	0.255	0.423	0.59	0.574	0.574	0.626	0.622	0.724	0.404	0.569
PA(18:0/18:1)	PA	18:0/18:1	1 day, 12:01:00	702.52	C39 H75 O8 N0 P1	16.184	#NAME?	-	-	-	-	-	-	-	-	-	-	-	-	-	-	-	-	-	-	-	-	B	-	B	-	-	-	-	-	-	-	0.751	0.497	0.456	0.423	0.845	0.728	0.228	0.72	0.47	0.577	0.404	0.372
PA(18:0/20:4)	PA	18:0/20:4	1 day, 14:04:00	724.504	C41 H73 O8 N0 P1	16.165	#NAME?	-	-	-	-	B	B	B	B	B	B	B	B	-	B	B	B	B	-	-	B	-	-	-	-	-	-	-	-	-	-	0.661	0.734	0.877	0.839	0.883	0.873	0.73	0.837	0.853	0.83	0.884	0.46
PA(18:0/22:6)	PA	18:0/22:6	1 day, 16:06:00	748.504	C43 H73 O8 N0 P1	15.354	#NAME?	-	-	-	-	-	-	-	-	-	-	-	-	-	-	-	-	-	-	-	-	-	-	-	-	-	-	-	-	B	-	0.63	0.543	0.585	0.687	0.784	0.717	0.527	0.628	0.71	0.626	0.736	0.302
PA(18:0/22:6)	PA	18:0/22:6	1 day, 16:06:00	748.504	C43 H73 O8 N0 P1	16.171	#NAME?	-	-	-	-	B	-	B	B	-	B	-	B	-	B	-	-	-	B	B	B	-	B	-	-	-	-	-	-	-	-	0.815	0.711	0.669	0.722	0.864	0.82	0.84	0.826	0.49	0.777	0.842	0.5
PA(18:1/18:1)	PA	18:1/18:1	1 day, 12:02:00	700.504	C39 H73 O8 N0 P1	0.547	#NAME?	-	-	-	-	-	-	-	-	-	-	-	-	-	-	-	-	-	-	B	-	-	-	-	-	-	-	-	-	-	-	0.827	0.864	0	1	0	0	1	0	0.968	0	1	1
PA(18:1/18:1)	PA	18:1/18:1	1 day, 12:02:00	700.504	C39 H73 O8 N0 P1	16.082	#NAME?	-	-	-	-	-	-	-	-	-	-	-	-	-	-	-	-	-	-	-	-	B	-	-	-	-	-	-	-	-	-	0.89	0.57	0.802	0.567	0.836	0.878	0.723	0.93	0.706	0.772	0.697	0.732
PAF(12:0e)	PAF	12:0e	12:0e	467.301	C22 H46 O7 N1 P1	5.243	#NAME?	-	-	-	-	-	-	-	-	-	-	-	-	-	-	B	-	-	-	-	-	-	-	-	-	-	-	-	-	-	-	0.814	0.701	0.888	0.81	0.869	0.915	0.887	0.88	0.895	0.855	0.819	0.882
PAF(14:0p)	PAF	14:0p	14:0p	493.317	C24 H48 O7 N1 P1	5.032	#NAME?	-	-	-	-	-	-	-	-	-	-	-	-	-	-	B	-	-	-	-	-	-	-	-	-	-	-	-	-	-	-	1	0.786	0.988	0	0.919	0.723	0.797	0.491	0.806	0.645	0.973	0.925
PAF(14:0p)	PAF	14:0p	14:0p	493.317	C24 H48 O7 N1 P1	5.348	#NAME?	-	-	-	-	-	-	-	-	-	B	-	B	-	-	-	-	-	-	-	-	-	-	-	-	-	-	-	-	-	-	0.92	0.87	0.56	0.86	0.79	0.87	0.75	0.85	0.8	0.8	0.4	0.6
PAF(16:0)	PAF	16:00:00	16:00:00	537.343	C26 H52 O8 N1 P1	5.956	#NAME?	-	-	-	-	-	-	-	-	-	-	-	-	-	-	-	-	-	-	-	B	-	-	B	-	-	-	-	-	-	-	1	0.48	0.33	1	0.491	0.31	0.99	1	0.291	1	0.727	0.903
PAF(16:0p)	PAF	16:0p	16:0p	521.348	C26 H52 O7 N1 P1	5.844	#NAME?	-	-	-	-	-	-	-	-	-	-	-	-	-	-	-	B	-	-	-	-	-	-	-	-	-	-	-	-	-	-	1	0.899	0.79	0.64	0.9	0.889	0.78	0.82	0.81	0.74	0.775	0.88
PAF(18:0)	PAF	18:00:00	18:00:00	565.374	C28 H56 O8 N1 P1	6.935	#NAME?	-	-	-	-	-	-	-	-	-	-	-	-	-	-	-	-	-	-	-	-	A	B	-	-	-	-	-	-	-	-	1	0.82	0.695	0.967	0.939	0.89	0.53	0.845	0.646	0.71	0.61	0.873
PAF(18:0)	PAF	18:00:00	18:00:00	565.374	C28 H56 O8 N1 P1	8.078	#NAME?	-	-	-	-	-	-	-	-	-	-	-	-	-	-	-	-	-	-	-	-	-	B	-	-	-	-	-	-	-	-	0	0.99	1	0.91	0	0	0	0	0	0	0	0
PAF(26:1)	PAF	1 day, 2:01:00	1 day, 2:01:00	675.484	C36 H70 O8 N1 P1	9.857	#NAME?	-	-	-	-	-	-	-	-	-	-	-	-	-	-	-	-	-	-	-	-	-	B	-	-	-	-	-	-	-	-	1	0.36	0.99	0.78	0.97	0.86	0.288	0	0.99	0.899	0.68	0.7
PC(10:0/23:1)	PC	10:0/23:1	1 day, 9:01:00	745.562	C41 H80 O8 N1 P1	14.221	#NAME?	-	-	B	-	-	-	-	-	-	-	-	-	-	-	-	-	-	-	-	-	-	-	-	-	-	-	-	-	-	-	0.848	0.975	0.94	0.94	0.91	0.91	0.94	0.97	0.94	0.79	0.96	0.97
PC(11:0/19:0)	PC	11:0/19:0	1 day, 6:00:00	705.531	C38 H76 O8 N1 P1	11.644	#NAME?	-	-	-	-	-	-	-	-	-	-	-	-	-	-	-	-	-	-	-	-	-	-	-	-	-	-	-	-	B	-	0.685	0.834	0.64	0.79	0.49	0.59	0.62	0.62	0.49	0.5	0.63	0.71
PC(11:0/22:6)	PC	11:0/22:6	1 day, 9:06:00	735.484	C41 H70 O8 N1 P1	11.328	#NAME?	-	-	-	-	-	B	B	-	-	-	B	-	-	B	-	-	-	B	B	-	B	-	B	-	-	-	-	-	-	-	1	0.94	0.981	0.877	0.925	0.974	0.901	0.827	0.981	0.62	0.986	0.98
PC(14:0/14:0)	PC	14:0/14:0	1 day, 4:00:00	677.5	C36 H72 O8 N1 P1	10.213	#NAME?	-	-	A	A	A	A	A	A	A	-	A	A	-	A	A	A	-	A	A	A	A	A	A	-	-	-	-	-	-	A	0.44	0.847	0.88	0.978	0.909	0.775	0.907	0.86	0.958	0.69	0.951	0.912
PC(14:0/14:0)	PC	14:0/14:0	1 day, 4:00:00	677.5	C36 H72 O8 N1 P1	10.997	#NAME?	-	A	-	-	-	-	-	-	-	-	-	-	A	-	-	-	-	-	-	-	-	A	-	A	B	-	-	-	-	-	0.82	0.83	0.417	0.836	0.82	0.629	0.735	0.878	0.776	0.533	0.742	0.584
PC(14:0/14:1)	PC	14:0/14:1	1 day, 4:01:00	675.484	C36 H70 O8 N1 P1	10.033	#NAME?	-	-	-	-	-	-	-	-	-	-	-	-	-	-	-	B	-	-	-	-	-	-	-	-	-	-	-	-	-	-	1	0.956	0.288	0.663	0.347	0.469	0.756	0.475	0.763	0.831	0.951	0.534
PC(14:0/18:3)	PC	14:0/18:3	1 day, 8:03:00	727.515	C40 H74 O8 N1 P1	10.804	#NAME?	-	-	-	-	B	A	B	B	C	B	B	A	-	B	A	-	-	-	-	-	-	A	-	-	-	-	-	-	-	-	0.855	0	0.877	0.51	0.584	0.781	0.686	0.674	0.661	0.766	0.216	0.351
PC(14:0/20:4)	PC	14:0/20:4	1 day, 10:04:00	753.531	C42 H76 O8 N1 P1	11.214	#NAME?	-	-	-	B	A	A	A	A	A	A	A	A	-	A	A	A	A	A	A	A	A	A	A	-	-	-	-	-	-	-	0.837	0	0.709	0.764	0.378	0.762	0.384	0.297	0.392	0.548	0.422	0.401
PC(14:0/20:4)	PC	14:0/20:4	1 day, 10:04:00	753.531	C42 H76 O8 N1 P1	11.644	#NAME?	-	-	-	-	-	-	-	-	-	-	-	-	-	-	-	B	-	-	-	-	C	-	-	-	-	-	-	-	-	-	0.858	0.831	0.615	0.674	0.744	0.839	0.628	0.617	0.77	0.677	0.679	0.658
PC(14:0/20:4)	PC	14:0/20:4	1 day, 10:04:00	753.531	C42 H76 O8 N1 P1	11.971	#NAME?	-	A	-	-	-	-	-	-	-	-	-	-	B	-	-	-	-	-	-	-	-	-	-	A	A	-	-	-	-	-	0.909	0.705	0.715	0.66	0.47	0.57	0	0.29	0.904	0.89	0.84	0.52
PC(14:0/22:6)	PC	14:0/22:6	1 day, 12:06:00	777.531	C44 H76 O8 N1 P1	11.428	#NAME?	-	-	-	-	A	A	A	A	A	A	A	A	-	A	A	A	A	A	A	A	A	A	A	-	-	-	-	-	-	-	0.743	0.958	0.958	0.971	0.979	0.986	0.983	0.958	0.97	0.953	0.96	0.94
PC(15:0/14:0)	PC	15:0/14:0	1 day, 5:00:00	691.515	C37 H74 O8 N1 P1	10.286	#NAME?	-	-	-	-	-	-	-	-	-	-	-	-	-	-	-	-	-	-	-	-	-	B	-	-	-	-	-	-	-	-	0	0.84	0	0.459	0	0.601	0	0	0.252	0.811	0	0
PC(15:0/14:0)	PC	15:0/14:0	1 day, 5:00:00	691.515	C37 H74 O8 N1 P1	10.46	#NAME?	-	-	-	-	-	-	-	-	-	-	-	-	-	-	-	B	-	-	-	-	-	-	-	-	-	-	-	-	-	-	0	0	0.938	0.857	0.956	0.973	0.852	0	0.687	0.765	0.924	0
PC(15:0/14:0)	PC	15:0/14:0	1 day, 5:00:00	691.515	C37 H74 O8 N1 P1	10.909	#NAME?	-	-	-	-	B	B	-	B	B	-	B	B	-	B	B	B	B	B	B	A	A	B	B	-	-	-	-	-	B	B	0.908	0.937	0.987	0.922	0.931	0.988	0.767	0.925	0.973	0.654	0.98	0.98
PC(15:0/14:0)	PC	15:0/14:0	1 day, 5:00:00	691.515	C37 H74 O8 N1 P1	11.55	#NAME?	-	-	-	-	-	-	-	-	-	-	-	-	-	-	-	-	-	-	-	-	-	-	-	C	B	B	-	-	-	-	0.85	0.985	0.764	0.965	0.808	0.434	0.42	0.449	0.955	0.462	0.5	0.808
PC(15:0/14:0)	PC	15:0/14:0	1 day, 5:00:00	691.515	C37 H74 O8 N1 P1	11.718	#NAME?	-	-	-	-	-	-	-	-	-	-	-	-	-	-	-	-	-	-	-	-	-	-	-	-	-	-	B	-	-	-	0.98	0.924	0.841	0.874	0	0	0.896	0	0	0.466	0	0
PC(15:0/14:0)	PC	15:0/14:0	1 day, 5:00:00	691.515	C37 H74 O8 N1 P1	11.859	#NAME?	-	-	-	-	-	-	-	-	-	-	-	-	-	-	-	-	-	-	-	-	-	-	-	-	-	-	B	-	-	-	0.689	0.857	0.801	0.917	0.637	0.919	0.704	0	0.918	0	0	0
PC(15:0/16:0)	PC	15:0/16:0	1 day, 7:00:00	719.547	C39 H78 O8 N1 P1	11.422	#NAME?	-	-	-	-	-	-	-	-	-	-	-	-	-	-	-	-	-	-	-	-	-	B	-	-	-	-	-	-	-	-	0.994	0.33	0.885	0.882	0	0	0	0.786	0	0	0	0
PC(15:0/16:0)	PC	15:0/16:0	1 day, 7:00:00	719.547	C39 H78 O8 N1 P1	11.922	#NAME?	-	-	-	A	A	A	A	A	A	A	A	A	-	A	A	A	A	A	A	A	A	A	A	-	-	-	B	-	-	B	0.613	0.93	0.95	0.932	0.969	0.984	0.974	0.88	0.942	0.957	0.931	0.96
PC(15:0/16:0)	PC	15:0/16:0	1 day, 7:00:00	719.547	C39 H78 O8 N1 P1	12.132	#NAME?	-	-	-	-	-	-	-	-	-	C	-	-	-	-	-	-	-	-	-	-	-	-	-	-	-	-	B	A	A	-	0.426	0.86	0.885	0.783	0.973	0.97	0.927	0.98	0.977	0.79	0.907	0.947
PC(15:0/16:0)	PC	15:0/16:0	1 day, 7:00:00	719.547	C39 H78 O8 N1 P1	13.655	#NAME?	-	-	-	-	-	-	-	-	-	-	-	-	-	-	-	-	-	-	-	-	-	-	-	-	-	-	-	B	B	-	0.8	0.94	0.537	0.382	0.522	0.973	0.906	0.95	0.943	0.945	0.74	0.745
PC(15:0/16:0)	PC	15:0/16:0	1 day, 7:00:00	719.547	C39 H78 O8 N1 P1	14.51	#NAME?	-	-	-	-	-	-	-	-	-	-	-	-	-	-	-	-	-	-	-	-	-	-	-	-	-	B	-	-	-	-	0.723	0.931	0	0.846	0	0	0.95	0	0	0.92	0.73	0.79
PC(15:0/16:0)	PC	15:0/16:0	1 day, 7:00:00	719.547	C39 H78 O8 N1 P1	14.662	#NAME?	-	-	-	-	-	-	-	-	-	-	-	-	-	-	-	-	-	-	-	-	-	-	-	-	-	-	B	-	-	-	0.98	0	0.628	0	0.68	0.81	0	0.94	0.531	1	0.69	0.66
PC(15:0/18:1)	PC	15:0/18:1	1 day, 9:01:00	745.562	C41 H80 O8 N1 P1	12.244	#NAME?	-	-	-	-	A	A	A	A	A	A	A	A	-	A	A	A	A	A	A	A	A	A	A	-	-	-	-	-	-	-	0.542	0.98	0.983	0.778	0.93	0.99	0.99	0.99	0.98	0.974	0.997	0.98
PC(15:0/18:1)	PC	15:0/18:1	1 day, 9:01:00	745.562	C41 H80 O8 N1 P1	13.883	#NAME?	-	-	-	-	-	-	-	B	B	B	B	B	-	B	B	-	B	B	B	-	B	B	B	-	-	-	-	B	B	B	0.751	0.965	0.85	0.631	0.938	0.928	0.956	0.969	0.973	0.882	0.97	0.97
PC(15:0/18:1)	PC	15:0/18:1	1 day, 9:01:00	745.562	C41 H80 O8 N1 P1	14.669	#NAME?	-	B	-	-	-	-	-	-	-	-	-	-	B	-	-	-	-	-	-	-	-	-	-	B	B	B	-	-	-	-	0.803	0.958	0	0	0	0	0	0	0	0	0	0
PC(15:0/18:1)	PC	15:0/18:1	1 day, 9:01:00	745.562	C41 H80 O8 N1 P1	14.907	#NAME?	-	-	-	-	-	-	-	-	-	-	-	-	-	-	-	-	-	-	-	-	-	-	-	-	-	-	B	-	-	-	0	0	0.796	0	0	0	0	0	0	0	0	0.549
PC(15:0/18:2)	PC	15:0/18:2	1 day, 9:02:00	743.547	C41 H78 O8 N1 P1	13.272	#NAME?	-	-	-	-	B	-	-	-	-	-	-	-	-	-	-	-	-	C	-	-	B	-	-	-	-	-	-	-	-	-	0.861	0.982	0.821	0.968	0.92	0.779	0.774	0.85	0.922	0.81	0.905	0.9
PC(15:0/20:1)	PC	15:0/20:1	1 day, 11:01:00	773.593	C43 H84 O8 N1 P1	14.855	#NAME?	-	-	-	-	-	-	-	-	-	-	-	-	-	-	-	-	-	-	C	-	-	B	-	-	-	-	-	-	-	-	1	0.894	0.481	0	0.952	0.925	0	0.907	0.855	0.947	0.941	0.777
PC(15:0/20:1)	PC	15:0/20:1	1 day, 11:01:00	773.593	C43 H84 O8 N1 P1	15.401	#NAME?	-	B	-	-	-	-	-	-	-	-	-	-	B	-	-	-	-	-	-	-	-	-	-	B	B	B	-	-	-	-	0.97	0.925	0.82	0.844	0.925	0.842	0.6	0.761	0.748	0.909	0.919	0.513
PC(15:0/20:2)	PC	15:0/20:2	1 day, 11:02:00	771.578	C43 H82 O8 N1 P1	14.401	#NAME?	-	-	-	-	-	-	-	-	-	-	-	-	-	-	B	-	-	-	-	-	-	-	-	-	-	-	-	-	-	-	0.754	0.91	0.527	0.49	0.36	0.725	0.317	0.552	0.397	0.913	0.786	0.97
PC(15:0/20:3)	PC	15:0/20:3	1 day, 11:03:00	769.562	C43 H80 O8 N1 P1	13.747	#NAME?	-	-	-	-	-	-	-	-	B	-	-	-	-	-	-	-	-	-	-	-	-	-	-	-	-	-	-	-	-	-	0.831	0.79	0.99	0.62	0.635	0.97	0.97	0.97	0.96	0.723	0.92	0.91
PC(15:0/22:3)	PC	15:0/22:3	1 day, 13:03:00	797.593	C45 H84 O8 N1 P1	14.8	#NAME?	-	-	-	-	-	-	-	-	-	-	-	-	-	-	B	-	-	-	-	-	-	-	-	-	-	-	-	-	-	-	0.816	0.97	0.919	0.563	0.973	0.918	0.961	0.948	0.956	0.882	0.961	0.623
PC(15:0/22:3)	PC	15:0/22:3	1 day, 13:03:00	797.593	C45 H84 O8 N1 P1	15.309	#NAME?	-	-	-	-	-	-	-	-	-	-	-	-	-	-	-	-	-	-	-	-	-	-	-	B	-	-	-	-	-	-	0.675	0.972	0.719	0.911	0.972	0.669	0.94	0.935	0.923	0.908	0.889	0.796
PC(15:0/22:4)	PC	15:0/22:4	1 day, 13:04:00	795.578	C45 H82 O8 N1 P1	14.23	#NAME?	-	-	-	-	-	B	-	-	B	-	B	-	-	B	-	-	-	-	-	-	-	-	B	-	-	-	-	B	-	B	0	0.971	0.983	0.921	0.947	0.978	0.952	0.908	0.96	0.914	0.96	0.96
PC(15:0/22:4)	PC	15:0/22:4	1 day, 13:04:00	795.578	C45 H82 O8 N1 P1	14.935	#NAME?	-	-	-	-	-	-	-	-	-	-	-	-	B	-	-	-	-	-	-	-	-	-	-	B	B	B	-	-	-	-	0.778	0.985	0	0	0	0.91	0	0	0	0	0	0
PC(15:0/22:5)	PC	15:0/22:5	1 day, 13:05:00	793.562	C45 H80 O8 N1 P1	13.96	#NAME?	-	-	-	-	-	-	-	-	B	-	-	-	-	-	-	-	-	-	-	-	-	-	-	-	-	-	-	-	-	-	0.788	0.549	0.656	0.846	0.95	0.824	0.418	0.497	0.454	0.455	0.549	0.476
PC(15:0/22:6)	PC	15:0/22:6	1 day, 13:06:00	791.547	C45 H78 O8 N1 P1	13.528	#NAME?	-	-	-	-	-	-	-	-	-	-	-	-	-	-	-	-	B	-	-	-	-	-	-	-	-	-	-	-	-	-	0.815	0.985	0.98	0.975	0.943	0.915	0.948	0.968	0.964	0.96	0.885	0.96
PC(16:0/14:0)	PC	16:0/14:0	1 day, 6:00:00	705.531	C38 H76 O8 N1 P1	10.961	#NAME?	-	-	-	-	-	-	-	-	-	-	-	-	-	-	-	A	-	-	-	-	-	-	-	-	-	-	-	-	-	-	0	0.266	0.871	0.879	0.603	0.49	0.632	0.911	0.809	0.61	0.99	0.472
PC(16:0/14:0)	PC	16:0/14:0	1 day, 6:00:00	705.531	C38 H76 O8 N1 P1	11.303	#NAME?	-	-	A	A	A	A	A	A	A	A	A	A	-	A	A	A	A	A	A	A	A	A	A	-	-	-	-	-	-	A	0.728	0.381	0.888	0.901	0.892	0.901	0.405	0.68	0.414	0.888	0.637	0.675
PC(16:0/14:0)	PC	16:0/14:0	1 day, 6:00:00	705.531	C38 H76 O8 N1 P1	12.387	#NAME?	-	-	-	-	-	-	-	-	-	-	-	-	-	-	-	-	-	-	-	-	-	-	-	-	-	-	A	-	-	-	0.812	0	0	0	0	0	0	0	0	0	0	0
PC(16:0/14:0)	PC	16:0/14:0	1 day, 6:00:00	705.531	C38 H76 O8 N1 P1	12.23	#NAME?	A	-	-	-	-	-	-	-	-	-	-	-	-	-	-	-	-	-	-	-	-	-	-	-	A	A	-	-	-	-	0.565	0.785	0	0	0	0	0.966	0	0	0	0	0
PC(16:0/14:0)	PC	16:0/14:0	1 day, 6:00:00	705.531	C38 H76 O8 N1 P1	12.081	#NAME?	B	A	-	-	-	-	-	-	-	-	-	-	A	-	-	-	-	-	C	-	-	-	-	A	A	-	-	-	-	-	0.766	0.652	0.787	0.847	0.825	0.779	0.73	0.812	0.665	0.872	0.795	0.822
PC(16:0/14:1)	PC	16:0/14:1	1 day, 6:01:00	703.515	C38 H74 O8 N1 P1	11.884	#NAME?	-	-	-	-	-	-	-	-	-	-	-	-	-	-	-	-	-	-	-	-	-	-	-	-	-	B	-	-	-	-	0.697	0.709	0	0	0	0	0	0	0	0	0	0
PC(16:0/14:2)	PC	16:0/14:2	1 day, 6:02:00	701.5	C38 H72 O8 N1 P1	11.878	#NAME?	-	-	-	-	-	-	-	-	-	-	B	-	-	-	-	-	B	-	-	-	-	-	-	-	-	-	-	-	-	-	0.636	0.65	0.483	0.883	0.79	0.824	0.788	0.804	0.46	0.804	0.94	0.778
PC(16:0/16:0)	PC	16:0/16:0	1 day, 8:00:00	733.562	C40 H80 O8 N1 P1	12.374	#NAME?	-	-	A	A	A	A	A	A	A	A	A	A	-	A	A	A	A	A	A	A	A	A	A	-	-	-	-	-	-	-	0.812	0.832	0.506	0.528	0.827	0.603	0.451	0.659	0.48	0.708	0.51	0.51
PC(16:0/16:0)	PC	16:0/16:0	1 day, 8:00:00	733.562	C40 H80 O8 N1 P1	13.031	#NAME?	-	A	-	-	-	-	-	-	-	-	-	-	-	-	-	-	-	-	-	-	-	-	-	-	-	-	-	-	-	-	0.738	0.75	0.551	0.499	0.267	0.35	0.558	0	0.774	0.638	0.796	0.362
PC(16:0/16:0)	PC	16:0/16:0	1 day, 8:00:00	733.562	C40 H80 O8 N1 P1	13.213	#NAME?	-	A	-	-	-	-	-	-	-	-	-	-	A	-	-	-	-	-	-	-	-	-	-	A	A	A	-	-	-	-	0.67	0.616	0	0.618	0	0	0	0	0	0	0	0
PC(16:0/16:0)	PC	16:0/16:0	1 day, 8:00:00	733.562	C40 H80 O8 N1 P1	13.532	#NAME?	-	-	-	-	-	-	-	-	-	-	-	-	-	-	-	-	-	-	-	-	-	-	-	-	-	-	A	-	-	-	0.817	0	0.965	0	0.88	0.91	0.882	0.8	0.735	0	0	0.75
PC(16:0/16:0)	PC	16:0/16:0	1 day, 8:00:00	733.562	C40 H80 O8 N1 P1	15.688	#NAME?	-	-	-	-	-	-	-	-	-	-	-	-	-	-	-	A	-	-	-	-	-	-	-	-	-	-	-	-	-	-	0.53	0.622	0.468	0.623	0	0	0	0	0	0.489	0.718	0
PC(16:0/16:1)	PC	16:0/16:1	1 day, 8:01:00	731.547	C40 H78 O8 N1 P1	11.262	#NAME?	-	-	-	-	-	-	-	-	-	-	-	-	-	-	-	B	-	-	-	-	-	B	-	-	-	-	-	-	-	-	0.57	0.959	0.608	0.735	0.411	0.42	0.374	0.923	0.776	0.642	0.573	0.89
PC(16:0/16:1)	PC	16:0/16:1	1 day, 8:01:00	731.547	C40 H78 O8 N1 P1	11.705	#NAME?	-	-	A	A	A	A	A	A	A	A	A	A	-	A	A	A	A	A	A	A	A	A	A	-	-	-	-	B	-	A	0.687	0.47	0.632	0.925	0.696	0.575	0.635	0.47	0.796	0.686	0.28	0.51
PC(16:0/16:1)	PC	16:0/16:1	1 day, 8:01:00	731.547	C40 H78 O8 N1 P1	12.069	#NAME?	-	-	-	A	-	-	-	-	-	-	-	B	-	-	A	-	-	A	-	-	-	-	-	-	-	-	-	-	-	-	0.843	0.802	0.712	0.779	0.44	0.38	0.67	0.8	0.786	0.58	0.43	0.613
PC(16:0/16:1)	PC	16:0/16:1	1 day, 8:01:00	731.547	C40 H78 O8 N1 P1	14.875	#NAME?	-	-	-	-	B	-	-	-	-	-	-	-	-	-	-	-	-	-	-	-	-	-	-	-	-	-	-	-	-	-	0.361	0.88	0.675	0.708	0.343	0.533	0.4	0.998	0.303	0.304	0.614	0.326
PC(16:0/16:1)	PC	16:0/16:1	1 day, 8:01:00	731.547	C40 H78 O8 N1 P1	12.76	#NAME?	A	-	-	-	-	-	-	-	-	-	-	-	-	-	-	-	-	-	-	-	-	-	-	-	-	-	A	-	-	-	0.804	0	0	0.73	0	0	0	0	0	0	0	0
PC(16:0/16:1)	PC	16:0/16:1	1 day, 8:01:00	731.547	C40 H78 O8 N1 P1	12.491	#NAME?	B	A	-	-	-	-	-	-	-	-	-	-	A	-	-	-	-	-	-	-	-	-	-	A	A	-	-	-	-	-	0.821	0.89	0	0	0	0.958	0.553	0	0.836	0.486	0.734	0
PC(16:0/17:0)	PC	16:0/17:0	1 day, 9:00:00	747.578	C41 H82 O8 N1 P1	12.723	#NAME?	-	-	-	-	-	-	-	-	-	-	-	-	-	-	-	-	-	-	-	-	-	B	-	-	-	-	-	-	-	-	0	0.44	0.803	0.943	0.938	0.983	0.843	0	0.937	0.441	0.618	0.592
PC(16:0/17:0)	PC	16:0/17:0	1 day, 9:00:00	747.578	C41 H82 O8 N1 P1	13.048	#NAME?	-	-	B	B	B	B	B	B	B	B	B	B	-	-	B	B	-	B	B	B	B	B	B	-	-	-	-	-	-	-	0.654	0	0.98	0.93	0.98	0.98	0.99	0.909	0.913	0.871	0.956	0.968
PC(16:0/17:0)	PC	16:0/17:0	1 day, 9:00:00	747.578	C41 H82 O8 N1 P1	13.747	#NAME?	-	B	-	-	-	-	-	-	-	-	-	-	B	-	-	-	-	-	-	-	-	-	-	-	-	-	-	-	-	-	0.4	0.883	0.573	0.895	0.904	0.973	0.973	0.866	0.964	0.953	0.975	0.948
PC(16:0/17:0)	PC	16:0/17:0	1 day, 9:00:00	747.578	C41 H82 O8 N1 P1	13.923	#NAME?	-	B	-	-	-	-	-	-	-	-	-	-	B	-	-	-	-	-	-	-	-	-	-	B	B	B	-	-	-	-	0.37	0.898	0.914	0.972	0.851	0.964	0.964	0.875	0.947	0.875	0.632	0.822
PC(16:0/17:0)	PC	16:0/17:0	1 day, 9:00:00	747.578	C41 H82 O8 N1 P1	14.219	#NAME?	-	-	-	-	-	-	-	-	-	-	-	-	-	-	-	-	-	-	-	-	-	-	-	-	-	-	B	-	-	-	0.547	0.902	0	0.927	0	0	0	0	0	0	0	0
PC(16:0/18:1)	PC	16:0/18:1	1 day, 10:01:00	759.578	C42 H82 O8 N1 P1	12.104	#NAME?	-	-	-	-	-	-	-	-	-	B	-	-	-	-	-	-	-	-	-	-	-	-	-	-	-	-	-	-	-	-	0.411	0.99	0.818	0.903	0.967	0.98	0.97	0.987	0.964	0.981	0.98	0.952
PC(16:0/18:1)	PC	16:0/18:1	1 day, 10:01:00	759.578	C42 H82 O8 N1 P1	12.7	#NAME?	-	-	A	A	A	A	A	A	A	A	A	A	-	A	A	A	A	A	A	A	A	A	A	-	-	-	-	A	-	A	0.879	0.689	0.804	0.78	0.733	0.479	0.741	0.689	0.78	0.723	0.56	0.48
PC(16:0/18:1)	PC	16:0/18:1	1 day, 10:01:00	759.578	C42 H82 O8 N1 P1	13.537	#NAME?	A	A	-	-	-	-	-	-	-	-	-	-	A	-	-	-	-	-	-	-	-	-	-	A	A	-	-	-	-	-	0.678	0.486	0	0.381	0	0	0.746	0	0	0	0	0
PC(16:0/18:1)	PC	16:0/18:1	1 day, 10:01:00	759.578	C42 H82 O8 N1 P1	13.685	#NAME?	A	-	-	-	-	-	-	-	-	-	-	-	-	-	-	-	-	-	-	-	-	-	-	-	A	A	-	-	-	-	0.59	0.89	0	0	0	0.59	0.663	0	0.392	0	0	0.38
PC(16:0/18:3)	PC	16:0/18:3	1 day, 10:03:00	755.547	C42 H78 O8 N1 P1	11.811	#NAME?	-	-	-	-	A	A	A	A	A	A	A	A	-	A	A	A	A	A	A	A	A	A	A	-	-	-	-	B	A	-	0.879	0.778	0.245	0.312	0.858	0.92	0.931	0.813	0.93	0.88	0.85	0.98
PC(16:0/18:3)	PC	16:0/18:3	1 day, 10:03:00	755.547	C42 H78 O8 N1 P1	12.497	#NAME?	-	-	-	-	-	-	-	-	-	-	-	-	-	-	-	-	-	-	-	-	-	-	-	B	D	-	-	-	-	-	0.882	0.33	0.684	0.953	0.882	0.863	0.847	0.847	0.786	0.789	0.206	0.238
PC(16:0/20:3)	PC	16:0/20:3	1 day, 12:03:00	783.578	C44 H82 O8 N1 P1	12.601	#NAME?	-	-	B	A	A	A	A	A	A	A	A	A	-	A	A	A	A	A	A	A	A	A	A	-	-	-	-	-	-	A	0.678	0.528	0.87	0.932	0.97	0.92	0.99	0.94	0.94	0.96	0.88	0.92
PC(16:0/20:3)	PC	16:0/20:3	1 day, 12:03:00	783.578	C44 H82 O8 N1 P1	13.512	#NAME?	-	B	-	-	-	-	-	-	-	C	-	-	A	-	-	-	-	-	-	-	-	-	-	-	A	-	-	-	-	-	0.88	0.855	0.957	0.955	0.923	0.907	0.953	0.951	0.941	0.946	0.924	0.93
PC(16:0/20:4)	PC	16:0/20:4	1 day, 12:04:00	781.562	C44 H80 O8 N1 P1	12.243	#NAME?	-	-	A	A	A	A	A	A	A	A	A	A	-	A	A	A	A	A	A	A	A	A	A	-	-	-	-	-	-	A	0.396	0.989	0.954	0.95	0.967	0.956	0.988	0.987	0.944	0.981	0.977	0.97
PC(16:0/20:4)	PC	16:0/20:4	1 day, 12:04:00	781.562	C44 H80 O8 N1 P1	13.121	#NAME?	-	-	-	-	-	-	-	-	-	-	-	-	A	-	-	-	-	-	-	-	-	-	-	A	A	-	-	-	-	-	0.97	0.99	0.774	0.879	0	0	0	0	0	0	0	0
PC(16:0/22:0)	PC	16:0/22:0	1 day, 14:00:00	817.656	C46 H92 O8 N1 P1	15.86	#NAME?	-	-	-	-	-	-	-	-	-	-	-	-	-	-	-	-	-	A	A	A	A	A	A	-	-	-	-	-	-	-	0	0.625	0.816	0.779	0.558	0.65	0.756	0.666	0.682	0.79	0.53	0.624
PC(16:0/22:4)	PC	16:0/22:4	1 day, 14:04:00	809.593	C46 H84 O8 N1 P1	13.249	#NAME?	-	-	C	C	A	A	A	A	A	A	A	A	-	A	A	A	A	A	A	A	A	A	A	-	-	-	-	-	C	C	0.944	0.945	0.916	0.977	0.897	0.856	0.962	0.986	0.968	0.979	0.951	0.927
PC(16:0/22:4)	PC	16:0/22:4	1 day, 14:04:00	809.593	C46 H84 O8 N1 P1	14.661	#NAME?	-	-	-	-	-	-	-	-	-	-	-	-	B	-	-	-	-	-	-	-	-	-	-	-	-	-	-	-	-	-	0	0.82	0.891	0.812	0	0.724	0	0	0	0.338	0.226	0
PC(16:0/22:5)	PC	16:0/22:5	1 day, 14:05:00	807.578	C46 H82 O8 N1 P1	13.678	#NAME?	-	-	-	-	-	-	-	-	-	-	-	-	-	-	-	-	-	-	-	-	-	-	-	-	-	-	B	-	-	-	0.646	0.97	0.919	0.976	0.991	0.993	0.995	0	0.869	0	0	0
PC(16:0/22:6)	PC	16:0/22:6	1 day, 14:06:00	805.562	C46 H80 O8 N1 P1	12.357	#NAME?	-	-	A	A	A	A	A	-	-	-	A	-	-	-	B	-	B	A	A	A	A	A	A	-	-	-	-	-	-	A	0.954	0.967	0.98	1	1	0.99	0.994	0.997	0.956	1	0.984	0.988
PC(16:0/22:6)	PC	16:0/22:6	1 day, 14:06:00	805.562	C46 H80 O8 N1 P1	13.16	#NAME?	-	A	-	-	-	-	-	-	-	-	-	-	A	-	-	-	-	-	-	-	-	-	-	A	A	-	-	-	-	-	0.944	0.915	0	0.86	0	0.307	0	0	0	0	0	0
PC(16:0e/14:0)	PC	16:0e/14:0	30:0e	691.552	C38 H78 O7 N1 P1	11.705	#NAME?	-	-	-	-	-	-	-	-	-	-	-	-	-	-	-	-	-	-	B	-	-	-	-	-	-	-	-	-	-	-	0.98	0	0.92	0.98	0.88	0.9	0.5	0.7	0.498	0.674	0.74	0.636
PC(16:0e/14:0)	PC	16:0e/14:0	30:0e	691.552	C38 H78 O7 N1 P1	11.814	#NAME?	-	-	-	-	-	-	-	-	-	-	-	-	-	-	-	-	-	B	-	B	B	-	-	-	-	-	-	-	-	-	1	0.38	0.826	0.69	0.84	0.912	0.625	0.571	0.53	0.93	0.562	0.68
PC(16:0e/16:0)	PC	16:0e/16:0	32:0e	719.583	C40 H82 O7 N1 P1	12.965	#NAME?	-	-	-	-	-	-	-	-	-	-	-	-	-	-	-	-	B	B	-	B	-	A	B	-	-	-	-	-	-	-	0.51	0.69	0.47	0.9	0.795	0.875	0.721	0.943	0.792	0.898	0.936	0.814
PC(16:0e/16:0)	PC	16:0e/16:0	32:0e	719.583	C40 H82 O7 N1 P1	13.944	#NAME?	-	-	-	-	-	-	-	-	-	-	-	-	-	-	-	-	-	-	-	-	-	-	-	-	B	-	-	-	-	-	0.91	0.934	0	0	0	0.368	0.99	0.99	0.64	0	0.97	0
PC(16:0e/16:1)	PC	16:0e/16:1	32:1e	717.567	C40 H80 O7 N1 P1	11.178	#NAME?	-	-	-	-	-	-	-	B	B	B	B	B	-	B	B	B	B	B	B	B	B	B	-	-	-	-	-	-	-	-	0.91	0.99	0.848	0.989	0.95	0.986	0.906	0.993	0.955	0.961	0.998	0.867
PC(16:0e/16:1)	PC	16:0e/16:1	32:1e	717.567	C40 H80 O7 N1 P1	11.972	#NAME?	-	B	-	-	-	-	-	-	-	-	-	-	-	-	-	-	-	-	B	-	-	-	-	-	-	-	-	-	-	-	0.84	0.97	0.922	0.584	0.88	0.974	0.533	0.38	0.896	0.783	0.823	0.837
PC(16:0e/18:0)	PC	16:0e/18:0	34:0e	747.614	C42 H86 O7 N1 P1	14.31	#NAME?	-	-	-	-	-	-	-	-	-	B	-	-	-	-	-	-	-	-	B	C	-	C	-	-	-	-	-	-	-	-	0.48	0.809	0.767	0.867	0.62	0.592	0.692	0.77	0.87	0.831	0.752	0.56
PC(16:0p/15:0)	PC	16:0p/15:0	31:0p	703.552	C39 H78 O7 N1 P1	11.026	#NAME?	-	-	-	-	-	-	-	-	-	-	-	-	-	-	-	-	-	-	B	-	-	-	-	-	-	-	-	-	-	-	0	0	0.98	0.99	0.96	0.85	0.49	0.96	0.98	0.95	0.93	0
PC(16:0p/15:0)	PC	16:0p/15:0	31:0p	703.552	C39 H78 O7 N1 P1	11.17	#NAME?	-	-	-	-	-	-	-	-	-	-	B	B	-	-	B	-	-	-	B	-	-	-	-	-	-	-	-	-	-	-	0.86	1	0.907	0.843	0.97	0.99	0.98	0.99	0	0	0.96	0
PC(16:0p/15:0)	PC	16:0p/15:0	31:0p	703.552	C39 H78 O7 N1 P1	12.105	#NAME?	-	-	-	-	-	-	-	-	-	-	-	-	-	-	-	-	-	-	-	-	-	-	-	-	B	-	-	-	-	-	0.908	0.391	0.93	0.59	0.93	0.96	0.79	0.952	0.934	0.913	0.905	0.945
PC(16:0p/15:0)	PC	16:0p/15:0	31:0p	703.552	C39 H78 O7 N1 P1	13.183	#NAME?	-	-	-	-	-	B	-	B	B	B	-	-	-	-	-	-	-	B	-	-	-	B	-	-	-	-	-	-	B	-	0.852	0.959	0.405	0.799	0.895	0	0	0.94	0	0	0.909	0.59
PC(16:0p/15:0)	PC	16:0p/15:0	31:0p	703.552	C39 H78 O7 N1 P1	13.945	#NAME?	-	B	-	-	-	-	-	-	-	-	-	-	B	-	-	-	-	-	-	-	-	-	-	-	-	-	-	-	-	-	0.9	0.92	0.84	0.5	0.87	0.95	0.92	0.98	0.94	0.7	0.91	0.89
PC(16:0p/15:0)	PC	16:0p/15:0	31:0p	703.552	C39 H78 O7 N1 P1	14.28	#NAME?	-	-	-	-	-	-	-	-	-	-	-	-	-	-	-	-	-	-	-	-	-	-	-	-	-	-	B	-	-	-	0.99	0.745	0	0	0.634	0	0	0	0	0	0	0
PC(16:0p/16:0)	PC	16:0p/16:0	32:0p	717.567	C40 H80 O7 N1 P1	13.184	#NAME?	-	B	-	-	-	-	-	-	-	-	-	-	-	-	-	-	-	-	-	-	-	-	-	-	-	-	-	-	-	-	0.654	0.913	0.832	0.611	0.487	0.968	0.689	0.567	0.419	0.254	0.38	0.499
PC(16:0p/16:0)	PC	16:0p/16:0	32:0p	717.567	C40 H80 O7 N1 P1	13.297	#NAME?	-	-	-	-	-	-	-	-	-	-	-	-	-	-	-	-	-	-	-	-	-	-	-	-	-	B	-	-	-	-	0.9	0.922	0	0	0.363	0.78	0.59	0.454	0.608	0.454	0.579	0.824
PC(16:0p/18:0)	PC	16:0p/18:0	34:0p	745.598	C42 H84 O7 N1 P1	14.763	#NAME?	-	-	-	-	-	-	-	-	-	-	-	-	-	-	-	-	-	-	-	-	-	-	-	-	B	-	-	-	-	-	0	0	0	0	0.68	0	0	0.328	0.44	0	0.277	0
PC(16:1/13:0)	PC	16:1/13:0	1 day, 5:01:00	689.5	C37 H72 O8 N1 P1	11.627	#NAME?	-	-	C	-	B	B	C	-	B	-	-	C	-	-	-	-	B	-	-	-	-	-	B	-	-	-	-	-	-	B	0.832	0.76	0.86	0.825	0.645	0.77	0.588	0.666	0.574	0.911	0.641	0.54
PC(16:1/14:0)	PC	16:1/14:0	1 day, 6:01:00	703.515	C38 H74 O8 N1 P1	10.306	#NAME?	-	-	-	-	-	-	-	-	-	-	-	-	-	-	-	A	-	-	-	-	-	-	-	-	-	-	-	-	-	-	0.741	0.211	0.84	0.679	0.754	0.821	0.932	0.515	0.901	0.854	0.952	0.395
PC(16:1/14:0)	PC	16:1/14:0	1 day, 6:01:00	703.515	C38 H74 O8 N1 P1	10.734	#NAME?	-	-	A	A	A	A	A	A	A	A	A	A	-	A	A	A	A	A	A	A	A	A	A	-	-	-	A	A	A	A	0.285	0.899	0.89	0.92	0.927	0.952	0.969	0.964	0.959	0.968	0.972	0.914
PC(16:1/14:1)	PC	16:1/14:1	1 day, 6:02:00	701.5	C38 H72 O8 N1 P1	10.516	#NAME?	-	-	-	-	-	-	-	-	-	-	B	-	-	B	B	-	-	-	-	-	-	-	-	-	-	-	-	-	-	-	1	0.72	0.561	0.88	0.91	0.577	0.68	0.852	0.737	0.777	0.47	0.884
PC(16:1/16:1)	PC	16:1/16:1	1 day, 8:02:00	729.531	C40 H76 O8 N1 P1	10.751	#NAME?	-	-	-	-	-	-	-	-	-	-	-	-	-	-	-	A	-	-	-	-	-	-	-	-	-	-	-	-	-	-	0	0.422	0	0	0.34	0.91	0.48	0.58	0	0	0.58	0
PC(16:1/16:1)	PC	16:1/16:1	1 day, 8:02:00	729.531	C40 H76 O8 N1 P1	11.169	#NAME?	-	-	A	A	A	A	A	A	A	A	A	A	-	A	A	A	A	A	A	A	A	A	A	-	-	-	A	A	-	A	0.94	0.708	0.506	0.673	0.717	0.589	0.563	0.69	0.598	0.489	0.612	0.5
PC(16:1/16:1)	PC	16:1/16:1	1 day, 8:02:00	729.531	C40 H76 O8 N1 P1	11.901	#NAME?	-	A	-	C	-	-	-	-	-	-	-	-	A	-	-	-	-	-	-	-	-	-	-	A	A	-	-	-	C	-	0.663	0.565	0	0.762	0.917	0.918	0.979	0.98	0.479	0.946	0.981	0.976
PC(16:1/16:1)	PC	16:1/16:1	1 day, 8:02:00	729.531	C40 H76 O8 N1 P1	12.051	#NAME?	-	-	-	-	-	-	-	-	-	-	-	-	-	-	-	-	-	-	-	-	-	-	-	-	-	A	-	-	-	-	0.542	0.673	0	0	0.766	0.777	0.833	0.93	0.791	0.837	0.901	0.91
PC(16:1/18:1)	PC	16:1/18:1	1 day, 10:02:00	757.562	C42 H80 O8 N1 P1	12.104	#NAME?	-	-	A	A	A	A	A	A	A	A	A	-	-	B	A	B	-	A	A	A	A	A	A	-	-	-	-	-	-	A	0.416	0.891	0.9	0.994	0.87	0.959	0.985	0.948	0.953	0.992	0.96	0.923
PC(16:1/18:1)	PC	16:1/18:1	1 day, 10:02:00	757.562	C42 H80 O8 N1 P1	13.274	#NAME?	-	-	-	-	-	-	-	-	-	-	-	-	-	-	-	-	-	-	-	-	-	-	-	-	-	-	A	-	-	-	0.706	0.53	0	0.53	0.622	0.695	0.775	0.538	1	0.55	0.78	0.583
PC(16:1/18:1)	PC	16:1/18:1	1 day, 10:02:00	757.562	C42 H80 O8 N1 P1	12.93	#NAME?	B	A	-	-	-	-	-	-	-	-	-	-	A	-	-	-	-	-	-	-	-	-	-	A	A	-	-	-	-	-	0.51	0.82	0.374	0.582	0	0.306	0	0	0	0	0	0
PC(16:1/18:2)	PC	16:1/18:2	1 day, 10:03:00	755.547	C42 H78 O8 N1 P1	11.641	#NAME?	-	-	C	-	A	A	A	A	A	A	A	A	-	A	A	A	A	A	A	A	A	A	A	-	-	-	-	-	-	D	0	0.911	0.164	0.9	0.884	0.838	0.905	0.899	0.93	0.914	0.402	0.96
PC(16:1/20:4)	PC	16:1/20:4	1 day, 12:05:00	779.547	C44 H78 O8 N1 P1	11.599	#NAME?	-	-	B	-	A	A	A	A	A	A	A	A	-	A	A	A	A	A	A	A	A	A	A	-	-	-	-	-	-	-	0	0.614	0.773	0.757	0.86	0.918	0.888	0.921	0.888	0.79	0.812	0.887
PC(16:1/20:4)	PC	16:1/20:4	1 day, 12:05:00	779.547	C44 H78 O8 N1 P1	12.35	#NAME?	-	A	-	-	-	-	-	-	-	-	-	-	B	-	-	-	-	-	-	-	-	-	-	A	A	C	-	-	-	-	0.52	0.884	0.836	0.828	0.949	0.903	0.969	0.98	0.971	0.948	0.962	0.85
PC(16:1/20:4)	PC	16:1/20:4	1 day, 12:05:00	779.547	C44 H78 O8 N1 P1	12.897	#NAME?	-	-	-	-	-	-	-	-	-	-	-	-	-	-	-	-	-	-	-	-	-	-	-	-	-	-	B	-	-	-	0	0.701	0.526	0.755	0.53	0.8	0.72	0.489	0.569	0.814	0.566	0.673
PC(16:1/22:6)	PC	16:1/22:6	1 day, 14:07:00	803.547	C46 H78 O8 N1 P1	11.786	#NAME?	-	-	-	-	A	B	A	A	A	A	A	A	-	A	A	A	A	A	A	A	A	A	A	-	-	-	-	-	-	-	0.95	0.85	0.864	0.626	0.961	0.932	0.96	0.966	0.94	0.74	0.88	0.931
PC(16:1/22:6)	PC	16:1/22:6	1 day, 14:07:00	803.547	C46 H78 O8 N1 P1	12.473	#NAME?	-	-	-	-	-	-	-	-	-	-	-	-	-	-	-	-	-	-	-	-	-	-	-	-	-	B	-	-	-	-	0.99	0.764	0.899	0.977	0.719	0.755	0.541	0.98	0.98	0.756	0.94	0.83
PC(16:1p/22:6)	PC	16:1p/22:6	38:7p	787.552	C46 H78 O7 N1 P1	13.728	#NAME?	-	-	-	-	-	-	-	-	-	-	-	-	-	-	-	-	-	B	A	B	B	B	B	-	-	-	-	-	-	-	0.98	0.99	0	0.83	0.84	0.92	0.81	0.98	0.92	0.97	0.99	0.92
PC(17:0/18:1)	PC	17:0/18:1	1 day, 11:01:00	773.593	C43 H84 O8 N1 P1	13.439	#NAME?	-	-	-	-	-	-	C	B	-	C	B	B	-	B	B	B	B	B	-	C	B	-	B	-	-	-	-	-	-	B	0.727	0.952	0.996	0.99	0.99	0.991	0.94	0.957	0.993	0.973	0.944	0.95
PC(17:1/14:0)	PC	17:1/14:0	1 day, 7:01:00	717.531	C39 H76 O8 N1 P1	11.199	#NAME?	-	-	-	-	B	B	B	B	B	B	C	A	-	B	B	B	C	B	B	B	B	B	B	-	-	-	-	-	-	B	0.651	0.91	0.808	0.887	0.877	0.879	0.839	0.766	0.85	0.852	0.85	0.83
PC(17:1/14:0)	PC	17:1/14:0	1 day, 7:01:00	717.531	C39 H76 O8 N1 P1	11.835	#NAME?	-	B	-	-	-	-	-	-	-	-	-	-	C	-	-	-	-	-	-	-	-	-	-	-	-	-	-	-	-	-	0.681	0.955	0.75	0	0.76	0.762	0.859	0.829	0.871	0.4	0.881	0.862
PC(17:1/14:0)	PC	17:1/14:0	1 day, 7:01:00	717.531	C39 H76 O8 N1 P1	11.992	#NAME?	-	-	-	-	-	-	-	-	-	-	-	-	-	-	-	-	-	-	-	-	-	-	-	B	B	B	-	-	-	-	0.66	0.969	0.839	0.818	0.73	0.853	0.877	0.954	0.896	0.908	0.488	0.906
PC(17:1/16:0)	PC	17:1/16:0	1 day, 9:01:00	745.562	C41 H80 O8 N1 P1	12.722	#NAME?	-	-	-	-	-	-	-	-	-	-	-	-	-	-	B	-	-	-	-	-	B	-	-	-	-	-	-	-	-	-	0.674	0.75	0.784	0.729	0.621	0.752	0.669	0.714	0.538	0.718	0.701	0.75
PC(17:1/16:0)	PC	17:1/16:0	1 day, 9:01:00	745.562	C41 H80 O8 N1 P1	13.174	#NAME?	-	-	-	-	-	-	-	-	-	-	-	-	-	-	-	-	-	-	-	-	-	-	-	-	B	-	-	-	-	-	1	0.494	0.873	0.89	0	0	0	0.357	0.834	0.6	0.81	0.715
PC(17:1/16:0)	PC	17:1/16:0	1 day, 9:01:00	745.562	C41 H80 O8 N1 P1	13.287	#NAME?	-	-	-	-	-	-	-	-	-	-	-	-	-	-	-	-	-	-	-	-	-	-	-	-	-	-	B	-	-	-	0.777	0.732	0.716	0.665	0	0.97	0.99	0	0.869	0.917	0	0
PC(17:1/16:1)	PC	17:1/16:1	1 day, 9:02:00	743.547	C41 H78 O8 N1 P1	11.606	#NAME?	-	-	-	-	-	-	-	A	-	-	-	-	-	-	-	-	-	-	-	-	-	-	-	-	-	-	-	-	-	-	1	0.85	0.733	0.74	0.784	0.72	0.802	0.747	0.631	0.707	0.629	0.76
PC(17:1/18:1)	PC	17:1/18:1	1 day, 11:02:00	771.578	C43 H82 O8 N1 P1	14.07	#NAME?	-	-	-	-	-	-	-	-	-	-	-	-	-	-	-	-	-	-	-	-	B	-	-	-	-	-	-	-	-	-	0	0.9	0.435	0.325	0.382	0.37	0.316	0.591	0.51	0.57	0.403	0.82
PC(18:0/13:0)	PC	18:0/13:0	1 day, 7:00:00	719.547	C39 H78 O8 N1 P1	12.72	#NAME?	-	-	-	-	-	-	-	-	-	-	-	-	B	-	-	-	-	-	-	-	-	-	-	B	B	B	-	-	-	-	0.73	0.951	0.955	0.804	0.966	0.96	0.933	0.972	0.96	0.952	0.953	0.946
PC(18:0/13:0)	PC	18:0/13:0	1 day, 7:00:00	719.547	C39 H78 O8 N1 P1	13.014	#NAME?	-	-	-	-	-	-	-	-	-	-	-	-	-	-	-	-	-	-	-	-	-	-	-	-	-	-	B	-	-	-	0.92	0	0	0.829	0.744	0	0	0	0.934	0.78	0	0
PC(18:0/14:0)	PC	18:0/14:0	1 day, 8:00:00	733.562	C40 H80 O8 N1 P1	0.046	#NAME?	-	-	-	-	-	-	-	-	-	-	-	-	-	-	-	-	-	-	-	-	-	-	-	-	-	-	-	-	-	B	0.83	0.745	0.54	0.547	0.58	1	0.556	0.196	0.701	0.523	0.45	0.664
PC(18:0/14:1)	PC	18:0/14:1	1 day, 8:01:00	731.547	C40 H78 O8 N1 P1	15.955	#NAME?	-	-	-	-	-	B	-	-	-	-	-	-	-	-	-	-	-	-	-	-	-	-	-	-	-	-	-	-	-	-	0.647	0.787	0.583	0.599	0	0.671	0	0	0.64	0	0.566	0.333
PC(18:0/14:4)	PC	18:0/14:4	1 day, 8:04:00	725.5	C40 H72 O8 N1 P1	10.109	#NAME?	-	-	-	-	-	-	B	-	-	-	-	-	-	-	-	-	-	-	-	-	-	-	-	-	-	-	-	-	-	-	1	0.405	0	0	0	0	0.89	0	0	0	0.546	0
PC(18:0/16:0)	PC	18:0/16:0	1 day, 10:00:00	761.593	C42 H84 O8 N1 P1	13.698	#NAME?	-	-	-	-	B	A	B	A	A	A	A	A	-	A	A	A	A	-	B	A	B	-	A	-	-	-	-	-	-	B	0.793	0.668	0.644	0.658	0.715	0.822	0.809	0.91	0.741	0.82	0.72	0.59
PC(18:0/16:0)	PC	18:0/16:0	1 day, 10:00:00	761.593	C42 H84 O8 N1 P1	13.891	#NAME?	-	-	-	-	-	-	-	-	-	-	-	A	-	-	-	-	-	C	-	B	-	-	-	-	-	-	A	A	A	-	0.589	0.668	0.644	0.658	0.66	0.822	0.809	0.91	0.741	0.63	0.839	0.664
PC(18:0/16:0)	PC	18:0/16:0	1 day, 10:00:00	761.593	C42 H84 O8 N1 P1	14.83	#NAME?	-	-	-	-	-	-	-	-	-	-	-	-	-	-	-	-	-	-	-	-	-	-	-	-	-	B	B	-	-	-	0.84	0	0.944	0.94	0.918	0.891	0.923	0.948	0.918	0.815	0	0.851
PC(18:0/16:0)	PC	18:0/16:0	1 day, 10:00:00	761.593	C42 H84 O8 N1 P1	14.503	#NAME?	A	A	-	-	-	-	-	-	-	-	-	-	A	-	-	-	-	-	-	-	-	-	-	A	B	-	-	-	-	-	0.909	0.804	0.789	0.543	0	0	0.895	0	0	0	0	0.696
PC(18:0/16:0)	PC	18:0/16:0	1 day, 10:00:00	761.593	C42 H84 O8 N1 P1	14.657	#NAME?	B	-	-	-	-	-	-	-	-	-	-	-	-	-	-	-	-	-	-	-	-	-	-	-	A	A	-	-	-	-	0.884	0.812	0.948	0.945	0	0	0	0	0	0	0	0
PC(18:0/18:0)	PC	18:0/18:0	1 day, 12:00:00	789.625	C44 H88 O8 N1 P1	13.168	#NAME?	-	-	-	-	-	-	-	-	-	-	-	-	-	-	-	-	-	B	-	B	B	B	B	-	-	-	-	-	-	-	0	0.56	0.95	0.98	0.948	0.691	0.981	0.952	0.987	0.998	0.765	0.977
PC(18:0/18:0)	PC	18:0/18:0	1 day, 12:00:00	789.625	C44 H88 O8 N1 P1	13.773	#NAME?	-	-	-	-	-	-	-	-	-	-	-	-	-	-	-	-	-	-	-	-	A	-	A	-	-	-	-	-	-	-	0	0.895	0.765	0.97	0.83	0	0	0.761	0.92	0.43	0.77	0.869
PC(18:0/18:0)	PC	18:0/18:0	1 day, 12:00:00	789.625	C44 H88 O8 N1 P1	15.036	#NAME?	-	-	-	-	-	-	-	-	-	-	-	-	-	-	-	-	-	-	A	-	A	A	-	-	-	-	-	-	-	-	0.948	0.562	0.293	0.466	0.534	0.705	0.394	0.752	0.726	0.602	0.896	0.818
PC(18:0/18:0)	PC	18:0/18:0	1 day, 12:00:00	789.625	C44 H88 O8 N1 P1	15.14	#NAME?	-	-	-	-	-	-	-	-	-	-	-	-	-	-	-	-	-	-	-	-	-	-	A	-	-	-	-	-	-	-	0.946	0.417	0	0	0	0	0	0	0	0	0	0
PC(18:0/18:0)	PC	18:0/18:0	1 day, 12:00:00	789.625	C44 H88 O8 N1 P1	15.451	#NAME?	-	-	-	-	-	-	-	-	-	-	-	-	-	-	-	-	-	-	-	-	-	B	-	-	-	-	-	-	-	-	0	0.812	0.71	0.73	0.66	0.9	0.83	0.59	0.69	0.67	0.81	0.36
PC(18:0/18:1)	PC	18:0/18:1	1 day, 12:01:00	787.609	C44 H86 O8 N1 P1	13.979	#NAME?	-	-	A	A	A	A	A	A	A	-	A	-	-	B	A	A	A	A	A	A	A	A	A	-	-	-	-	-	-	B	0.931	0.813	0.583	0.801	0.7	0.719	0.725	0.728	0.94	0.667	0.753	0.76
PC(18:0/18:1)	PC	18:0/18:1	1 day, 12:01:00	787.609	C44 H86 O8 N1 P1	14.7	#NAME?	-	A	-	-	-	-	-	-	B	-	-	-	A	-	-	-	-	-	-	-	-	-	-	A	-	-	-	-	-	-	0.742	0.708	0.85	0.723	0.801	0.538	0.536	0.531	0.864	0.452	0.831	0.767
PC(18:0/18:1)	PC	18:0/18:1	1 day, 12:01:00	787.609	C44 H86 O8 N1 P1	14.986	#NAME?	-	-	-	-	-	-	-	-	-	-	-	-	-	-	-	A	-	-	-	-	-	-	-	-	-	A	B	-	-	-	0.224	0	0	0	0.438	0	0	0	0	0	0	0
PC(18:0/18:1)	PC	18:0/18:1	1 day, 12:01:00	787.609	C44 H86 O8 N1 P1	14.854	#NAME?	A	-	-	-	-	-	-	-	-	-	-	-	-	-	-	-	-	-	C	-	-	-	C	-	A	A	-	-	-	-	0.9	0.554	0.75	0.707	0.881	0.565	0.31	0	0.864	0.454	0.837	0.729
PC(18:0/20:2)	PC	18:0/20:2	1 day, 14:02:00	813.625	C46 H88 O8 N1 P1	13.797	#NAME?	-	-	-	-	-	-	-	-	-	-	-	-	-	-	B	-	-	-	-	-	-	-	-	-	-	-	-	-	-	-	0.856	0.982	0.92	0.909	0.979	0.959	0.976	0.961	0.971	0.925	0.961	0.97
PC(18:0/20:3)	PC	18:0/20:3	1 day, 14:03:00	811.609	C46 H86 O8 N1 P1	13.701	#NAME?	-	-	B	B	-	B	B	-	-	-	B	-	-	-	-	B	-	-	A	A	-	-	-	-	-	-	-	-	-	-	0.4	0.881	0.96	0.96	0.584	0.384	0.485	0.512	0.563	0.628	0.52	0.492
PC(18:0/20:3)	PC	18:0/20:3	1 day, 14:03:00	811.609	C46 H86 O8 N1 P1	13.937	#NAME?	-	-	-	-	B	A	A	B	-	-	A	A	-	A	B	B	B	A	A	A	A	A	A	-	-	-	-	B	-	B	0.378	0.559	0.297	0.229	0.638	0.375	0.549	0.547	0.619	0.684	0.483	0.644
PC(18:0/20:4)	PC	18:0/20:4	1 day, 14:04:00	809.593	C46 H84 O8 N1 P1	14.246	#NAME?	-	A	-	-	-	-	-	-	-	-	-	-	A	-	-	-	-	-	-	-	-	-	-	A	-	-	B	-	-	-	0.973	0.958	0.53	0.486	0	0	0.519	0	0	0	0	0
PC(18:0/22:3)	PC	18:0/22:3	1 day, 16:03:00	839.64	C48 H90 O8 N1 P1	15.019	#NAME?	-	-	-	-	-	-	-	-	-	-	-	B	-	B	-	-	-	-	B	B	-	-	-	-	-	-	-	-	-	-	0.568	0.917	0.867	0.856	0.754	0.794	0.811	0.81	0.776	0.768	0.742	0.659
PC(18:0/22:3)	PC	18:0/22:3	1 day, 16:03:00	839.64	C48 H90 O8 N1 P1	15.491	#NAME?	-	-	-	-	-	-	-	-	-	-	-	-	A	-	-	-	-	-	-	-	-	-	-	-	B	-	-	-	-	-	0	0.814	0.822	0.846	0.715	0.571	0.692	0.664	0.618	0.602	0.688	0.688
PC(18:0/22:4)	PC	18:0/22:4	1 day, 16:04:00	837.625	C48 H88 O8 N1 P1	14.487	#NAME?	-	-	-	-	A	A	A	B	B	B	A	B	-	B	-	A	A	A	A	A	A	A	A	-	-	-	-	-	-	-	0.575	0.947	0.919	0.922	0.893	0.894	0.937	0.932	0.895	0.869	0.875	0.93
PC(18:0/22:4)	PC	18:0/22:4	1 day, 16:04:00	837.625	C48 H88 O8 N1 P1	15.144	#NAME?	-	-	-	-	-	-	-	-	-	-	-	-	-	A	-	-	-	-	-	-	-	-	-	-	-	-	-	-	-	-	0	0.935	0.59	0.542	0.906	0.827	0.64	0.42	0.87	0.668	0.839	0.83
PC(18:0/22:5)	PC	18:0/22:5	1 day, 16:05:00	835.609	C48 H86 O8 N1 P1	13.771	#NAME?	-	-	-	-	B	B	B	B	B	B	B	B	-	B	B	-	B	-	B	-	-	-	-	-	-	-	-	B	-	B	0.862	0.982	0.92	0.909	0.979	0.959	0.976	0.961	0.971	0.925	0.961	0.98
PC(18:0/22:6)	PC	18:0/22:6	1 day, 16:06:00	833.593	C48 H84 O8 N1 P1	13.143	#NAME?	-	-	A	B	-	A	-	-	-	A	A	-	-	-	-	B	-	A	A	A	-	B	-	-	-	-	-	-	-	-	0.61	0.869	0.86	0.71	0.617	0.92	0	0.849	0.697	0.831	0.91	0
PC(18:0/22:6)	PC	18:0/22:6	1 day, 16:06:00	833.593	C48 H84 O8 N1 P1	13.649	#NAME?	-	-	B	-	A	A	A	A	B	A	A	B	-	A	A	A	A	A	A	A	A	A	A	-	-	-	-	B	A	B	0.558	0.944	0.914	0.963	0.92	0.926	0.916	0.89	0.966	0.947	0.958	0.84
PC(18:0/22:6)	PC	18:0/22:6	1 day, 16:06:00	833.593	C48 H84 O8 N1 P1	14.369	#NAME?	-	A	-	-	-	-	-	-	-	-	-	-	A	-	-	-	-	-	-	-	-	-	-	B	A	B	C	-	-	-	0.896	0.955	0.857	0.887	0.31	0.918	0.881	0.834	0.916	0.474	0.472	0.595
PC(18:0/22:6)	PC	18:0/22:6	1 day, 16:06:00	833.593	C48 H84 O8 N1 P1	14.617	#NAME?	-	-	-	-	-	-	-	-	-	-	-	-	-	-	-	-	-	-	-	-	-	-	-	-	-	A	B	-	-	-	0.867	0.41	0	0	0	0	0	0	0	0	0	0
PC(18:0/24:2)	PC	18:0/24:2	1 day, 18:02:00	869.687	C50 H96 O8 N1 P1	7.706	#NAME?	-	-	-	-	-	-	-	-	-	-	-	-	-	-	-	-	-	B	-	B	-	-	-	-	-	-	-	-	-	-	0	0	0	0	0	1	1	1	0	0	0.99	0.98
PC(18:0p/14:0)	PC	18:0p/14:0	32:0p	717.567	C40 H80 O7 N1 P1	12.176	#NAME?	-	-	-	C	-	-	-	-	-	-	B	-	-	-	B	-	-	B	-	B	B	-	B	-	-	-	-	-	-	-	0.453	0.715	0.87	0.561	0.888	0.662	0.904	0.913	0.949	0.89	0.93	0.923
PC(18:0p/16:0)	PC	18:0p/16:0	34:0p	745.598	C42 H84 O7 N1 P1	13.338	#NAME?	-	-	-	-	B	-	B	A	A	B	A	B	-	A	B	A	A	A	B	B	A	A	A	-	-	-	-	-	-	B	0.779	0.9	0.958	0.718	0.98	0.962	0.798	0.963	0.96	0.967	0.985	0.95
PC(18:0p/16:0)	PC	18:0p/16:0	34:0p	745.598	C42 H84 O7 N1 P1	14.168	#NAME?	-	B	-	-	-	-	-	-	-	-	-	-	A	-	-	-	-	-	-	-	-	-	-	A	A	B	-	-	-	-	0.75	0.96	0.753	0.892	0	0	0	0	0	0	0	0
PC(18:0p/16:0)	PC	18:0p/16:0	34:0p	745.598	C42 H84 O7 N1 P1	14.316	#NAME?	-	-	-	-	-	-	-	-	-	-	-	-	-	-	-	-	-	-	-	-	-	-	-	-	-	B	-	-	-	-	0.91	0.952	0	0	0	0	0	0	0	0.519	0	0
PC(18:1/13:0)	PC	18:1/13:0	1 day, 7:01:00	717.531	C39 H76 O8 N1 P1	12.713	#NAME?	-	-	-	-	B	B	B	B	B	B	B	B	-	B	B	-	-	B	B	B	B	-	B	-	-	-	-	B	B	B	0.782	0.674	0.792	0.83	0.847	0.87	0.814	0.848	0.81	0.886	0.617	0.77
PC(18:1/13:0)	PC	18:1/13:0	1 day, 7:01:00	717.531	C39 H76 O8 N1 P1	13.493	#NAME?	-	B	-	-	-	-	-	-	-	-	-	-	B	-	-	-	-	-	-	-	-	-	-	B	B	-	-	-	-	-	0.92	0.436	0	0	0	0	0	0	0	0	0	0
PC(18:1/13:0)	PC	18:1/13:0	1 day, 7:01:00	717.531	C39 H76 O8 N1 P1	13.813	#NAME?	-	-	-	-	-	-	-	-	-	-	-	-	-	-	-	-	-	-	-	-	-	-	-	-	-	-	B	-	-	-	0	0.364	0	0	0	0	0	0	0	0	0	0
PC(18:1/18:1)	PC	18:1/18:1	1 day, 12:02:00	785.593	C44 H84 O8 N1 P1	12.662	#NAME?	-	-	-	-	-	-	-	-	-	-	-	-	-	-	-	-	-	-	-	-	-	-	-	-	-	-	-	A	-	A	0.872	0.964	0.955	0.962	0.935	0.978	0.968	0.907	0.95	0.944	0.97	0.98
PC(18:1/18:1)	PC	18:1/18:1	1 day, 12:02:00	785.593	C44 H84 O8 N1 P1	13.13	#NAME?	-	-	A	A	A	A	A	A	A	A	A	-	-	-	A	A	A	A	A	A	A	A	A	-	-	-	-	B	-	A	0.826	0.688	0.647	0.497	0.56	0.504	0.561	0.706	0.587	0.655	0.57	0.72
PC(18:1/18:1)	PC	18:1/18:1	1 day, 12:02:00	785.593	C44 H84 O8 N1 P1	13.96	#NAME?	-	A	-	-	-	-	-	-	-	-	-	-	A	-	-	-	-	-	-	-	-	-	-	A	A	A	-	-	-	-	0.55	0.855	0	0	0	0	0	0	0	0	0	0
PC(18:1/18:1)	PC	18:1/18:1	1 day, 12:02:00	785.593	C44 H84 O8 N1 P1	15.241	#NAME?	-	-	-	-	-	-	-	-	-	-	-	-	-	-	-	-	-	-	-	B	-	-	-	-	-	-	-	-	-	-	0	0.86	0.795	0.54	0.801	0.605	0.564	0.657	0.653	0.659	0.821	0.762
PC(18:1/20:4)	PC	18:1/20:4	1 day, 14:05:00	807.578	C46 H82 O8 N1 P1	12.564	#NAME?	-	-	A	A	A	A	A	A	A	A	A	A	-	A	A	A	A	A	A	A	A	A	A	-	-	-	-	-	-	A	0.787	0.984	0.945	0.953	0.94	0.968	0.962	0.99	0.97	0.933	0.962	0.97
PC(18:1/20:4)	PC	18:1/20:4	1 day, 14:05:00	807.578	C46 H82 O8 N1 P1	13.388	#NAME?	-	A	-	-	-	-	-	-	-	-	-	-	A	-	-	-	-	-	-	-	-	-	-	A	A	C	-	-	-	-	0.89	0.536	0.944	0.966	0.986	0.957	0.982	0.911	0.972	0.954	0.98	0.927
PC(18:1/21:0)	PC	18:1/21:0	1 day, 15:01:00	829.656	C47 H92 O8 N1 P1	15.986	#NAME?	-	-	-	-	-	-	-	-	-	-	-	-	-	-	-	-	-	-	B	-	-	-	-	-	-	-	-	-	-	-	1	0.852	0.708	0.46	0.906	0.36	0.757	0.801	0.856	0.906	0.71	0.785
PC(18:1/21:1)	PC	18:1/21:1	1 day, 15:02:00	827.64	C47 H90 O8 N1 P1	15.503	#NAME?	-	-	-	-	-	-	-	-	-	-	-	-	-	-	-	-	-	B	-	-	-	-	-	-	-	-	-	-	-	-	0	0.36	0.766	0.939	0.33	0.802	0.634	0.757	0.832	0.866	0.901	0.761
PC(18:1/22:0)	PC	18:1/22:0	1 day, 16:01:00	843.672	C48 H94 O8 N1 P1	15.957	#NAME?	-	-	-	-	-	-	-	-	-	-	-	-	-	-	-	-	-	C	A	A	A	A	A	-	-	-	-	-	-	-	1	0.731	0.531	0.67	0.88	0.409	0.245	0.69	0.28	0.82	0.88	0.948
PC(18:1/22:1)	PC	18:1/22:1	1 day, 16:02:00	841.656	C48 H92 O8 N1 P1	15.33	#NAME?	-	-	-	-	-	-	-	-	-	-	-	-	-	-	-	-	-	-	B	A	B	-	B	-	-	-	-	-	-	-	0.854	0.905	0.872	0.885	0.95	0.722	0.661	0.711	0.448	0.75	0.86	0.846
PC(18:1/22:1)	PC	18:1/22:1	1 day, 16:02:00	841.656	C48 H92 O8 N1 P1	15.489	#NAME?	-	-	-	-	-	-	-	-	-	-	-	-	-	-	-	-	-	A	A	A	A	B	A	-	-	-	-	-	-	-	0	0.36	0.766	0.569	0.33	0.802	0.634	0.757	0.832	0.866	0.901	0.761
PC(18:1/22:6)	PC	18:1/22:6	1 day, 16:07:00	831.578	C48 H82 O8 N1 P1	12.813	#NAME?	-	-	-	-	-	-	-	-	-	B	A	A	-	A	A	A	A	B	-	A	-	A	-	-	-	-	-	-	-	-	0.776	0.522	0.778	0.848	0.681	0.908	0.933	0.861	0.663	0.532	0.88	0.842
PC(18:1/24:1)	PC	18:1/24:1	1 day, 18:02:00	869.687	C50 H96 O8 N1 P1	16.023	#NAME?	-	-	-	-	-	-	-	-	-	-	-	-	-	-	-	-	-	-	B	-	A	-	A	-	-	-	-	-	-	-	0.76	0.48	0.587	0.321	0.8	0.82	0.82	0.83	0.886	0.569	0.826	0.779
PC(18:2/13:0)	PC	18:2/13:0	1 day, 7:02:00	715.515	C39 H74 O8 N1 P1	12.063	#NAME?	-	-	-	-	B	-	-	-	-	-	-	-	-	-	-	-	-	-	-	-	-	-	-	-	-	-	-	-	-	-	0.84	0.41	0.812	0.764	0.89	0.896	0.946	0.97	0.971	0.892	0.86	0.81
PC(19:1/16:0)	PC	19:1/16:0	1 day, 11:01:00	773.593	C43 H84 O8 N1 P1	14.073	#NAME?	-	B	-	-	-	-	-	-	-	-	-	-	B	-	-	-	-	-	-	-	-	-	-	-	-	-	-	-	-	-	0.865	0.99	0.93	0.952	0.898	0.975	0.953	0.935	0.95	0.955	0.943	0.954
PC(19:1/16:0)	PC	19:1/16:0	1 day, 11:01:00	773.593	C43 H84 O8 N1 P1	14.256	#NAME?	-	-	-	-	-	-	-	-	-	-	-	-	-	-	-	-	-	-	-	-	-	-	-	B	B	B	-	-	-	-	0.53	0.972	0.908	0.941	0.868	0.969	0.976	0.91	0.935	0.929	0.913	0.974
PC(19:1/16:0)	PC	19:1/16:0	1 day, 11:01:00	773.593	C43 H84 O8 N1 P1	14.47	#NAME?	-	-	-	-	-	-	-	-	-	-	-	-	-	-	-	-	-	-	-	-	-	-	-	-	-	B	B	-	-	-	0.939	0.96	0.634	0.624	0.338	0	0.733	0	0	0	0	0.752
PC(19:1/16:0)	PC	19:1/16:0	1 day, 11:01:00	773.593	C43 H84 O8 N1 P1	14.593	#NAME?	-	-	-	-	-	-	-	-	-	-	-	-	-	-	-	-	-	-	-	-	-	-	-	-	-	-	B	-	-	-	0.765	0	0.74	0.9	0.433	0.93	0.61	0.879	0.834	0.394	0.854	0.752
PC(20:0/11:1)	PC	20:0/11:1	1 day, 7:01:00	717.531	C39 H76 O8 N1 P1	13.067	#NAME?	-	-	-	B	-	-	-	-	-	-	-	-	-	-	-	-	-	-	-	-	-	-	-	-	-	-	-	-	-	-	0.947	0.716	0.92	0.85	0.78	0.86	0.79	0.86	0.62	0.84	0.8	0.76
PC(20:0/14:1)	PC	20:0/14:1	1 day, 10:01:00	759.578	C42 H82 O8 N1 P1	13.33	#NAME?	-	B	-	-	-	-	-	-	-	-	-	-	-	-	-	-	-	-	-	-	-	-	-	-	-	-	-	-	-	-	0.879	0.67	0.804	0.78	0.713	0.479	0.741	0.689	0.779	0.723	0.56	0.685
PC(20:0/18:1)	PC	20:0/18:1	1 day, 14:01:00	815.64	C46 H90 O8 N1 P1	15.185	#NAME?	-	-	-	-	-	-	-	-	-	-	-	-	-	-	-	-	-	A	A	C	A	A	A	-	-	-	-	-	-	-	0.75	0.932	0.712	0.555	0.95	0.488	0.95	0.938	0.936	0.698	0.81	0.961
PC(20:0/18:1)	PC	20:0/18:1	1 day, 14:01:00	815.64	C46 H90 O8 N1 P1	15.465	#NAME?	-	-	-	-	-	-	-	-	-	-	-	-	-	-	-	-	-	A	-	A	A	A	-	-	-	-	-	-	-	-	1	0.951	0.79	0.79	0.93	0.7	0.425	0.9	0.92	0.91	0.791	0.722
PC(20:0p/16:0)	PC	20:0p/16:0	36:0p	773.63	C44 H88 O7 N1 P1	14.626	#NAME?	-	-	-	-	-	-	-	-	-	-	-	-	-	-	-	-	-	B	B	-	B	-	-	-	-	-	-	-	-	-	1	0.889	0.679	0.696	0.58	0.648	0.583	0.848	0.696	0.703	0.8	0.93
PC(20:0p/18:0)	PC	20:0p/18:0	38:0p	801.661	C46 H92 O7 N1 P1	14.749	#NAME?	-	-	-	-	-	-	-	-	-	-	-	-	-	-	-	-	-	-	-	-	B	-	-	-	-	-	-	-	-	-	0	0.93	0.96	0.869	0.99	0.906	0.895	0.984	0.86	0.934	0.991	0.991
PC(20:1/18:1)	PC	20:1/18:1	1 day, 14:02:00	813.625	C46 H88 O8 N1 P1	14.309	#NAME?	-	-	-	-	-	-	-	-	-	-	B	-	-	-	-	-	-	-	A	A	A	A	A	-	-	-	-	-	-	-	0.824	0.588	0.75	0.414	0.614	0.958	0.55	0.554	0.437	0.567	0.546	0.594
PC(20:1/18:1)	PC	20:1/18:1	1 day, 14:02:00	813.625	C46 H88 O8 N1 P1	15.291	#NAME?	-	-	-	-	-	-	-	-	-	-	-	-	-	-	-	-	-	-	-	-	-	-	-	-	-	B	-	-	-	-	0	0	0.525	0.98	0.59	0.454	0.556	0.81	0.661	0.726	0.392	0.619
PC(20:1p/18:0)	PC	20:1p/18:0	38:1p	799.645	C46 H90 O7 N1 P1	13.697	#NAME?	-	-	-	-	-	-	-	-	-	-	-	-	-	-	-	-	-	-	B	-	-	-	-	-	-	-	-	-	-	-	0.96	0.87	0	0	0.563	0.738	0	0	0.8	0.587	0.65	0.79
PC(21:1/11:2)	PC	21:1/11:2	1 day, 8:03:00	727.515	C40 H74 O8 N1 P1	10.399	#NAME?	-	-	-	-	-	-	-	-	-	-	-	-	-	B	-	-	-	-	-	-	-	-	-	-	-	-	-	-	-	-	0.651	0	0.83	0.78	0.985	0.739	0	0.592	0	0	0.689	0
PC(22:4/13:0)	PC	22:4/13:0	1 day, 11:04:00	767.547	C43 H78 O8 N1 P1	13.134	#NAME?	-	-	-	-	-	-	B	B	B	-	B	-	-	-	-	-	-	B	-	-	-	-	B	-	-	-	-	-	-	-	0	0.916	0.975	0.97	0.972	0.965	0.984	0.985	0.975	0.863	0.916	0.984
PC(22:4/13:0)	PC	22:4/13:0	1 day, 11:04:00	767.547	C43 H78 O8 N1 P1	13.847	#NAME?	-	-	-	-	-	-	-	-	-	-	-	-	B	-	-	-	-	-	-	-	-	-	-	-	-	-	-	-	-	-	0.92	0.935	0	0.97	0	0	1	0	0	0	0	0
PC(22:6/13:0)	PC	22:6/13:0	1 day, 11:06:00	763.515	C43 H74 O8 N1 P1	12.425	#NAME?	-	-	-	-	-	-	-	-	-	-	-	-	-	-	-	-	B	-	-	-	-	-	-	-	-	-	-	-	-	-	0.912	0.94	0.988	0.963	0.957	0.953	0.96	0.946	0.975	0.928	0.98	0.94
PC(24:1/12:2)	PC	24:1/12:2	1 day, 12:03:00	783.578	C44 H82 O8 N1 P1	13.68	#NAME?	-	-	-	-	-	-	-	-	B	-	-	-	-	-	-	-	-	-	-	-	-	-	-	-	-	-	-	-	-	-	0.692	0.761	0.955	0.932	0.889	0.842	0.844	0.951	0.982	0.943	0.944	0.926
PC(29:0/12:3)	PC	29:0/12:3	1 day, 17:03:00	853.656	C49 H92 O8 N1 P1	16.056	#NAME?	-	-	-	-	B	-	-	-	-	-	-	-	-	-	-	-	-	-	-	-	-	-	-	-	-	-	-	-	-	-	0	0	1	0.98	0.97	0.97	0.94	0.97	0.99	1	1	1
PC(4:0/17:0)	PC	4:0/17:0	21:00:00	579.39	C29 H58 O8 N1 P1	6.397	#NAME?	-	-	-	-	-	-	-	-	-	-	-	-	-	-	-	-	-	-	B	B	-	-	-	-	-	-	-	-	-	-	0.933	0.833	0.96	0.91	0.98	0.93	0.967	0.85	0.99	0.961	0.94	0.999
PC(4:0/17:0)	PC	4:0/17:0	21:00:00	579.39	C29 H58 O8 N1 P1	6.588	#NAME?	-	-	-	-	-	-	-	-	-	-	-	-	-	-	-	-	-	-	-	-	-	-	-	-	B	B	-	-	-	-	0.95	0.87	0.98	0.98	0.98	0.84	1	0.82	0.96	0.99	0.953	0.99
PC(8:0e/10:1)	PC	8:0e/10:1	18:1e	521.348	C26 H52 O7 N1 P1	6.061	#NAME?	-	-	-	-	-	-	-	-	-	-	B	-	-	-	-	-	-	-	-	-	-	-	-	-	-	-	-	-	-	-	0.718	0.93	0.713	0.902	0.886	0.931	0.774	0.843	0.921	0.952	0.807	0.666
PE(10:0e/8:0)	PE	10:0e/8:0	18:0e	481.317	C23 H48 O7 N1 P1	6.262	#NAME?	-	-	-	-	-	-	-	-	-	-	-	-	-	-	-	-	-	-	-	B	B	B	-	-	-	-	-	-	-	-	0.829	0.957	0.91	0.96	0.94	0.97	0.969	0.983	0.871	0.935	0.82	0.58
PE(14:0/20:3)	PE	14:0/20:3	1 day, 10:03:00	713.5	C39 H72 O8 N1 P1	11.291	#NAME?	-	-	-	-	A	-	-	-	-	B	-	A	-	-	B	A	B	-	B	B	-	-	-	-	-	-	-	-	-	-	0	0.93	0.987	0.897	0.89	0.962	0.868	0.98	0.978	0.96	0.984	0.97
PE(14:0/20:4)	PE	14:0/20:4	1 day, 10:04:00	711.484	C39 H70 O8 N1 P1	11.183	#NAME?	-	-	-	-	B	-	B	B	-	B	B	A	-	A	B	A	A	-	-	-	-	-	-	-	-	-	-	-	-	-	1	0.72	0.912	0.521	0.96	0.769	0.95	0.946	0.956	0.906	0.84	0.86
PE(14:0/22:6)	PE	14:0/22:6	1 day, 12:06:00	735.484	C41 H70 O8 N1 P1	10.868	#NAME?	-	-	-	-	-	-	-	-	-	-	-	-	-	-	-	-	-	-	-	-	-	A	-	-	-	-	-	-	-	-	0.97	0.95	0.66	0.78	0.59	0.34	0.58	0.97	0.96	0	0.77	0
PE(14:0/22:6)	PE	14:0/22:6	1 day, 12:06:00	735.484	C41 H70 O8 N1 P1	11.323	#NAME?	-	-	-	-	A	A	B	A	A	A	B	A	-	A	A	A	B	A	B	B	A	B	A	-	-	-	-	-	-	-	1	0.91	0.981	0.877	0.913	0.974	0.901	0.748	0.981	0.96	0.986	0.98
PE(14:0p/10:4)	PE	14:0p/10:4	24:4p	555.332	C29 H50 O7 N1 P1	6.624	#NAME?	-	-	-	-	-	-	-	-	-	-	-	-	-	-	-	-	-	-	-	-	-	B	-	-	-	-	-	-	-	-	0	0.91	0	1	0.99	0.72	0	0.43	0.97	0.94	1	0.93
PE(16:0/14:0)	PE	16:0/14:0	1 day, 6:00:00	663.484	C35 H70 O8 N1 P1	10.316	#NAME?	-	-	-	-	B	-	-	-	-	-	B	B	-	-	-	-	-	-	-	-	B	-	-	-	-	-	-	-	-	-	0.73	0.926	0.832	0.729	0.486	0.893	0.863	0.499	0.509	0.83	0.73	0.777
PE(16:0/16:0)	PE	16:0/16:0	1 day, 8:00:00	691.515	C37 H74 O8 N1 P1	11.383	#NAME?	-	-	-	-	-	-	-	-	-	-	B	-	-	-	-	-	-	B	-	-	-	-	-	-	-	-	-	-	-	-	0.542	0.79	0.843	0.812	0.891	0.935	0.916	0.537	0.795	0.87	0.37	0.74
PE(16:0/16:0)	PE	16:0/16:0	1 day, 8:00:00	691.515	C37 H74 O8 N1 P1	13.224	#NAME?	-	-	-	-	-	-	-	-	-	-	-	-	-	-	-	-	-	-	-	-	-	-	-	A	B	-	-	-	-	-	0.95	0.85	0	1	0.7	0.92	0.98	0.86	0.699	0.96	0.97	0.97
PE(16:0/16:1)	PE	16:0/16:1	1 day, 8:01:00	689.5	C37 H72 O8 N1 P1	11.164	#NAME?	-	-	-	-	-	-	-	-	-	-	-	-	-	-	-	-	-	-	-	-	-	B	-	-	-	-	-	-	-	-	0.877	0.751	0.879	0.898	0.645	0.859	0.758	0.893	0.758	0.696	0.702	0.539
PE(16:0/16:1)	PE	16:0/16:1	1 day, 8:01:00	689.5	C37 H72 O8 N1 P1	11.648	#NAME?	-	-	-	B	A	A	A	A	A	A	A	A	-	A	A	A	A	A	A	A	A	A	A	-	-	-	B	A	A	A	0.859	0.663	0.84	0.88	0.798	0.74	0.86	0.711	0.564	0.929	0.593	0.53
PE(16:0/16:1)	PE	16:0/16:1	1 day, 8:01:00	689.5	C37 H72 O8 N1 P1	12.335	#NAME?	-	A	-	-	-	-	-	-	-	-	-	-	A	-	-	-	-	-	-	-	-	-	-	A	A	-	-	-	-	-	0.84	0.92	0	0	0	0	0	0.548	0	0.73	1	0
PE(16:0/16:1)	PE	16:0/16:1	1 day, 8:01:00	689.5	C37 H72 O8 N1 P1	12.673	#NAME?	-	-	-	-	-	-	-	-	-	-	-	-	-	-	-	-	-	-	-	-	-	-	-	-	-	B	B	-	-	-	0.309	0.699	0	0	0.91	0	0	0	0.632	0.49	0.99	0.877
PE(16:0/18:1)	PE	16:0/18:1	1 day, 10:01:00	717.531	C39 H76 O8 N1 P1	12.231	#NAME?	-	-	-	-	-	-	-	-	-	-	-	-	-	-	-	-	B	-	A	-	-	-	A	-	-	-	-	-	-	A	0.73	0.98	0.905	0.932	0.972	0.963	0.996	0.993	1	0.962	0.99	0.99
PE(16:0/18:1)	PE	16:0/18:1	1 day, 10:01:00	717.531	C39 H76 O8 N1 P1	12.702	#NAME?	-	-	-	-	A	A	A	A	A	A	A	A	-	A	A	A	A	A	A	A	A	A	A	-	-	-	B	A	A	A	0.938	0.674	0.797	0.811	0.84	0.853	0.814	0.887	0.75	0.886	0.635	0.77
PE(16:0/18:1)	PE	16:0/18:1	1 day, 10:01:00	717.531	C39 H76 O8 N1 P1	13.222	#NAME?	-	-	-	-	-	-	-	-	-	-	-	-	-	-	-	-	-	-	-	-	-	-	-	-	-	-	B	-	-	-	0.714	0.933	0.96	0.39	0.65	0.52	0.78	0.588	0.59	0.85	0.34	0.549
PE(16:0/18:1)	PE	16:0/18:1	1 day, 10:01:00	717.531	C39 H76 O8 N1 P1	13.445	#NAME?	-	A	-	-	-	-	-	-	-	-	-	-	A	-	-	-	-	-	-	-	-	-	-	A	A	-	-	-	-	-	0.94	0.68	0	0.947	0	0	0	0	0	0	0	0
PE(16:0/18:1)	PE	16:0/18:1	1 day, 10:01:00	717.531	C39 H76 O8 N1 P1	13.585	#NAME?	-	-	-	-	-	-	-	-	-	-	-	-	-	-	-	-	-	-	-	-	-	-	-	A	A	A	-	-	-	-	0.814	0.436	0	0	0	0	0	0	0	0	0	0
PE(16:0/18:1)	PE	16:0/18:1	1 day, 10:01:00	717.531	C39 H76 O8 N1 P1	13.813	#NAME?	-	-	-	-	-	-	-	-	-	-	-	-	-	-	-	-	-	-	-	-	-	-	-	-	-	-	A	-	-	-	0	0.364	0	0	0	0	0	0	0	0	0	0
PE(16:0/18:2)	PE	16:0/18:2	1 day, 10:02:00	715.515	C39 H74 O8 N1 P1	9.149	#NAME?	-	-	-	-	-	-	-	-	-	-	-	B	-	-	-	-	-	-	-	-	-	-	-	-	-	-	-	-	-	-	0.847	0.678	0.891	0.798	0.662	0.75	0.98	0.601	0.806	0.95	0.674	0.796
PE(16:0/18:2)	PE	16:0/18:2	1 day, 10:02:00	715.515	C39 H74 O8 N1 P1	9.741	#NAME?	-	-	-	-	-	-	-	-	-	-	-	-	-	-	-	B	-	-	-	-	-	-	-	-	-	-	-	-	-	-	0.98	0.993	0.92	0	0.659	0.98	0.802	0	0.806	0.835	0.714	0.703
PE(16:0/20:1)	PE	16:0/20:1	1 day, 12:01:00	745.562	C41 H80 O8 N1 P1	12.74	#NAME?	-	-	-	-	-	-	-	-	-	-	-	-	-	B	-	B	-	-	-	-	B	-	-	-	-	-	-	-	-	-	0.872	0.75	0	0.767	0.406	0.778	0.825	0.7	0.566	0.691	0.77	0.818
PE(16:0/20:1)	PE	16:0/20:1	1 day, 12:01:00	745.562	C41 H80 O8 N1 P1	12.903	#NAME?	-	-	-	-	-	-	B	-	-	-	-	-	-	-	-	-	-	-	-	-	-	-	-	-	-	-	-	-	-	-	0.76	0.754	0.9	0.62	0	0	0.95	0	0	0	0	0.93
PE(16:0/20:3)	PE	16:0/20:3	1 day, 12:03:00	741.531	C41 H76 O8 N1 P1	12.395	#NAME?	-	-	-	-	B	B	B	-	B	B	B	B	-	-	A	-	B	-	B	B	B	B	-	-	-	-	-	B	A	-	0.906	0.987	0.987	0.958	0.957	0.949	0.958	0.946	0.973	0.928	0.873	0.97
PE(16:0/20:3)	PE	16:0/20:3	1 day, 12:03:00	741.531	C41 H76 O8 N1 P1	13.286	#NAME?	-	-	-	-	-	-	-	-	-	-	-	-	-	-	-	-	-	-	-	-	-	-	-	B	-	B	A	-	-	-	0.836	0.989	0.941	0.908	0.936	0.903	0.911	0.909	0.929	0.874	0.881	0.83
PE(16:0/20:3)	PE	16:0/20:3	1 day, 12:03:00	741.531	C41 H76 O8 N1 P1	13.387	#NAME?	-	-	-	-	-	-	-	-	-	-	-	-	-	-	-	-	-	-	-	-	-	-	-	-	-	-	B	-	-	-	0	0.92	0.95	0.45	0.716	0.94	0.573	0.95	0	0.85	0	0.59
PE(16:0/20:4)	PE	16:0/20:4	1 day, 12:04:00	739.515	C41 H74 O8 N1 P1	9.081	#NAME?	-	-	-	-	-	-	-	-	-	-	-	-	-	-	-	-	-	B	B	-	B	-	B	-	-	-	-	-	-	-	0.859	0.514	0.92	0.78	0.726	0.643	0.564	0.519	0.545	0.489	0.544	0.486
PE(16:0/20:4)	PE	16:0/20:4	1 day, 12:04:00	739.515	C41 H74 O8 N1 P1	9.252	#NAME?	-	-	-	-	B	-	B	-	B	B	-	-	-	B	-	A	-	-	-	-	-	-	-	-	-	-	-	-	-	-	0.901	0.392	0.548	0.453	0.534	0.512	0.514	0.544	0.557	0.531	0.562	0.509
PE(16:0/20:4)	PE	16:0/20:4	1 day, 12:04:00	739.515	C41 H74 O8 N1 P1	10.109	#NAME?	-	-	-	-	-	-	-	-	-	-	B	B	-	-	-	-	-	-	-	-	-	-	-	-	-	-	-	-	-	-	0.89	0.678	0.66	0.792	0.556	0.511	0.502	0.525	0.545	0.538	0.593	0.795
PE(16:0/20:4)	PE	16:0/20:4	1 day, 12:04:00	739.515	C41 H74 O8 N1 P1	12.264	#NAME?	-	-	-	-	A	A	A	A	B	B	A	A	-	A	A	A	A	A	B	A	A	A	A	-	-	-	B	B	B	A	0.741	0.98	0.901	0.926	0.976	0.967	0.991	0.993	0.878	0.964	0.99	0.99
PE(16:0/20:4)	PE	16:0/20:4	1 day, 12:04:00	739.515	C41 H74 O8 N1 P1	12.863	#NAME?	-	A	-	-	-	-	-	-	-	-	-	-	A	-	-	-	-	-	-	-	-	-	-	-	-	-	-	-	-	-	0.689	0.99	0.841	0.69	0.578	0.941	0.99	0.966	0.526	0.981	0.975	0.74
PE(16:0/20:4)	PE	16:0/20:4	1 day, 12:04:00	739.515	C41 H74 O8 N1 P1	13.017	#NAME?	-	B	-	-	-	-	-	-	-	-	-	-	B	-	-	-	-	-	-	-	-	-	-	A	A	A	-	-	-	-	0.7	0.946	0.91	0.33	0	0	0.86	0	0	0	0	0
PE(16:0/20:4)	PE	16:0/20:4	1 day, 12:04:00	739.515	C41 H74 O8 N1 P1	13.18	#NAME?	-	-	-	-	-	-	-	-	-	-	-	-	-	-	-	-	-	-	-	-	-	-	-	-	B	A	A	-	-	-	0	0.933	0.579	0.707	0.3	0.52	0	0	0.59	0.85	0.34	0.549
PE(16:0/20:5)	PE	16:0/20:5	1 day, 12:05:00	737.5	C41 H72 O8 N1 P1	9.798	#NAME?	-	-	-	-	-	-	-	-	-	-	-	-	-	-	-	-	B	-	-	-	-	-	-	-	-	-	-	-	-	-	1	0.922	0.45	0.22	0.762	0.73	0.75	0.864	0.828	0.514	0.805	0.647
PE(16:0/22:4)	PE	16:0/22:4	1 day, 14:04:00	767.547	C43 H78 O8 N1 P1	12.974	#NAME?	-	-	A	A	A	A	A	A	A	A	A	-	-	-	B	-	-	B	A	A	-	A	-	-	-	-	-	-	-	B	0.75	0.717	0.88	0.73	0	0	0	0	0.745	0	0.728	0.949
PE(16:0/22:4)	PE	16:0/22:4	1 day, 14:04:00	767.547	C43 H78 O8 N1 P1	13.862	#NAME?	-	B	-	-	-	-	-	-	-	-	-	-	A	-	-	-	-	-	-	-	-	-	-	A	A	A	-	-	-	-	0.93	0.938	0.929	0.635	0.949	0.947	0.978	0.979	0.888	0.464	0.862	0.977
PE(16:0/22:5)	PE	16:0/22:5	1 day, 14:05:00	765.531	C43 H76 O8 N1 P1	12.869	#NAME?	-	-	-	-	B	B	B	B	B	B	A	A	-	A	B	A	B	B	B	A	B	A	A	-	-	-	-	-	-	-	0.921	0.933	0.923	0.89	0.98	0.95	0.94	0.91	0.9	0.94	0.93	0.94
PE(16:0/22:6)	PE	16:0/22:6	1 day, 14:06:00	763.515	C43 H74 O8 N1 P1	12.406	#NAME?	-	-	-	-	A	B	A	A	B	A	A	A	-	A	A	A	A	A	A	A	A	A	A	-	-	-	B	A	A	A	0.912	0.94	0.988	0.963	0.957	0.953	0.96	0.946	0.975	0.928	0.878	0.96
PE(16:0/22:6)	PE	16:0/22:6	1 day, 14:06:00	763.515	C43 H74 O8 N1 P1	13.174	#NAME?	-	-	-	-	-	-	-	-	-	-	-	-	-	-	-	-	-	-	-	-	-	-	-	-	A	A	-	-	-	-	0.808	0.96	0	0	0	0.82	0	0	0.91	0	0.92	0
PE(16:0e/20:0)	PE	16:0e/20:0	36:0e	733.598	C41 H84 O7 N1 P1	15.167	#NAME?	-	-	-	-	-	-	-	-	-	-	-	-	-	-	-	-	-	-	-	-	-	B	-	-	-	-	-	-	-	-	0.796	0.936	0.814	0.672	0.796	0.63	0.86	0.79	0.964	0.94	0.97	0.96
PE(16:0e/20:4)	PE	16:0e/20:4	36:4e	725.536	C41 H76 O7 N1 P1	12.759	#NAME?	-	-	-	-	-	-	-	-	-	-	-	-	-	-	-	-	-	A	-	B	B	B	A	-	-	-	-	-	-	-	0.94	0.52	0.48	0.89	0.814	0.502	0.808	0.875	0.787	0.783	0.518	0.895
PE(16:0p/16:0)	PE	16:0p/16:0	32:0p	675.52	C37 H74 O7 N1 P1	13.27	#NAME?	-	-	-	-	-	-	-	-	-	-	-	-	A	-	-	-	-	-	-	-	-	-	-	A	A	-	-	-	-	-	0.64	0.737	0	0.94	0	0.822	0.86	0.78	0	1	0.987	0.85
PE(16:0p/18:1)	PE	16:0p/18:1	34:1p	701.536	C39 H76 O7 N1 P1	12.809	#NAME?	-	-	-	-	B	B	A	A	B	B	A	A	-	A	A	A	A	A	A	A	A	A	A	-	-	-	-	-	B	A	0.85	0.804	0.936	0.922	0.913	0.895	0.909	0.93	0.89	0.933	0.859	0.841
PE(16:0p/18:1)	PE	16:0p/18:1	34:1p	701.536	C39 H76 O7 N1 P1	13.827	#NAME?	-	-	-	-	-	-	-	-	-	-	-	-	-	-	-	-	-	-	-	-	-	-	-	-	-	B	A	-	-	-	0.939	0.936	0	0	0.91	0	0	0.91	0	0	0.731	0
PE(16:0p/20:0)	PE	16:0p/20:0	36:0p	731.583	C41 H82 O7 N1 P1	14.705	#NAME?	-	-	-	-	-	-	-	-	-	-	-	-	-	-	-	-	-	A	A	A	-	A	-	-	-	-	-	-	-	-	0.519	0.973	0.854	0.951	0.96	0.874	0.898	0.94	0.851	0.9	0.796	0.742
PE(16:0p/20:0)	PE	16:0p/20:0	36:0p	731.583	C41 H82 O7 N1 P1	14.851	#NAME?	-	-	-	-	-	-	-	-	-	-	-	-	-	-	-	-	-	-	B	-	A	-	A	-	-	-	-	-	-	-	0.78	0.97	0.908	0.96	0.926	0.886	0.917	0.917	0.92	0.87	0.831	0.726
PE(16:0p/20:3)	PE	16:0p/20:3	36:3p	725.536	C41 H76 O7 N1 P1	12.601	#NAME?	-	-	-	-	-	-	-	-	-	-	-	-	-	-	-	-	-	-	B	-	-	-	-	-	-	-	-	-	-	-	0.836	0	0.74	0.69	0.612	0.856	0.55	0.82	0.73	0.365	0.721	0.725
PE(16:0p/20:4)	PE	16:0p/20:4	36:4p	723.52	C41 H74 O7 N1 P1	12.292	#NAME?	-	-	B	-	A	A	B	A	B	B	A	A	-	A	A	A	A	B	A	A	A	A	A	-	-	-	-	B	B	A	0.923	0.95	0.93	0.973	0.98	0.938	0.896	0.982	0.97	0.955	0.96	0.94
PE(16:0p/20:4)	PE	16:0p/20:4	36:4p	723.52	C41 H74 O7 N1 P1	12.896	#NAME?	-	A	-	-	-	-	-	-	-	-	-	-	-	-	-	-	-	-	-	-	-	-	-	-	-	-	-	-	-	-	0.906	0.99	0.974	0.535	0.338	0.961	0.982	0	0	0	0	0
PE(16:0p/20:4)	PE	16:0p/20:4	36:4p	723.52	C41 H74 O7 N1 P1	13.075	#NAME?	-	B	-	-	-	-	-	-	-	-	-	-	A	-	-	-	-	-	-	-	-	-	-	A	A	A	-	-	-	-	0.87	0.899	0.71	0	0	0	0	0.86	0	0	0	0.9
PE(16:0p/20:4)	PE	16:0p/20:4	36:4p	723.52	C41 H74 O7 N1 P1	13.248	#NAME?	-	-	-	-	-	-	-	-	-	-	-	-	-	-	-	-	-	-	-	-	-	-	-	-	B	B	A	-	-	-	0.653	0.792	0	0.69	0.73	0.27	0.378	0.586	0.98	0.91	0	0.77
PE(16:0p/22:3)	PE	16:0p/22:3	38:3p	753.567	C43 H80 O7 N1 P1	14.536	#NAME?	-	A	-	-	-	-	-	-	-	-	-	-	A	-	-	-	-	-	-	-	-	-	-	A	A	A	-	-	-	-	0.987	0.6	0.287	0.619	0	0.866	0.966	0.636	0.738	0.893	0.803	0.915
PE(16:0p/22:4)	PE	16:0p/22:4	38:4p	751.552	C43 H78 O7 N1 P1	12.966	#NAME?	-	-	A	A	-	A	A	-	A	A	-	-	-	-	-	B	-	-	B	-	-	A	-	-	-	-	-	-	-	B	0.67	0.904	0.96	0.96	0	0.61	0.88	0	0.96	0.91	0	0.758
PE(16:0p/22:4)	PE	16:0p/22:4	38:4p	751.552	C43 H78 O7 N1 P1	13.901	#NAME?	-	A	-	-	-	-	-	-	-	-	-	-	A	-	-	-	-	-	-	-	-	-	-	A	A	-	-	-	-	-	0.68	0.96	0.95	0.91	0.583	0.638	0.618	0.92	0.635	0.59	0.919	0.564
PE(16:0p/22:5)	PE	16:0p/22:5	38:5p	749.536	C43 H76 O7 N1 P1	12.879	#NAME?	-	-	-	-	A	B	B	A	-	-	A	A	-	A	A	A	A	A	A	A	A	B	A	-	-	-	-	-	-	A	0.755	0.684	0.652	0.639	0.98	0.784	0.833	0.96	0.749	0.76	0.98	0.93
PE(16:0p/22:5)	PE	16:0p/22:5	38:5p	749.536	C43 H76 O7 N1 P1	13.611	#NAME?	-	B	-	-	-	-	-	-	-	-	-	-	A	-	-	-	-	-	-	-	-	-	-	A	A	A	C	-	-	-	0.86	0.641	0.627	0.638	0.801	0.825	0.804	0.827	0.771	0.771	0.829	0.831
PE(16:0p/22:5)	PE	16:0p/22:5	38:5p	749.536	C43 H76 O7 N1 P1	13.79	#NAME?	-	-	-	-	-	-	-	-	-	-	-	-	-	-	-	-	-	-	-	-	-	-	-	-	-	B	A	-	-	-	0.803	0.708	0.838	0	0	0	0	0	0	0	0.599	0
PE(16:0p/22:6)	PE	16:0p/22:6	38:6p	747.52	C43 H74 O7 N1 P1	12.452	#NAME?	-	-	B	-	A	B	B	A	A	B	A	A	-	A	A	A	A	A	A	A	A	B	A	-	-	-	B	A	A	A	0.773	0.888	0.967	0.879	0.98	0.98	0.99	0.982	0.986	0.904	0.96	0.96
PE(16:0p/22:6)	PE	16:0p/22:6	38:6p	747.52	C43 H74 O7 N1 P1	13.124	#NAME?	-	A	-	-	-	-	-	-	-	-	-	-	A	-	-	-	-	-	-	-	-	-	-	A	A	-	-	-	-	-	0.94	0.91	0.934	0.818	0.969	0.968	0.938	0.976	0.979	0.932	0.965	0.955
PE(16:0p/22:6)	PE	16:0p/22:6	38:6p	747.52	C43 H74 O7 N1 P1	13.264	#NAME?	-	-	-	-	-	-	-	-	-	-	-	-	-	-	-	-	-	-	-	-	-	-	-	-	B	A	-	-	-	-	0.912	0.843	0	0.564	0	0.686	0	0	0	0	0	0
PE(16:0p/22:6)	PE	16:0p/22:6	38:6p	747.52	C43 H74 O7 N1 P1	13.427	#NAME?	-	-	-	-	-	-	-	-	-	-	-	-	-	-	-	-	-	-	-	-	-	-	-	-	-	-	A	-	-	-	0	0	0.41	0.97	0	0.85	0	0.99	0.182	0.91	0.92	0.63
PE(16:1/16:1)	PE	16:1/16:1	1 day, 8:02:00	687.484	C37 H70 O8 N1 P1	10.481	#NAME?	-	-	-	-	-	-	-	-	-	-	-	-	-	-	-	-	-	-	-	-	-	A	-	-	-	-	-	-	-	-	0.939	0.98	0	0	1	0.99	0.99	0.99	0.755	0.744	0.96	0.735
PE(16:1/16:1)	PE	16:1/16:1	1 day, 8:02:00	687.484	C37 H70 O8 N1 P1	11.012	#NAME?	-	-	-	-	A	A	A	A	A	A	A	A	-	A	A	A	A	A	A	A	-	A	A	-	-	-	-	-	-	-	0.604	0.95	0.88	0.885	0.911	0.75	0.81	0.926	0.57	0.83	0.97	0.9
PE(16:1/18:1)	PE	16:1/18:1	1 day, 10:02:00	715.515	C39 H74 O8 N1 P1	11.441	#NAME?	-	-	-	-	-	-	-	-	-	-	-	-	-	-	-	-	-	-	-	A	-	-	-	-	-	-	-	-	-	-	0.949	0.893	0.597	0.456	0.97	0.901	0.846	0.743	0.853	0.738	0.872	0.93
PE(16:1/18:1)	PE	16:1/18:1	1 day, 10:02:00	715.515	C39 H74 O8 N1 P1	11.713	#NAME?	-	-	-	A	-	-	-	-	-	-	B	-	-	-	-	-	-	-	-	-	-	B	-	-	-	-	-	-	-	-	0.724	0	0.307	0.84	0.569	0.808	0.891	0.288	0.963	0.675	0.963	0
PE(16:1/18:1)	PE	16:1/18:1	1 day, 10:02:00	715.515	C39 H74 O8 N1 P1	12.095	#NAME?	-	-	-	-	A	A	A	A	A	A	A	A	-	A	A	A	A	A	A	A	A	A	A	-	-	-	B	A	A	A	0.657	0.46	0.756	0.406	0.84	0.808	0.63	0.544	0.942	0.625	0.984	0.88
PE(16:1/18:1)	PE	16:1/18:1	1 day, 10:02:00	715.515	C39 H74 O8 N1 P1	12.714	#NAME?	-	A	-	-	-	-	-	-	-	-	-	-	A	-	-	-	-	-	-	-	-	-	-	A	A	A	-	-	-	-	0.76	0.69	0.81	0.524	0.497	0.733	0.722	0.544	0.935	0.817	0.792	0
PE(16:1/18:1)	PE	16:1/18:1	1 day, 10:02:00	715.515	C39 H74 O8 N1 P1	12.871	#NAME?	-	-	-	-	-	-	-	-	-	-	-	-	B	-	-	-	-	-	-	-	-	-	-	B	B	A	-	-	-	-	0.79	0.565	0.84	0	0	0	0.93	1	0	0.69	0.81	0.93
PE(16:1/20:3)	PE	16:1/20:3	1 day, 12:04:00	739.515	C41 H74 O8 N1 P1	11.702	#NAME?	-	-	-	-	-	B	-	B	-	B	B	B	-	C	B	A	B	B	-	-	-	-	-	-	-	-	-	-	-	-	0.99	0.9	0.941	0.81	0.962	0.896	0.854	0.938	0.972	0.962	0.816	0.908
PE(16:1/20:4)	PE	16:1/20:4	1 day, 12:05:00	737.5	C41 H72 O8 N1 P1	11.544	#NAME?	-	-	-	-	A	B	B	A	B	B	A	A	-	A	A	A	A	A	A	B	A	A	A	-	-	-	-	-	-	-	0.905	0.901	0.634	0.339	0.96	0.84	0.79	0.706	0.891	0.734	0.908	0.97
PE(16:1/20:4)	PE	16:1/20:4	1 day, 12:05:00	737.5	C41 H72 O8 N1 P1	12.189	#NAME?	-	-	-	-	-	-	-	-	-	-	-	-	A	-	-	-	-	-	-	-	-	-	-	-	-	-	-	-	-	-	0.89	0.72	0.363	0.54	0.871	0	0.911	0.872	0.927	0.542	0.926	0.666
PE(16:1/22:5)	PE	16:1/22:5	1 day, 14:06:00	763.515	C43 H74 O8 N1 P1	9.536	#NAME?	-	-	-	-	-	-	-	-	-	-	-	-	-	-	-	-	-	-	-	-	A	-	-	-	-	-	-	-	-	-	0.98	0.518	0.759	0.497	0.79	0.736	0.77	0.795	0.484	0.708	0.539	0.559
PE(16:1/22:6)	PE	16:1/22:6	1 day, 14:07:00	761.5	C43 H72 O8 N1 P1	11.695	#NAME?	-	-	-	-	A	B	B	A	B	A	A	A	-	A	A	A	A	B	A	B	-	-	-	-	-	-	-	-	B	-	0.99	0.89	0.74	0.67	0.965	0.849	0.859	0.952	0.974	0.954	0.975	0.937
PE(18:0/16:0)	PE	18:0/16:0	1 day, 10:00:00	719.547	C39 H78 O8 N1 P1	12.377	#NAME?	-	-	-	-	-	-	B	-	-	B	-	-	-	-	-	B	-	-	-	B	-	-	-	-	-	-	-	-	-	-	0.891	0.55	0.734	0.603	0.63	0.75	0.852	0.71	0.47	0.813	0.81	0.77
PE(18:0/16:0)	PE	18:0/16:0	1 day, 10:00:00	719.547	C39 H78 O8 N1 P1	13.568	#NAME?	-	-	-	-	B	-	-	-	-	-	-	-	-	-	-	-	-	-	-	-	B	B	-	-	-	-	-	-	B	-	0.871	0.661	0	0	0.909	0.96	0.738	0.947	0.834	0.873	0.941	0.932
PE(18:0/16:0)	PE	18:0/16:0	1 day, 10:00:00	719.547	C39 H78 O8 N1 P1	13.706	#NAME?	-	-	-	-	-	-	-	-	-	-	-	-	-	-	-	-	-	-	-	-	-	-	-	-	-	-	B	B	A	-	0.813	0.935	0.712	0	0.522	0.881	0.818	0.76	0.928	0.95	0.938	0.84
PE(18:0/16:0)	PE	18:0/16:0	1 day, 10:00:00	719.547	C39 H78 O8 N1 P1	14.245	#NAME?	-	A	-	-	-	-	-	-	-	-	-	-	A	-	-	-	-	-	-	-	-	-	-	-	-	-	-	-	-	-	0.68	0.95	0	0	0.57	0	0.254	0	0	0	0	0
PE(18:0/16:0)	PE	18:0/16:0	1 day, 10:00:00	719.547	C39 H78 O8 N1 P1	14.393	#NAME?	-	A	-	-	-	-	-	-	-	-	-	-	A	-	-	-	-	-	-	-	-	-	-	A	A	A	-	-	-	-	0.86	0.931	0	0.846	0	0	0.325	0	0	0.826	0	0.67
PE(18:0/18:0)	PE	18:0/18:0	1 day, 12:00:00	747.578	C41 H82 O8 N1 P1	13.506	#NAME?	-	-	-	-	-	-	-	-	-	-	-	-	-	-	-	-	-	-	-	-	-	A	-	-	-	-	-	-	-	-	0.906	0.881	0.91	0.9	0.932	0.917	0.92	0.926	0.932	0.909	0.888	0.849
PE(18:0/18:0)	PE	18:0/18:0	1 day, 12:00:00	747.578	C41 H82 O8 N1 P1	13.817	#NAME?	-	-	A	A	A	A	A	A	A	A	A	-	-	A	-	A	-	A	A	A	-	-	-	-	-	-	-	-	-	A	0.738	0.6	0.728	0.68	0.769	0.95	0.794	0.921	0.777	0.809	0.97	0.854
PE(18:0/18:0)	PE	18:0/18:0	1 day, 12:00:00	747.578	C41 H82 O8 N1 P1	13.981	#NAME?	-	-	-	-	-	-	-	A	A	A	A	A	-	A	A	-	A	A	A	A	A	A	A	-	-	-	-	A	A	A	0.94	0.544	0.882	0.675	0.721	0.944	0.975	0.99	0.74	0.71	0.707	0.97
PE(18:0/18:0)	PE	18:0/18:0	1 day, 12:00:00	747.578	C41 H82 O8 N1 P1	14.519	#NAME?	-	A	-	-	-	-	-	-	-	-	-	-	A	-	-	-	-	-	-	-	-	-	-	A	A	-	-	-	-	-	0.88	0.94	0.973	0.902	0.952	0.824	0.742	0.867	0.763	0.662	0.742	0.658
PE(18:0/18:0)	PE	18:0/18:0	1 day, 12:00:00	747.578	C41 H82 O8 N1 P1	14.624	#NAME?	-	-	-	-	-	-	-	-	-	-	-	-	A	-	-	-	-	-	-	-	-	-	-	-	-	-	-	-	-	-	0.94	0.91	0	0.931	0.716	0.755	0.971	0.691	0.561	0.704	0.896	0.981
PE(18:0/18:0)	PE	18:0/18:0	1 day, 12:00:00	747.578	C41 H82 O8 N1 P1	14.761	#NAME?	-	-	-	-	-	-	-	-	-	-	-	-	-	-	-	-	-	-	-	-	-	-	-	A	A	A	A	-	-	-	0.803	0.922	0	0	0	0	0	0	0.424	0	0	0
PE(18:0/18:0)	PE	18:0/18:0	1 day, 12:00:00	747.578	C41 H82 O8 N1 P1	14.918	#NAME?	-	-	-	-	-	-	-	-	-	-	-	-	-	-	-	-	-	-	-	-	-	-	-	-	-	-	A	-	-	-	0	0	0	0.911	0	0	0	0	0	0	0	0
PE(18:0/18:1)	PE	18:0/18:1	1 day, 12:01:00	745.562	C41 H80 O8 N1 P1	13.388	#NAME?	-	-	-	-	A	B	B	A	B	B	B	B	-	A	B	B	A	B	A	B	B	B	B	-	-	-	-	A	A	A	0.68	0.932	0.981	0.961	0.98	0.929	0.943	0.95	0.95	0.984	0.916	0.96
PE(18:0/18:1)	PE	18:0/18:1	1 day, 12:01:00	745.562	C41 H80 O8 N1 P1	13.61	#NAME?	-	-	A	A	-	A	A	-	A	A	-	-	-	-	-	A	-	-	-	-	-	A	-	-	-	-	-	A	A	B	0.68	0.951	0.956	0.849	0.769	0.967	0.986	0.974	0.979	0.97	0.983	0.971
PE(18:0/18:1)	PE	18:0/18:1	1 day, 12:01:00	745.562	C41 H80 O8 N1 P1	13.858	#NAME?	-	-	-	-	A	A	A	A	A	B	A	A	-	A	A	A	A	A	A	A	A	A	A	-	-	-	B	B	A	A	0.901	0.965	0.85	0.631	0.938	0.928	0.956	0.969	0.973	0.882	0.97	0.97
PE(18:0/18:1)	PE	18:0/18:1	1 day, 12:01:00	745.562	C41 H80 O8 N1 P1	14.678	#NAME?	-	B	-	-	-	-	-	-	-	-	-	-	A	-	-	-	-	-	-	-	-	-	-	A	A	A	-	-	-	-	0.751	0.925	0	0	0	0	0	0	0	0	0	0
PE(18:0/18:1)	PE	18:0/18:1	1 day, 12:01:00	745.562	C41 H80 O8 N1 P1	14.532	#NAME?	B	A	-	-	-	-	-	-	-	-	-	-	A	-	-	-	-	-	-	-	-	-	-	-	-	-	A	-	-	-	0.92	0.98	0	0.339	0	0	0	0	0	0	0	0
PE(18:0/18:2)	PE	18:0/18:2	1 day, 12:02:00	743.547	C41 H78 O8 N1 P1	9.844	#NAME?	-	-	-	-	-	-	-	-	-	-	-	-	-	B	-	B	-	-	-	-	-	-	-	-	-	-	-	-	-	-	0.98	0.391	0.36	0.813	0.978	0.938	0.762	0.667	0.734	0.872	0.456	0
PE(18:0/18:2)	PE	18:0/18:2	1 day, 12:02:00	743.547	C41 H78 O8 N1 P1	10.139	#NAME?	-	-	-	-	-	-	-	-	-	B	-	-	-	-	-	-	-	-	A	-	-	B	-	-	-	-	-	-	-	-	0.746	0.72	0	0	0.503	0.692	0	0.761	0.759	0.794	0.754	0.815
PE(18:0/18:2)	PE	18:0/18:2	1 day, 12:02:00	743.547	C41 H78 O8 N1 P1	10.513	#NAME?	-	-	-	-	-	-	-	-	-	-	-	B	-	B	-	-	-	-	-	-	A	-	-	-	-	-	-	-	-	-	0	0.952	0.99	0.951	0.814	0.9	0.6	0.87	0.901	0.84	0.813	0.67
PE(18:0/18:2)	PE	18:0/18:2	1 day, 12:02:00	743.547	C41 H78 O8 N1 P1	10.925	#NAME?	-	-	-	B	-	-	-	B	-	-	-	B	-	-	B	-	B	-	-	B	-	-	A	-	A	-	A	-	-	A	1	0.97	0.959	0.911	0.957	0.967	0.936	0.98	0.889	0.85	0.92	0.772
PE(18:0/18:2)	PE	18:0/18:2	1 day, 12:02:00	743.547	C41 H78 O8 N1 P1	11.588	#NAME?	-	-	-	-	-	-	-	-	-	-	-	-	B	-	-	-	-	-	-	-	-	-	-	-	-	-	-	-	-	-	0.61	0.874	0.94	0.79	0	0	0.83	0.98	0.44	0	0.687	0.77
PE(18:0/18:2)	PE	18:0/18:2	1 day, 12:02:00	743.547	C41 H78 O8 N1 P1	14.187	#NAME?	-	-	-	-	-	-	-	-	-	-	-	-	-	-	-	-	-	-	-	-	-	-	-	-	-	A	-	-	-	-	0.634	0.961	0	0	0.92	0	0	0	0	0	0	0.665
PE(18:0/20:0)	PE	18:0/20:0	1 day, 14:00:00	775.609	C43 H86 O8 N1 P1	14.618	#NAME?	-	-	-	-	-	-	-	-	-	-	-	-	-	-	-	B	-	-	-	-	-	-	-	-	-	-	-	-	-	-	0.91	0.913	0.826	0.539	0.96	0.965	0.891	0.706	0.664	0.705	0.905	0.941
PE(18:0/20:0)	PE	18:0/20:0	1 day, 14:00:00	775.609	C43 H86 O8 N1 P1	14.816	#NAME?	-	-	-	-	-	-	-	-	-	-	B	-	-	-	-	-	B	-	-	-	-	-	-	-	-	-	-	-	B	-	0.245	0.63	0.949	0.532	0.677	0.71	0.668	0.706	0.668	0.706	0.686	0.697
PE(18:0/20:0)	PE	18:0/20:0	1 day, 14:00:00	775.609	C43 H86 O8 N1 P1	15.331	#NAME?	-	-	-	-	-	-	-	-	-	-	-	-	-	-	-	-	-	-	B	B	-	-	-	B	-	B	-	-	-	-	0.579	0.95	0	0	0	0	0	0	0	0	0	0
PE(18:0/20:0)	PE	18:0/20:0	1 day, 14:00:00	775.609	C43 H86 O8 N1 P1	15.466	#NAME?	-	-	-	-	-	-	-	-	-	-	-	-	-	-	-	-	-	A	A	A	B	A	B	-	-	-	B	-	-	-	0.552	0.881	0	0.94	0	0	0	0	0.257	0	0	0
PE(18:0/20:1)	PE	18:0/20:1	1 day, 14:01:00	773.593	C43 H84 O8 N1 P1	14.837	#NAME?	-	-	-	-	B	B	B	B	B	B	B	-	A	B	-	-	-	B	A	A	A	A	A	A	-	-	B	B	B	-	0.96	0.98	0.93	0.839	0.969	0.981	0.965	0.924	0.938	0.922	0.87	0.829
PE(18:0/20:1)	PE	18:0/20:1	1 day, 14:01:00	773.593	C43 H84 O8 N1 P1	14.96	#NAME?	-	-	-	-	-	-	-	-	-	-	-	-	-	-	-	-	A	-	-	-	-	-	-	-	B	A	-	-	B	-	0.556	0.978	0	0.75	0.5	0	0	0	0	0	0	0
PE(18:0/20:1)	PE	18:0/20:1	1 day, 14:01:00	773.593	C43 H84 O8 N1 P1	15.35	#NAME?	-	B	-	-	-	-	-	-	-	-	-	-	B	-	-	-	-	-	-	-	-	-	-	A	B	-	-	-	-	-	0.94	0.87	0.932	0.59	0.98	0.76	0.503	0.832	0.745	0.97	0.832	0.584
PE(18:0/20:2)	PE	18:0/20:2	1 day, 14:02:00	771.578	C43 H82 O8 N1 P1	10.946	#NAME?	-	-	-	-	-	-	-	-	-	-	-	-	-	-	-	-	B	-	-	-	-	-	-	-	-	-	-	-	-	-	0	0.73	0.914	0.983	0.456	0.591	0.76	0.63	0.975	0.93	0.75	0.91
PE(18:0/20:2)	PE	18:0/20:2	1 day, 14:02:00	771.578	C43 H82 O8 N1 P1	13.836	#NAME?	-	-	B	-	A	-	-	-	-	B	B	-	-	-	-	B	-	A	-	-	-	-	-	-	-	-	-	-	-	-	0.647	0.877	0.89	0.918	0.91	0.92	0.673	0.69	0.711	0.802	0.89	0.97
PE(18:0/20:2)	PE	18:0/20:2	1 day, 14:02:00	771.578	C43 H82 O8 N1 P1	14.147	#NAME?	-	-	A	-	-	-	-	-	-	-	-	-	-	-	-	-	-	-	B	B	-	-	-	-	-	-	-	-	-	-	0.706	0.866	0.95	0.92	0.46	0.736	0.514	0.644	0.261	0.747	0.485	0.525
PE(18:0/20:2)	PE	18:0/20:2	1 day, 14:02:00	771.578	C43 H82 O8 N1 P1	14.34	#NAME?	-	-	-	-	B	-	B	-	-	-	B	-	-	B	-	A	-	-	B	B	-	B	-	-	-	-	-	-	-	-	0.689	0	0.565	0.573	0.51	0.862	0.371	0.331	0.351	0.677	0.444	0.98
PE(18:0/20:2)	PE	18:0/20:2	1 day, 14:02:00	771.578	C43 H82 O8 N1 P1	14.796	#NAME?	-	-	-	-	-	-	-	-	-	-	-	-	-	-	-	-	-	-	-	-	-	-	-	-	-	B	-	-	-	-	0.514	0.697	0	0	0	0	0	0	0	0	0	0
PE(18:0/20:2)	PE	18:0/20:2	1 day, 14:02:00	771.578	C43 H82 O8 N1 P1	14.916	#NAME?	-	-	-	-	-	-	-	-	-	-	-	-	-	-	-	-	-	-	-	-	-	-	-	-	-	-	A	-	-	-	0.79	0	0	0.602	0	0	0	0	0	0	0	0
PE(18:0/20:3)	PE	18:0/20:3	1 day, 14:03:00	769.562	C43 H80 O8 N1 P1	13.517	#NAME?	-	-	-	-	B	B	B	B	B	B	B	B	-	A	B	A	B	B	A	B	B	B	B	-	-	-	-	B	B	B	0.815	0.923	0.981	0.975	0.943	0.915	0.948	0.968	0.964	0.961	0.885	0.96
PE(18:0/20:3)	PE	18:0/20:3	1 day, 14:03:00	769.562	C43 H80 O8 N1 P1	13.758	#NAME?	-	-	B	B	B	A	A	-	A	-	A	A	-	-	B	A	A	A	A	A	A	A	A	-	-	-	-	A	B	B	0.752	0.69	0.82	0.83	0.86	0.97	0.97	0.97	0.437	0.501	0.594	0.98
PE(18:0/20:3)	PE	18:0/20:3	1 day, 14:03:00	769.562	C43 H80 O8 N1 P1	13.99	#NAME?	-	A	-	-	A	B	B	A	B	B	A	A	-	A	A	A	B	A	A	A	A	A	A	-	-	-	B	B	A	-	0.94	0.97	0	0	0	0	0	0	0	0	0	0
PE(18:0/20:3)	PE	18:0/20:3	1 day, 14:03:00	769.562	C43 H80 O8 N1 P1	14.179	#NAME?	-	B	-	-	-	-	-	-	-	-	-	-	A	-	-	-	-	-	-	-	-	-	-	A	-	-	-	-	-	-	0.7	0.982	0	0	0	0	0	0	0	0	0	0
PE(18:0/20:3)	PE	18:0/20:3	1 day, 14:03:00	769.562	C43 H80 O8 N1 P1	14.5	#NAME?	-	B	-	-	-	-	-	-	-	-	-	-	B	-	-	-	-	-	-	-	-	-	-	A	-	-	B	-	-	-	0	0	0	0	0	0	0	0	0	0	0	0
PE(18:0/20:3)	PE	18:0/20:3	1 day, 14:03:00	769.562	C43 H80 O8 N1 P1	14.78	#NAME?	-	-	-	-	-	-	-	-	-	-	-	-	-	-	-	-	-	-	-	-	-	-	-	-	B	A	A	-	-	-	0.622	0.79	0	0.279	0	0	0.939	0	0	0	0	0.646
PE(18:0/20:3)	PE	18:0/20:3	1 day, 14:03:00	769.562	C43 H80 O8 N1 P1	14.918	#NAME?	-	-	-	-	-	-	-	-	-	-	-	-	-	-	-	-	-	-	-	-	-	-	-	-	-	-	A	-	-	-	0.783	0	0	0.942	0	0	0	0.77	0	0	0	0
PE(18:0/20:4)	PE	18:0/20:4	1 day, 14:04:00	767.547	C43 H78 O8 N1 P1	9.628	#NAME?	-	-	-	-	-	-	-	-	-	-	-	-	-	-	-	-	-	-	-	-	-	A	-	-	-	-	-	-	-	-	0.871	0.98	0.58	0.53	0.68	0.821	0.53	0	0.715	0	0.468	0.429
PE(18:0/20:4)	PE	18:0/20:4	1 day, 14:04:00	767.547	C43 H78 O8 N1 P1	10.121	#NAME?	-	-	B	B	B	B	B	-	B	B	-	-	-	-	-	-	-	B	-	B	B	-	B	-	-	-	-	-	-	-	1	0.861	0.797	0.88	0.961	0.981	0.944	0.88	0.802	0.945	0.878	0.741
PE(18:0/20:4)	PE	18:0/20:4	1 day, 14:04:00	767.547	C43 H78 O8 N1 P1	10.947	#NAME?	-	-	-	-	-	-	-	-	-	-	-	-	-	B	-	B	B	-	-	-	-	-	-	-	-	-	-	-	-	-	0	0.87	0.909	0.313	0.94	0.986	0.924	0.822	0.883	0.961	0.927	0.956
PE(18:0/20:4)	PE	18:0/20:4	1 day, 14:04:00	767.547	C43 H78 O8 N1 P1	13.386	#NAME?	-	C	-	-	A	B	A	A	B	A	A	A	C	A	A	A	A	A	A	A	A	A	A	-	B	-	B	B	B	B	0.68	0.932	0.981	0.961	0.98	0.929	0.943	0.95	0.95	0.984	0.916	0.96
PE(18:0/20:4)	PE	18:0/20:4	1 day, 14:04:00	767.547	C43 H78 O8 N1 P1	14.416	#NAME?	-	-	-	-	-	-	-	-	-	-	-	-	-	-	-	-	-	-	-	-	-	-	-	-	B	B	A	-	-	-	0	0	0.436	0	0	0.57	0.86	0	0	0	0	0
PE(18:0/20:5)	PE	18:0/20:5	1 day, 14:05:00	765.531	C43 H76 O8 N1 P1	10.146	#NAME?	-	-	-	A	A	-	A	-	C	-	C	-	-	-	-	-	-	A	B	A	-	A	-	-	-	-	-	-	-	-	0	0.976	0.987	0.84	0.725	0	0.699	0.833	0.304	0.848	0.872	0.522
PE(18:0/20:5)	PE	18:0/20:5	1 day, 14:05:00	765.531	C43 H76 O8 N1 P1	10.949	#NAME?	-	-	B	-	-	B	-	A	-	B	B	B	-	A	A	-	B	-	-	-	-	-	-	-	-	-	-	B	B	B	1	0	0.959	0.911	0.957	0.967	0.936	0.98	0.889	0.85	0.92	0.772
PE(18:0/20:5)	PE	18:0/20:5	1 day, 14:05:00	765.531	C43 H76 O8 N1 P1	11.376	#NAME?	-	-	-	-	-	-	-	-	-	-	-	-	-	-	-	-	-	-	-	-	A	-	-	-	-	-	-	-	-	-	1	0.9	0	0	0	0	0	0	0	0	0	0.97
PE(18:0/20:5)	PE	18:0/20:5	1 day, 14:05:00	765.531	C43 H76 O8 N1 P1	11.568	#NAME?	-	-	-	-	-	-	-	-	-	-	-	-	A	-	-	-	-	-	-	-	-	-	-	A	-	A	-	-	-	-	0.61	0.874	0.94	0.79	0	0	0.83	0.98	0.44	0	0.687	0.77
PE(18:0/21:0)	PE	18:0/21:0	1 day, 15:00:00	789.625	C44 H88 O8 N1 P1	15.196	#NAME?	-	-	-	-	-	-	-	-	-	-	-	-	-	-	-	-	-	-	-	-	-	-	B	-	-	-	-	-	-	-	0	0	0	0	0	0	1	0	1	1	0.804	1
PE(18:0/22:1)	PE	18:0/22:1	1 day, 16:01:00	801.625	C45 H88 O8 N1 P1	15.006	#NAME?	-	-	-	-	-	-	-	-	-	B	-	B	-	-	B	B	B	-	-	B	-	B	-	-	-	-	-	-	B	-	0.528	0.925	0	0	0.96	0	0.74	0.81	0.79	0.94	0.94	0.87
PE(18:0/22:1)	PE	18:0/22:1	1 day, 16:01:00	801.625	C45 H88 O8 N1 P1	15.424	#NAME?	-	B	-	-	-	-	-	-	-	-	-	-	A	-	-	-	-	-	B	B	-	-	-	A	A	B	-	-	-	-	0	0.81	0.938	0.945	0.945	0.945	0.951	0.956	0.935	0.945	0.892	0.957
PE(18:0/22:2)	PE	18:0/22:2	1 day, 16:02:00	799.609	C45 H86 O8 N1 P1	14.667	#NAME?	-	-	-	-	-	-	-	B	B	-	B	B	-	A	A	B	B	B	B	B	A	B	B	-	-	-	-	B	A	-	1	0.965	0.874	0.862	0.909	0.958	0.909	0.983	0.981	0.951	0.95	0.98
PE(18:0/22:2)	PE	18:0/22:2	1 day, 16:02:00	799.609	C45 H86 O8 N1 P1	15.191	#NAME?	-	A	-	-	-	-	-	-	-	-	-	-	A	-	-	-	-	-	-	-	D	-	B	A	A	A	-	-	-	-	0.999	0.98	0.268	0.377	0.507	0.721	0.77	0	0	0	0	0
PE(18:0/22:2)	PE	18:0/22:2	1 day, 16:02:00	799.609	C45 H86 O8 N1 P1	15.32	#NAME?	-	-	-	-	-	-	-	-	-	-	-	-	-	-	-	-	-	-	-	-	-	-	-	-	-	B	B	-	-	-	0.999	0.938	0.85	0.58	0	0	0	0	0	0	0	0
PE(18:0/22:3)	PE	18:0/22:3	1 day, 16:03:00	797.593	C45 H84 O8 N1 P1	14.244	#NAME?	-	-	-	-	-	-	-	B	B	B	B	B	-	B	B	B	A	B	-	B	-	-	A	-	-	-	-	-	-	-	0.841	0.71	0.897	0.881	0.93	0.907	0.905	0.95	0.88	0.9	0.914	0.95
PE(18:0/22:3)	PE	18:0/22:3	1 day, 16:03:00	797.593	C45 H84 O8 N1 P1	14.643	#NAME?	-	-	B	-	B	B	B	B	B	B	B	-	-	-	-	-	-	-	A	B	-	B	-	-	-	-	-	-	-	-	0.96	0.907	0.957	0.597	0.975	0.964	0.958	0.958	0.953	0.903	0.815	0.826
PE(18:0/22:3)	PE	18:0/22:3	1 day, 16:03:00	797.593	C45 H84 O8 N1 P1	14.819	#NAME?	-	-	-	-	-	-	-	B	B	A	-	-	B	A	B	B	A	B	-	A	A	B	A	-	B	-	B	B	B	-	0.245	0.94	0.859	0.954	0.961	0.908	0.785	0.93	0.95	0.839	0.847	0.872
PE(18:0/22:3)	PE	18:0/22:3	1 day, 16:03:00	797.593	C45 H84 O8 N1 P1	15.288	#NAME?	-	A	-	-	-	-	-	-	-	-	-	-	A	-	-	-	-	-	-	-	-	-	-	A	A	-	-	-	-	-	0.675	1	0.719	0.941	0.972	0.669	0.94	0.935	0.923	0.857	0.889	0.796
PE(18:0/22:3)	PE	18:0/22:3	1 day, 16:03:00	797.593	C45 H84 O8 N1 P1	15.444	#NAME?	-	-	-	-	-	-	-	-	-	-	-	-	-	-	-	-	-	-	-	-	-	-	-	-	B	B	A	-	-	-	0.7	0	0.78	0.68	0	0.61	0	0	0.24	0.69	0	0
PE(18:0/22:4)	PE	18:0/22:4	1 day, 16:04:00	795.578	C45 H82 O8 N1 P1	14.163	#NAME?	-	-	A	A	A	A	A	A	A	A	A	-	-	A	-	A	A	A	A	A	A	A	A	-	-	-	B	A	B	A	0.765	0.97	0.99	0.94	0.956	0.971	0.948	0.903	0.971	0.906	0.913	0.975
PE(18:0/22:4)	PE	18:0/22:4	1 day, 16:04:00	795.578	C45 H82 O8 N1 P1	15.093	#NAME?	-	-	-	-	-	-	-	-	-	-	-	-	-	-	-	-	-	-	-	-	-	-	-	-	A	B	A	-	-	-	0.724	0.978	0	0.66	0	0	0	0	0	0.95	0	0
PE(18:0/22:5)	PE	18:0/22:5	1 day, 16:05:00	793.562	C45 H80 O8 N1 P1	10.761	#NAME?	-	-	-	-	-	-	-	-	-	-	B	-	-	-	-	-	-	-	-	-	-	-	-	-	-	-	-	-	-	-	0	0.97	0.91	0.88	0.49	0.71	0.681	0.855	0.856	0.8	0.89	0.61
PE(18:0/22:5)	PE	18:0/22:5	1 day, 16:05:00	793.562	C45 H80 O8 N1 P1	10.944	#NAME?	-	-	-	-	-	-	-	-	-	-	-	B	-	-	-	-	-	-	-	-	-	-	-	-	-	-	-	-	-	-	0	0.68	0.935	0.98	0.58	0.98	0.52	0.949	0.928	0.96	0.83	0.7
PE(18:0/22:5)	PE	18:0/22:5	1 day, 16:05:00	793.562	C45 H80 O8 N1 P1	13.745	#NAME?	-	-	A	A	-	B	A	-	B	-	-	-	-	-	-	-	-	-	A	B	-	A	-	-	-	-	-	-	-	B	0	0.852	0.98	0.594	0.639	0.891	0.65	0.372	0.449	0.618	0.478	0.562
PE(18:0/22:5)	PE	18:0/22:5	1 day, 16:05:00	793.562	C45 H80 O8 N1 P1	13.969	#NAME?	-	-	-	-	B	A	A	A	A	B	A	A	-	A	A	A	A	A	A	A	A	A	A	-	-	-	-	A	B	A	0.798	0.555	0.682	0.846	0.99	0.824	0.42	0.481	0.451	0.455	0.586	0.467
PE(18:0/22:5)	PE	18:0/22:5	1 day, 16:05:00	793.562	C45 H80 O8 N1 P1	14.491	#NAME?	-	A	-	-	-	-	-	-	-	-	-	-	-	-	-	-	-	-	-	-	-	-	-	-	-	-	-	-	-	-	0.812	0.92	0.844	0.799	0.869	0.874	0.73	0.841	0.859	0.884	0.852	0.837
PE(18:0/22:5)	PE	18:0/22:5	1 day, 16:05:00	793.562	C45 H80 O8 N1 P1	14.682	#NAME?	-	A	-	-	-	-	-	-	-	-	-	-	A	-	-	-	-	-	-	-	-	-	-	A	A	A	-	-	-	-	0.7	0.789	0	0	0	0	0.875	0	0	0	0	0.465
PE(18:0/22:5)	PE	18:0/22:5	1 day, 16:05:00	793.562	C45 H80 O8 N1 P1	14.938	#NAME?	-	-	-	-	-	-	-	-	-	-	-	-	-	-	-	-	-	-	-	-	-	-	-	-	-	-	A	-	-	-	0.77	0	0	0	0	0	0	0	0	0	0	0
PE(18:0/22:6)	PE	18:0/22:6	1 day, 16:06:00	791.547	C45 H78 O8 N1 P1	13.519	#NAME?	-	-	-	-	B	A	A	A	B	A	A	A	-	A	A	A	A	A	A	A	A	B	A	-	-	-	B	A	A	A	0.815	0.985	0.98	0.975	0.943	0.915	0.948	0.968	0.964	0.96	0.885	0.96
PE(18:0/22:6)	PE	18:0/22:6	1 day, 16:06:00	791.547	C45 H78 O8 N1 P1	14.174	#NAME?	-	A	-	-	-	-	-	-	-	-	-	-	A	-	-	-	-	-	-	-	-	-	-	A	A	-	-	-	-	-	0.7	0.97	0	0	0	0	0	0	0	0	0	0
PE(18:0/22:6)	PE	18:0/22:6	1 day, 16:06:00	791.547	C45 H78 O8 N1 P1	14.302	#NAME?	-	-	-	-	-	-	-	-	-	-	-	-	-	-	-	-	-	-	-	-	-	-	-	-	A	A	-	-	-	-	0.892	0.82	0	0	0	0	0.92	0	0	0	0	0
PE(18:0e/16:0)	PE	18:0e/16:0	34:0e	705.567	C39 H80 O7 N1 P1	14.743	#NAME?	-	B	-	-	-	-	-	-	-	-	-	-	B	-	-	-	-	-	-	-	-	-	-	-	-	-	-	-	-	-	1	0.93	0	0	0.5	0.95	0.66	1	0	0.97	0.52	0.36
PE(18:0e/18:1)	PE	18:0e/18:1	36:1e	731.583	C41 H82 O7 N1 P1	14.393	#NAME?	-	-	-	-	-	-	-	-	-	-	-	-	-	-	-	-	-	-	-	B	B	-	B	-	-	-	-	-	-	-	0.663	0.93	0.931	0.949	0.844	0.855	0.574	0	0.805	0.32	0.924	0.91
PE(18:0e/20:0)	PE	18:0e/20:0	38:0e	761.63	C43 H88 O7 N1 P1	15.823	#NAME?	-	-	-	-	-	-	-	-	-	-	-	-	-	-	-	-	-	-	-	B	-	B	B	-	-	-	-	-	-	-	0	1	0	0	0.67	0.614	0.62	0.713	0.53	0.96	0.46	0.78
PE(18:0e/20:1)	PE	18:0e/20:1	38:1e	759.614	C43 H86 O7 N1 P1	14.761	#NAME?	-	-	-	-	-	-	-	-	-	-	-	-	-	-	-	-	B	-	-	-	-	-	-	-	-	-	-	-	-	-	0.828	0.904	0.854	0.845	0.791	0.846	0.894	0.857	0.9	0.925	0.889	0.896
PE(18:0e/20:1)	PE	18:0e/20:1	38:1e	759.614	C43 H86 O7 N1 P1	15.274	#NAME?	-	-	-	-	-	-	-	-	-	-	-	-	-	B	-	-	B	B	-	B	B	B	B	-	-	-	-	-	-	-	0	0.858	0.972	0.694	0.9	0.49	0.854	0.95	0.84	0.98	0.535	0.508
PE(18:0e/22:4)	PE	18:0e/22:4	40:4e	781.598	C45 H84 O7 N1 P1	15.325	#NAME?	-	B	-	-	-	-	-	-	-	-	-	-	B	-	-	-	-	-	-	-	-	-	-	B	B	B	-	-	-	-	0.73	0.281	0.298	0.363	0.784	0.585	0	0.88	0	0.97	0.547	0
PE(18:0p/16:0)	PE	18:0p/16:0	34:0p	703.552	C39 H78 O7 N1 P1	12.887	#NAME?	-	-	B	-	-	-	-	-	B	B	-	-	-	-	-	-	-	-	-	-	-	B	-	-	-	-	-	-	-	-	0.768	0.82	0.76	0.91	0.905	0.92	0.93	0.696	0.94	0.68	0.929	0.48
PE(18:0p/16:0)	PE	18:0p/16:0	34:0p	703.552	C39 H78 O7 N1 P1	13.067	#NAME?	-	-	A	-	B	B	B	B	-	-	A	-	-	-	-	-	-	B	B	B	-	-	-	-	-	-	-	-	-	-	0.87	0.894	1	0.901	0.9	0.876	0.898	0.92	0.862	0.701	0.84	0.953
PE(18:0p/16:0)	PE	18:0p/16:0	34:0p	703.552	C39 H78 O7 N1 P1	13.226	#NAME?	-	-	-	-	-	-	-	-	-	B	A	B	-	B	A	B	A	A	-	-	B	B	A	-	-	-	-	-	-	-	0.852	0.959	0.405	0.799	0.895	0	0	0.691	0.734	0.766	0.663	0.719
PE(18:0p/16:0)	PE	18:0p/16:0	34:0p	703.552	C39 H78 O7 N1 P1	13.673	#NAME?	-	-	-	-	-	-	-	-	-	-	-	B	-	B	-	B	B	-	A	A	-	B	-	-	-	-	-	-	-	-	0.721	0.93	0.937	0.936	0.981	0.84	0.969	0.921	0.868	0.934	0.862	0.77
PE(18:0p/16:0)	PE	18:0p/16:0	34:0p	703.552	C39 H78 O7 N1 P1	13.992	#NAME?	-	B	-	-	-	-	-	-	-	-	-	-	B	-	-	-	-	-	-	-	-	-	-	B	A	-	-	-	-	-	0.98	0.95	0.79	0.48	0.89	0.94	0.88	0.96	0.56	0.68	0.86	0.92
PE(18:0p/16:0)	PE	18:0p/16:0	34:0p	703.552	C39 H78 O7 N1 P1	14.411	#NAME?	-	A	-	-	-	-	-	-	-	-	-	-	A	-	-	-	-	-	-	-	-	-	-	A	-	-	-	-	-	-	0.87	0.78	0	0.456	0	0	0	0	0	0.59	0	0
PE(18:0p/16:0)	PE	18:0p/16:0	34:0p	703.552	C39 H78 O7 N1 P1	14.578	#NAME?	-	-	-	-	-	-	-	-	-	-	-	-	-	-	-	-	-	-	-	-	-	-	-	-	B	A	-	-	-	-	1	0.958	0	0	0	0	0	0	0	0	0	0
PE(18:0p/18:1)	PE	18:0p/18:1	36:1p	729.567	C41 H80 O7 N1 P1	13.771	#NAME?	-	-	A	A	A	A	A	-	A	A	A	-	-	-	-	B	-	A	B	B	-	A	-	-	-	-	-	-	-	-	1	0.908	0.99	0.92	0.99	0.928	0.97	0.966	0.956	0.98	0.915	0.968
PE(18:0p/18:1)	PE	18:0p/18:1	36:1p	729.567	C41 H80 O7 N1 P1	13.96	#NAME?	-	-	-	-	B	B	B	A	B	B	A	A	-	A	A	A	A	B	A	A	A	A	A	-	-	-	-	-	B	A	0.749	0.814	0.982	0.96	0.964	0.974	0.954	0.971	0.908	0.96	0.97	0.96
PE(18:0p/18:1)	PE	18:0p/18:1	36:1p	729.567	C41 H80 O7 N1 P1	14.741	#NAME?	-	B	-	-	-	-	-	-	-	-	-	-	A	-	-	-	-	-	-	-	-	-	-	A	A	A	-	-	-	-	0.81	0.837	0.959	0.947	0.965	0.975	0.956	0.973	0.904	0.96	0.853	0.951
PE(18:0p/18:1)	PE	18:0p/18:1	36:1p	729.567	C41 H80 O7 N1 P1	14.943	#NAME?	-	-	-	-	-	-	-	-	-	-	-	-	-	-	-	-	-	-	-	-	-	-	-	-	-	B	A	-	-	-	0.785	0.738	0	0	0.285	0	1	0	0	0	0	0
PE(18:0p/20:0)	PE	18:0p/20:0	38:0p	759.614	C43 H86 O7 N1 P1	15.612	#NAME?	-	-	-	-	-	-	-	-	-	-	A	-	-	B	-	-	-	A	A	A	A	B	A	-	-	-	-	-	-	-	1	0.94	0.897	0.611	0.934	0.647	0.803	0.816	0.743	0.841	0.628	0.72
PE(18:0p/20:1)	PE	18:0p/20:1	38:1p	757.598	C43 H84 O7 N1 P1	14.961	#NAME?	-	-	-	-	-	B	B	-	-	-	A	B	-	-	A	-	A	A	A	A	A	A	A	-	-	-	-	-	-	-	1	0.911	0.826	0.638	0.964	0.944	0.979	0.916	0.973	0.974	0.75	0.96
PE(18:0p/20:1)	PE	18:0p/20:1	38:1p	757.598	C43 H84 O7 N1 P1	15.465	#NAME?	-	-	-	-	-	-	-	-	-	-	-	-	-	-	-	-	-	-	-	-	-	-	-	B	B	-	-	-	-	-	0	0.92	0.867	0.829	0.975	0.64	0.502	0.986	0.665	0.962	0.922	0.728
PE(18:0p/20:2)	PE	18:0p/20:2	38:2p	755.583	C43 H82 O7 N1 P1	14.441	#NAME?	-	-	-	-	-	-	-	-	-	-	-	A	-	-	A	-	-	A	-	A	-	-	-	-	-	-	-	-	-	-	0.755	0.703	0.704	0.568	0.602	0.651	0.748	0.656	0.509	0.676	0.72	0.769
PE(18:0p/20:3)	PE	18:0p/20:3	38:3p	753.567	C43 H80 O7 N1 P1	13.865	#NAME?	-	-	-	-	A	B	B	A	B	B	A	A	-	A	A	A	A	A	A	A	A	B	A	-	-	-	-	-	-	-	0	0.635	0.677	0.676	0.93	0.651	0.674	0.91	0.67	0.764	0.91	0.93
PE(18:0p/20:4)	PE	18:0p/20:4	38:4p	751.552	C43 H78 O7 N1 P1	13.444	#NAME?	-	-	B	B	A	B	B	A	B	B	A	A	-	A	A	A	A	A	A	A	A	B	A	-	-	-	-	B	B	A	0.496	0.973	0.773	0.775	0.97	0.751	0.497	0.94	0.845	0.846	0.94	0.74
PE(18:0p/20:4)	PE	18:0p/20:4	38:4p	751.552	C43 H78 O7 N1 P1	14.246	#NAME?	-	B	-	-	-	-	-	-	-	-	-	-	B	-	-	-	-	-	-	-	-	-	-	A	A	A	-	-	-	-	0	0.478	0.951	0.923	0.882	0.938	0.792	0.799	0.955	0.979	0.98	0.954
PE(18:0p/20:4)	PE	18:0p/20:4	38:4p	751.552	C43 H78 O7 N1 P1	14.373	#NAME?	-	-	-	-	-	-	-	-	-	-	-	-	-	-	-	-	-	-	-	-	-	-	-	-	-	B	-	-	-	-	0.923	0.981	0	0	0	0	0	0	0	0	0	0
PE(18:0p/20:4)	PE	18:0p/20:4	38:4p	751.552	C43 H78 O7 N1 P1	14.506	#NAME?	-	-	-	-	-	-	-	-	-	-	-	-	-	-	-	-	-	-	-	-	-	-	-	-	-	-	A	-	-	-	0	0	0.832	0.948	0	0	0	0	0	0	0	0
PE(18:0p/22:0)	PE	18:0p/22:0	40:0p	787.645	C45 H90 O7 N1 P1	16.16	#NAME?	-	-	-	-	-	-	-	-	-	-	-	-	-	-	-	-	-	B	B	-	-	-	B	-	-	-	-	-	-	-	0	0.754	1	1	0.68	0.851	0.893	0.698	0.599	0.652	0.954	0.834
PE(18:0p/22:1)	PE	18:0p/22:1	40:1p	785.63	C45 H88 O7 N1 P1	14.95	#NAME?	-	-	-	-	B	-	-	-	B	-	-	-	-	-	-	-	-	-	B	B	-	B	-	-	-	-	-	-	-	-	0	0.907	0.93	0.918	0.91	0.841	0.937	0.941	0.81	0.88	0.942	0.913
PE(18:0p/22:1)	PE	18:0p/22:1	40:1p	785.63	C45 H88 O7 N1 P1	15.643	#NAME?	-	-	-	-	-	-	-	-	-	-	-	-	-	-	-	-	-	A	A	A	A	A	A	-	-	-	-	-	-	-	0.83	0.5	0.53	0.902	0.568	0.817	0.911	0.84	0.81	0.761	0.864	0.86
PE(18:0p/22:3)	PE	18:0p/22:3	40:3p	781.598	C45 H84 O7 N1 P1	14.639	#NAME?	-	-	-	-	A	B	B	A	A	-	A	A	-	A	A	A	A	A	A	A	B	B	B	-	-	-	-	-	B	B	0.4	0.904	0.854	0.845	0.91	0.886	0.963	0.93	0.93	0.925	0.905	0.88
PE(18:0p/22:3)	PE	18:0p/22:3	40:3p	781.598	C45 H84 O7 N1 P1	14.841	#NAME?	-	-	-	-	B	-	-	-	-	-	B	-	-	A	-	-	A	-	B	-	A	-	A	-	-	-	A	-	A	-	0.826	0.905	0.794	0.776	0.791	0.896	0.894	0.857	0.9	0.79	0.874	0.912
PE(18:0p/22:4)	PE	18:0p/22:4	40:4p	779.583	C45 H82 O7 N1 P1	14.123	#NAME?	-	-	A	A	A	A	A	-	A	A	A	-	-	-	-	B	-	A	B	A	-	A	-	-	-	-	-	-	-	B	0.912	0.92	0.84	0.79	0.975	0.867	0	0.977	0.852	0.91	0.969	0.941
PE(18:0p/22:4)	PE	18:0p/22:4	40:4p	779.583	C45 H82 O7 N1 P1	14.309	#NAME?	-	-	-	-	B	B	B	A	B	B	A	A	-	A	A	A	A	A	A	B	A	A	A	-	-	-	B	B	A	A	0.882	0.907	0.953	0.893	0.962	0.842	0.937	0.973	0.962	0.873	0.975	0.975
PE(18:0p/22:5)	PE	18:0p/22:5	40:5p	777.567	C45 H80 O7 N1 P1	14.035	#NAME?	-	-	-	-	-	-	-	-	B	B	B	A	-	A	A	A	A	B	-	A	A	-	B	-	-	-	-	A	A	-	0.633	0.68	0.67	0.602	0.807	0.685	0.769	0.753	0.753	0.711	0.783	0.73
PE(18:0p/22:5)	PE	18:0p/22:5	40:5p	777.567	C45 H80 O7 N1 P1	14.876	#NAME?	-	-	-	-	-	-	-	-	-	-	-	-	-	-	-	-	-	-	-	-	-	-	-	-	-	B	A	-	-	-	0.6	0.719	0	0	0	0	0	0	0	0	0	0
PE(18:0p/22:6)	PE	18:0p/22:6	40:6p	775.552	C45 H78 O7 N1 P1	13.592	#NAME?	-	-	-	-	B	-	B	B	B	B	A	A	-	A	A	A	A	A	B	A	A	A	A	-	-	-	B	B	A	A	0.797	0.956	0.95	0.937	0.959	0.976	0.954	0.96	0.917	0.962	0.907	0.932
PE(18:0p/22:6)	PE	18:0p/22:6	40:6p	775.552	C45 H78 O7 N1 P1	14.252	#NAME?	-	A	-	-	-	-	-	-	-	-	-	-	A	-	-	-	-	-	-	-	-	-	-	A	A	-	-	-	-	-	0.932	0.96	0.935	0.957	0.939	0.947	0.956	0.959	0.916	0.961	0.938	0.94
PE(18:0p/22:6)	PE	18:0p/22:6	40:6p	775.552	C45 H78 O7 N1 P1	14.396	#NAME?	-	-	-	-	-	-	-	-	-	-	-	-	-	-	-	-	-	-	-	-	-	-	-	-	B	A	-	-	-	-	0.97	0.892	0	0.99	0	0	0	0	0	0	0	0
PE(18:0p/22:6)	PE	18:0p/22:6	40:6p	775.552	C45 H78 O7 N1 P1	14.586	#NAME?	-	-	-	-	-	-	-	-	-	-	-	-	-	-	-	-	-	-	-	-	-	-	-	-	-	-	A	-	-	-	0.964	0	0.88	0.61	0	0	0	0.86	0.92	0.89	0.95	0.88
PE(18:0p/24:1)	PE	18:0p/24:1	42:1p	813.661	C47 H92 O7 N1 P1	16.216	#NAME?	-	-	-	-	-	-	-	-	-	-	-	-	-	-	-	-	-	-	-	-	B	-	B	-	-	-	-	-	-	-	1	1	1	0.98	1	0.786	0.92	0.992	0.995	1	0.3	0.84
PE(18:1/18:1)	PE	18:1/18:1	1 day, 12:02:00	743.547	C41 H78 O8 N1 P1	12.574	#NAME?	-	-	-	-	A	A	A	A	A	A	A	A	-	A	A	-	A	A	A	A	A	-	A	-	-	-	-	A	A	A	0	0.823	0.849	0.873	0.835	0.852	0.881	0.875	0.888	0.871	0.89	0.927
PE(18:1/18:1)	PE	18:1/18:1	1 day, 12:02:00	743.547	C41 H78 O8 N1 P1	13.022	#NAME?	-	A	-	-	A	A	A	A	A	A	A	A	-	A	A	A	A	A	A	A	A	A	A	-	-	-	B	A	A	A	0.769	0.938	0.814	0.892	0.94	0.868	0.873	0.893	0.732	0.871	0.922	0.901
PE(18:1/18:1)	PE	18:1/18:1	1 day, 12:02:00	743.547	C41 H78 O8 N1 P1	13.748	#NAME?	-	A	-	-	-	-	-	-	-	-	-	-	A	-	-	-	-	-	-	-	-	-	-	A	A	-	A	-	-	-	0.88	0.93	0	0	0	0	0	0	0	0	0	0
PE(18:1/18:1)	PE	18:1/18:1	1 day, 12:02:00	743.547	C41 H78 O8 N1 P1	13.888	#NAME?	-	-	-	-	-	-	-	-	-	-	-	-	-	-	-	-	-	-	-	-	-	-	-	-	A	A	-	-	-	-	0.87	0.961	0	0	0	0	0	0	0	0	0	0
PE(18:1/18:1)	PE	18:1/18:1	1 day, 12:02:00	743.547	C41 H78 O8 N1 P1	14.289	#NAME?	-	-	-	-	-	-	-	-	-	-	-	-	-	-	-	-	-	-	-	-	-	-	-	-	-	-	A	-	-	-	0.318	0	0	0	0.891	0.566	0	0.692	0.81	0	0	0
PE(18:1/18:2)	PE	18:1/18:2	1 day, 12:03:00	741.531	C41 H76 O8 N1 P1	9.477	#NAME?	-	-	-	-	-	-	B	-	-	-	-	-	-	-	-	-	-	-	-	-	-	-	-	-	-	-	-	-	-	-	1	0.67	0.309	0.738	0.501	0.871	0.939	0.797	0.676	0.807	0.885	0.689
PE(18:1/20:3)	PE	18:1/20:3	1 day, 14:04:00	767.547	C43 H78 O8 N1 P1	12.718	#NAME?	-	-	-	-	-	B	-	-	-	B	B	B	-	B	B	B	A	-	B	-	B	-	B	-	-	-	-	-	-	-	0.952	0.848	0.848	0.926	0.866	0.95	0.946	0.887	0.91	0.909	0.948	0.763
PE(18:1/20:4)	PE	18:1/20:4	1 day, 14:05:00	765.531	C43 H76 O8 N1 P1	9.325	#NAME?	-	-	-	-	-	B	-	-	-	-	-	-	-	-	-	-	-	-	-	-	-	-	-	-	-	-	-	-	-	-	0	0.891	0.789	0.758	0.703	0.96	0.483	0.65	0.856	0.403	0.403	0.879
PE(18:1/20:4)	PE	18:1/20:4	1 day, 14:05:00	765.531	C43 H76 O8 N1 P1	9.609	#NAME?	-	-	-	-	-	-	-	B	-	B	-	-	-	-	-	B	B	-	-	-	-	-	-	-	-	-	-	-	-	-	0.912	0.798	0	0	0.85	0.936	0.932	0.881	0.877	0.762	0.923	0.959
PE(18:1/20:4)	PE	18:1/20:4	1 day, 14:05:00	765.531	C43 H76 O8 N1 P1	12.581	#NAME?	-	-	-	-	B	B	A	B	B	B	A	A	-	A	A	A	A	A	B	A	A	A	A	-	-	-	B	A	A	-	0.782	0.77	0.841	0.848	0.853	0.828	0.855	0.862	0.863	0.844	0.895	0.805
PE(18:1/20:4)	PE	18:1/20:4	1 day, 14:05:00	765.531	C43 H76 O8 N1 P1	13.309	#NAME?	-	B	-	-	-	-	-	-	-	-	-	-	B	-	-	-	-	-	-	-	-	-	-	A	A	A	-	-	-	-	0.321	0.684	0	0	0	0	0	0.678	0	0	0.712	0.74
PE(18:1/20:5)	PE	18:1/20:5	1 day, 14:06:00	763.515	C43 H74 O8 N1 P1	9.758	#NAME?	-	-	-	-	-	-	-	-	-	-	-	-	-	-	B	-	-	-	-	-	-	-	-	-	-	-	-	-	-	-	0	0.825	0.634	0.672	0.353	0.55	0.745	0.533	0.78	0	0.685	0.64
PE(18:1/20:5)	PE	18:1/20:5	1 day, 14:06:00	763.515	C43 H74 O8 N1 P1	9.917	#NAME?	-	-	-	-	B	B	-	-	B	-	-	-	-	-	-	-	-	-	-	-	-	-	-	-	-	-	-	-	-	-	0.661	0	0	0.648	0.534	0.594	0.699	0.565	0.821	0.638	0.568	0.584
PE(18:1/20:5)	PE	18:1/20:5	1 day, 14:06:00	763.515	C43 H74 O8 N1 P1	10.142	#NAME?	-	-	-	-	-	-	-	B	-	-	B	-	-	-	-	-	-	-	-	-	-	-	-	-	-	-	-	-	-	-	0.69	0.761	0.478	0.652	0.641	0.601	0.716	0.542	0.664	0.655	0.79	0.654
PE(18:1/22:0)	PE	18:1/22:0	1 day, 16:01:00	801.625	C45 H88 O8 N1 P1	15.683	#NAME?	-	-	-	-	-	-	-	-	-	-	-	-	-	-	-	-	-	A	B	B	A	A	A	-	-	-	-	-	-	-	0	0.84	0.722	0.8	0.805	0.92	0.932	0.894	0.788	0.893	0.895	0.943
PE(18:1/22:4)	PE	18:1/22:4	1 day, 16:05:00	793.562	C45 H80 O8 N1 P1	13.497	#NAME?	-	-	-	-	-	-	-	-	-	-	-	-	-	-	-	A	-	-	-	-	-	-	-	-	-	-	-	-	-	-	1	0.92	0.714	0.707	0.99	0.93	0.826	0.847	0.719	0.805	0.586	0.98
PE(18:1/22:6)	PE	18:1/22:6	1 day, 16:07:00	789.531	C45 H76 O8 N1 P1	10.795	#NAME?	-	-	-	-	-	-	-	-	-	-	-	-	-	-	-	-	-	-	A	-	-	-	-	-	-	-	-	-	-	-	0	0.77	0.97	0.96	0.959	0.984	0.932	0.899	0.912	0.958	0.706	0.686
PE(18:1/22:6)	PE	18:1/22:6	1 day, 16:07:00	789.531	C45 H76 O8 N1 P1	12.697	#NAME?	-	-	-	-	A	A	A	A	B	A	A	A	-	A	A	A	A	A	B	A	A	A	A	-	-	-	B	A	A	A	0.365	0.849	0.848	0.83	0.825	0.95	0.946	0.83	0.91	0.921	0.948	0.96
PE(18:1/22:6)	PE	18:1/22:6	1 day, 16:07:00	789.531	C45 H76 O8 N1 P1	13.204	#NAME?	-	A	-	-	-	-	-	-	-	-	-	-	-	-	-	-	-	-	-	-	-	-	-	-	-	-	-	-	-	-	0.98	0.97	0.97	0.921	0.82	0.92	0.93	0.944	0.939	0.916	0.892	0.709
PE(18:1/22:6)	PE	18:1/22:6	1 day, 16:07:00	789.531	C45 H76 O8 N1 P1	13.397	#NAME?	-	A	-	-	-	-	-	-	-	-	-	-	A	-	-	-	-	-	-	-	-	-	-	A	A	A	-	-	-	-	0.98	0.866	0.75	0.922	0.89	0.91	0.98	0.902	0.56	0	0.95	0.81
PE(18:1/22:6)	PE	18:1/22:6	1 day, 16:07:00	789.531	C45 H76 O8 N1 P1	13.607	#NAME?	-	-	-	-	-	-	-	-	-	-	-	-	-	-	-	-	-	-	-	-	-	-	-	-	-	B	A	-	-	-	0.94	0	0.997	0.932	0.965	0.902	0.963	0.965	0.764	0.733	0.46	0.93
PE(18:1/24:0)	PE	18:1/24:0	1 day, 18:01:00	829.656	C47 H92 O8 N1 P1	16.222	#NAME?	-	-	-	-	-	-	-	-	-	-	-	-	-	-	-	-	-	A	A	B	B	B	A	-	-	-	-	-	-	-	1	0.95	0.882	0.765	0.93	0.87	0.73	0.72	0.65	0.94	0.94	0.9
PE(18:1/24:1)	PE	18:1/24:1	1 day, 18:02:00	827.64	C47 H90 O8 N1 P1	15.706	#NAME?	-	-	-	-	-	-	-	-	-	-	-	-	-	-	-	-	-	-	-	-	A	-	A	-	-	-	-	-	-	-	0	1	0.952	0.662	0.647	0.885	0.871	0.625	0.8	0.95	0.784	0.847
PE(18:1p/14:0)	PE	18:1p/14:0	32:1p	673.505	C37 H72 O7 N1 P1	11.757	#NAME?	-	-	-	-	-	-	-	-	-	-	-	-	-	-	-	-	-	A	B	-	A	B	B	-	-	-	-	-	-	-	0.68	0.92	0.719	0.78	0.55	0.892	0.59	0.81	0.85	0.32	0.86	0.92
PE(18:1p/16:0)	PE	18:1p/16:0	34:1p	701.536	C39 H76 O7 N1 P1	13.488	#NAME?	-	A	-	-	-	-	-	-	-	-	-	-	A	-	-	-	-	-	-	-	-	-	-	-	-	-	-	-	-	-	0.88	0.95	0.911	0.886	0.428	0.664	0.694	0	0	0	0	0
PE(18:1p/16:0)	PE	18:1p/16:0	34:1p	701.536	C39 H76 O7 N1 P1	13.641	#NAME?	-	B	-	-	-	-	-	-	-	-	-	-	B	-	-	-	-	-	-	-	-	-	-	A	A	A	-	-	-	-	0.92	0.799	0	0	0.315	0	0	0	0	0	0	0
PE(18:1p/16:1)	PE	18:1p/16:1	34:2p	699.52	C39 H74 O7 N1 P1	12.202	#NAME?	-	-	-	-	-	-	B	-	-	-	B	-	-	-	B	-	-	-	A	-	A	B	-	-	-	-	-	-	-	-	0	0.96	0.512	0.828	0.98	0.95	0.822	0.97	0.96	0.927	0.94	0.97
PE(18:1p/18:1)	PE	18:1p/18:1	36:2p	727.552	C41 H78 O7 N1 P1	13.116	#NAME?	-	-	-	-	B	B	B	-	B	B	A	A	-	A	B	A	A	A	A	A	A	B	A	-	-	-	-	-	-	-	0.98	0.664	0.576	0.812	0.85	0.764	0.804	0.748	0.718	0.751	0.87	0.57
PE(18:1p/18:1)	PE	18:1p/18:1	36:2p	727.552	C41 H78 O7 N1 P1	13.92	#NAME?	-	-	-	-	-	-	-	-	-	-	-	-	-	-	-	-	-	-	-	-	-	-	-	A	A	-	-	-	-	-	0	0.76	0	0.74	0.587	0.69	0.6	0	0	0.309	0	0.8
PE(18:1p/20:1)	PE	18:1p/20:1	38:2p	755.583	C43 H82 O7 N1 P1	14.18	#NAME?	-	-	-	-	-	-	-	-	-	-	-	-	-	-	-	-	-	B	A	B	A	A	A	-	-	-	-	-	-	-	0.757	0.686	0.752	0.6	0.86	0.94	0.46	0.479	0.458	0.91	0.439	0.586
PE(18:1p/20:4)	PE	18:1p/20:4	38:5p	749.536	C43 H76 O7 N1 P1	12.409	#NAME?	-	-	-	-	-	A	-	-	-	A	-	-	-	-	-	-	-	A	B	-	-	-	-	-	-	-	-	-	-	-	1	0.787	0.94	0.84	0	0.99	0.89	0	0.837	0.86	0.661	0.824
PE(18:1p/21:0)	PE	18:1p/21:0	39:1p	771.614	C44 H86 O7 N1 P1	15.444	#NAME?	-	-	-	-	-	-	-	-	-	-	-	-	-	-	-	-	-	-	-	-	B	-	-	-	-	-	-	-	-	-	0	0	0	0	1	1	1	1	0	0	0.662	0.98
PE(18:1p/22:1)	PE	18:1p/22:1	40:2p	783.614	C45 H86 O7 N1 P1	15.122	#NAME?	-	-	-	-	-	-	-	-	-	-	-	-	-	-	-	-	B	A	A	A	A	A	A	-	-	-	-	-	-	-	1	0.695	0.887	0.928	0.596	0.663	0.567	0.575	0.625	0.686	0.606	0.593
PE(18:1p/22:3)	PE	18:1p/22:3	40:4p	779.583	C45 H82 O7 N1 P1	15.009	#NAME?	-	-	-	-	-	-	-	-	-	-	-	-	C	-	-	-	-	-	-	-	-	-	-	C	A	C	-	-	-	-	0	0.945	0.624	0.973	0.907	0.326	0.913	0.761	0.978	0.466	0.967	0.91
PE(18:1p/22:4)	PE	18:1p/22:4	40:5p	777.567	C45 H80 O7 N1 P1	13.588	#NAME?	-	-	-	-	-	-	-	-	-	-	-	-	-	-	-	-	-	-	B	-	A	B	A	-	-	-	-	-	-	-	0	0.94	0.645	0.568	0.72	0.79	0.794	0.698	0.633	0.488	0.664	0.528
PE(18:1p/22:5)	PE	18:1p/22:5	40:6p	775.552	C45 H78 O7 N1 P1	12.955	#NAME?	-	-	A	-	-	A	A	-	A	A	-	-	-	-	-	-	-	A	-	A	-	A	-	-	-	-	-	-	-	-	0.8	0.878	0.84	0.94	0	0.88	0.96	0	0.79	0.97	0	0.564
PE(18:1p/22:5)	PE	18:1p/22:5	40:6p	775.552	C45 H78 O7 N1 P1	13.177	#NAME?	-	-	-	-	A	B	B	A	-	B	A	A	-	A	A	A	A	B	A	-	A	-	A	-	-	-	-	-	-	-	0.651	0.9	0.94	0.928	0.823	0.968	0.957	0.519	0.967	0.935	0.84	0
PE(18:1p/22:6)	PE	18:1p/22:6	40:7p	773.536	C45 H76 O7 N1 P1	12.759	#NAME?	-	-	-	-	A	B	B	A	B	B	A	A	-	A	A	A	A	A	A	A	A	B	A	-	-	-	-	-	A	A	0.602	0.926	0.87	0.938	0.933	0.938	0.969	0.906	0.9	0.906	0.931	0.932
PE(18:1p/22:6)	PE	18:1p/22:6	40:7p	773.536	C45 H76 O7 N1 P1	13.528	#NAME?	-	-	-	-	-	-	-	-	-	-	-	-	-	-	-	-	-	-	-	-	-	-	-	-	B	A	-	-	-	-	0.935	0.98	0	0.78	0	0.9	0.75	0.98	0.8	0.89	0.94	0
PE(18:1p/22:6)	PE	18:1p/22:6	40:7p	773.536	C45 H76 O7 N1 P1	13.747	#NAME?	-	-	-	-	-	-	-	-	-	-	-	-	-	-	-	-	-	-	-	-	-	-	-	-	-	-	B	-	-	-	0	0	0.74	0.68	0.64	0.674	0	0	0	0.83	0.95	0.56
PE(18:1p/23:1)	PE	18:1p/23:1	41:2p	797.63	C46 H88 O7 N1 P1	15.498	#NAME?	-	-	-	-	-	-	-	-	-	-	-	-	-	-	-	-	-	-	-	-	A	-	-	-	-	-	-	-	-	-	0	0.644	0	0	1	1	0.98	1	1	1	1	1
PE(18:1p/24:1)	PE	18:1p/24:1	42:2p	811.645	C47 H90 O7 N1 P1	15.752	#NAME?	-	-	-	-	-	-	-	-	-	-	-	-	-	-	-	-	-	-	-	-	B	-	A	-	-	-	-	-	-	-	0	0.905	0.98	1	0.92	0	0.323	0.8	0.53	0.383	0.29	0.92
PE(18:1p/24:2)	PE	18:1p/24:2	42:3p	809.63	C47 H88 O7 N1 P1	15.251	#NAME?	-	-	-	-	-	-	-	-	-	-	-	-	-	-	-	-	-	B	-	C	-	-	-	-	-	-	-	-	-	-	0.896	0.605	0.74	0.875	0.86	0.68	0.535	0.66	0.32	0.6	0.809	0.817
PE(18:2/22:6)	PE	18:2/22:6	1 day, 16:08:00	787.515	C45 H74 O8 N1 P1	12.108	#NAME?	-	-	-	-	-	-	-	-	-	B	-	-	-	-	-	-	-	-	-	-	-	-	-	-	-	-	-	-	-	-	0	1	0.657	0.93	1	0.89	0.68	0.84	0.87	0.31	0.83	0.99
PE(18:2p/22:6)	PE	18:2p/22:6	40:8p	771.52	C45 H74 O7 N1 P1	12.224	#NAME?	-	-	-	-	-	-	-	-	-	-	-	-	-	B	-	-	B	-	-	-	-	-	-	-	-	-	-	-	-	-	0	0.795	0.518	0.64	0.74	0.837	0.848	0.839	0.97	0.711	0.874	0.931
PE(20:0e/22:4)	PE	20:0e/22:4	42:4e	809.63	C47 H88 O7 N1 P1	15.473	#NAME?	-	-	-	-	-	-	-	-	-	-	-	-	-	-	-	A	B	-	B	B	B	B	A	-	-	-	-	-	-	-	0	0.88	0.745	0.683	0.892	0.92	0.457	0.99	0.834	0.496	0.82	0.82
PE(20:0p/22:4)	PE	20:0p/22:4	42:4p	807.614	C47 H86 O7 N1 P1	15.036	#NAME?	-	-	-	-	A	A	A	A	A	A	A	A	-	A	A	A	A	A	A	A	A	A	-	-	-	-	-	-	-	-	0.99	0.929	0.944	0.924	0.91	0.85	0.92	0.89	0.88	0.76	0.95	0.92
PE(20:0p/22:5)	PE	20:0p/22:5	42:5p	805.598	C47 H84 O7 N1 P1	14.651	#NAME?	-	-	-	-	A	-	-	-	-	-	A	-	-	-	-	A	-	-	-	A	-	-	-	-	-	-	-	-	-	-	0.92	0.94	0.958	0.923	0.76	0.857	0.929	0.87	0.928	0.93	0.918	0.879
PE(20:0p/22:5)	PE	20:0p/22:5	42:5p	805.598	C47 H84 O7 N1 P1	14.765	#NAME?	-	-	-	-	-	-	-	-	-	-	-	-	-	B	B	-	-	-	-	-	-	-	-	-	-	-	-	-	-	-	0.92	0.932	0.953	0.865	0.895	0.955	0.921	0.943	0.942	0.893	0.889	0.954
PE(20:0p/22:6)	PE	20:0p/22:6	42:6p	803.583	C47 H82 O7 N1 P1	14.656	#NAME?	-	-	-	-	B	-	B	-	B	B	-	-	-	-	-	B	B	A	A	B	B	B	B	-	-	-	-	-	-	-	0.888	0.531	0	0	0.97	0.661	0.78	0.96	0.68	0.735	0.97	0.99
PE(20:1/18:1)	PE	20:1/18:1	1 day, 14:02:00	771.578	C43 H82 O8 N1 P1	14.005	#NAME?	-	-	-	-	-	-	-	-	-	-	-	C	-	C	C	C	-	-	-	-	A	B	A	-	-	-	-	-	C	C	0.581	0.555	0.682	0.846	0.704	0.743	0.677	0.734	0.631	0.859	0.586	0.702
PE(25:1/11:4)	PE	25:1/11:4	1 day, 12:05:00	737.5	C41 H72 O8 N1 P1	9.167	#NAME?	-	-	-	-	-	A	-	-	-	-	A	-	-	-	-	-	-	-	-	-	-	-	-	-	-	-	-	-	-	-	1	0.92	0.897	0.886	0.874	0.98	0	0.845	0	0.498	0.981	0
PE(25:1/11:4)	PE	25:1/11:4	1 day, 12:05:00	737.5	C41 H72 O8 N1 P1	9.423	#NAME?	-	-	-	-	-	-	-	-	-	-	-	A	-	B	B	A	A	-	-	-	-	-	-	-	-	-	-	-	-	-	1	0.794	0.275	0.22	0.762	0.93	0.95	0.886	0.97	0.514	0.805	0.657
PE(26:0/10:4)	PE	26:0/10:4	1 day, 12:04:00	739.515	C41 H74 O8 N1 P1	9.701	#NAME?	-	-	-	-	-	-	-	-	-	-	-	A	-	-	A	-	-	-	-	-	-	-	-	-	-	-	-	-	-	-	0.895	0.692	0.875	0.555	0.568	0.638	0.475	0.529	0.534	0.51	0.56	0.536
PE(32:1/20:4)	PE	32:1/20:4	2 days, 4:05:00	961.75	C57 H104 O8 N1 P1	16.18	#NAME?	-	-	-	-	-	-	-	-	-	-	-	-	-	-	-	-	-	-	-	-	-	B	-	-	-	-	-	-	-	-	0	0.84	0.938	0.81	0.86	0.84	0.75	0.84	0.78	0.95	0.29	0.81
PE(32:1/22:6)	PE	32:1/22:6	2 days, 6:07:00	985.75	C59 H104 O8 N1 P1	16.16	#NAME?	-	-	-	-	-	-	-	-	-	-	-	-	-	-	-	-	-	-	-	-	-	B	-	-	-	-	-	-	-	-	0	0.66	0.914	0.527	0.86	0.93	0.75	0.84	0.82	0.88	0.831	0.79
PE(8:0e/8:0)	PE	8:0e/8:0	16:0e	453.286	C21 H44 O7 N1 P1	5.591	#NAME?	-	B	-	-	-	-	-	-	-	-	-	-	B	-	-	-	-	-	-	-	-	-	-	B	-	-	-	-	-	-	0.901	0.99	0.787	0.911	0.952	0.976	0.872	0.951	0.764	0.902	0.96	0.883
PEt(15:0/14:0)	PEt	15:0/14:0	1 day, 5:00:00	634.457	C34 H67 O8 N0 P1	5.982	#NAME?	-	-	-	-	-	-	B	-	-	-	-	-	-	-	-	-	-	-	B	-	-	-	-	-	-	-	-	B	-	-	0.99	1	1	0.99	1	1	1	0.99	1	0.986	0.98	0.98
PEt(16:0/14:0)	PEt	16:0/14:0	1 day, 6:00:00	648.473	C35 H69 O8 N0 P1	16.194	#NAME?	-	-	-	-	-	-	-	-	-	-	-	-	-	-	-	-	-	-	-	B	-	-	-	-	-	-	-	-	-	-	0.764	0.755	0.732	0.476	0.813	0.781	0.81	0.803	0.714	0.757	0.827	0.805
PEt(16:0/16:1)	PEt	16:0/16:1	1 day, 8:01:00	674.489	C37 H71 O8 N0 P1	15.739	#NAME?	-	-	-	-	-	-	-	-	-	-	-	-	-	B	-	-	-	-	-	-	B	B	-	-	-	-	-	-	-	-	0.762	0.87	0.9	0.9	0.856	0.6	0.326	0.811	0.837	0.35	0.824	0.59
PEt(16:0/16:1)	PEt	16:0/16:1	1 day, 8:01:00	674.489	C37 H71 O8 N0 P1	16.219	#NAME?	-	-	-	-	-	-	-	-	-	-	-	-	-	-	-	-	-	-	-	-	-	-	B	-	-	-	-	-	-	-	0.762	0.446	0.865	0.806	0.55	0.9	0.69	0.875	0.895	0.887	0.89	0.916
PEt(16:0/17:0)	PEt	16:0/17:0	1 day, 9:00:00	690.52	C38 H75 O8 N0 P1	5.974	#NAME?	-	-	-	-	-	-	-	-	-	-	-	-	-	-	-	B	-	-	-	-	-	-	-	-	-	-	-	-	-	-	0.984	0.96	0.916	0.921	0.916	0.885	0.993	0.99	0.997	1	0.915	0.71
PEt(16:0/17:0)	PEt	16:0/17:0	1 day, 9:00:00	690.52	C38 H75 O8 N0 P1	6.62	#NAME?	-	-	B	-	-	B	-	-	-	B	-	B	-	-	-	-	B	B	-	-	-	-	-	-	-	-	-	B	-	-	0.99	0.99	0.453	0.96	0.962	0.75	0.84	0.378	0.89	0.96	0.81	0.96
PEt(16:0/17:0)	PEt	16:0/17:0	1 day, 9:00:00	690.52	C38 H75 O8 N0 P1	6.94	#NAME?	-	B	-	B	-	-	B	-	B	-	B	-	-	B	B	-	-	-	B	B	B	-	B	-	-	B	-	-	B	B	0.63	0.97	0.857	0.738	0.913	0.917	0.7	0.92	0.918	0.789	0.976	0.926
PEt(16:0/17:0)	PEt	16:0/17:0	1 day, 9:00:00	690.52	C38 H75 O8 N0 P1	7.209	#NAME?	-	-	-	-	-	-	-	-	-	-	-	-	B	-	-	-	-	-	-	-	-	-	-	B	B	-	-	-	-	-	1	1	0.687	0.915	0.765	0.814	0.388	0.419	0.766	0.441	0.944	0.858
PEt(16:0/18:1)	PEt	16:0/18:1	1 day, 10:01:00	702.52	C39 H75 O8 N0 P1	16.134	#NAME?	-	-	-	-	-	-	-	-	-	-	-	-	-	-	-	-	-	-	-	-	B	-	-	-	-	-	-	-	-	-	0.751	0.497	0.55	0.284	0.845	0.728	0.228	0.363	0.47	0.427	0.404	0.569
PEt(16:0/20:4)	PEt	16:0/20:4	1 day, 12:04:00	724.504	C41 H73 O8 N0 P1	15.51	#NAME?	-	-	-	-	-	-	-	-	-	-	-	-	-	-	-	-	-	-	B	-	-	-	-	-	-	-	-	-	-	-	0.532	0.682	0.856	0.8	0.819	0.849	0.271	0.79	0.811	0.29	0.863	0.826
PEt(16:0/22:6)	PEt	16:0/22:6	1 day, 14:06:00	748.504	C43 H73 O8 N0 P1	16.017	#NAME?	-	-	-	B	-	-	-	-	-	-	-	-	-	-	-	-	-	-	-	-	-	-	-	-	-	-	-	-	-	-	0.6	0.711	0.55	0.5	0.864	0.82	0.44	0.24	0.764	0.46	0.842	0.5
PEt(16:1/14:0)	PEt	16:1/14:0	1 day, 6:01:00	646.457	C35 H67 O8 N0 P1	16.111	#NAME?	-	-	-	-	-	-	-	-	B	-	B	-	-	-	-	-	-	-	-	-	-	-	-	-	-	-	-	-	-	-	0	0.623	0.475	0.685	0.809	0.797	0.766	0.838	0.81	0.81	0.846	0.591
PEt(16:1/18:1)	PEt	16:1/18:1	1 day, 10:02:00	700.504	C39 H73 O8 N0 P1	15.897	#NAME?	-	-	-	-	-	-	-	-	-	-	-	-	-	-	-	-	-	-	-	-	B	-	-	-	-	-	-	-	-	-	0.89	0.91	0.588	0.567	0.91	0.52	0.272	0.805	0.51	0.788	0.86	0.732
PEt(18:0/19:0)	PEt	18:0/19:0	1 day, 13:00:00	746.583	C42 H83 O8 N0 P1	7.579	#NAME?	-	-	-	-	-	-	B	-	-	-	-	-	-	-	-	-	-	-	-	-	-	-	-	-	-	-	-	-	-	-	0.82	0.87	0.99	0.98	1	1	1	1	0.97	1	0	0.94
PEt(18:0/19:0)	PEt	18:0/19:0	1 day, 13:00:00	746.583	C42 H83 O8 N0 P1	7.982	#NAME?	-	-	B	-	-	B	-	-	-	B	-	-	-	B	-	-	B	-	-	B	B	-	B	-	-	-	-	-	B	B	0.99	0.66	0.981	0.924	0.583	0.943	0.879	0.4	0.883	0.964	0.99	0.99
PEt(18:0/19:0)	PEt	18:0/19:0	1 day, 13:00:00	746.583	C42 H83 O8 N0 P1	8.385	#NAME?	-	-	-	-	-	-	-	-	-	-	-	-	-	-	-	-	-	-	-	-	-	-	-	B	B	-	-	-	-	-	0.997	0.97	0	0	0	0	0	0	0	0	0	0
PEt(18:4/18:0)	PEt	18:4/18:0	1 day, 12:04:00	724.504	C41 H73 O8 N0 P1	15.906	#NAME?	-	-	-	-	-	-	-	-	-	-	-	-	-	-	-	-	-	-	-	-	B	C	-	-	-	-	-	-	-	-	0.86	0.509	0.334	0.687	0.88	0.9	0.79	0.648	0.699	0.87	0.744	0.743
PG(16:0/18:1)	PG	16:0/18:1	1 day, 10:01:00	748.525	C40 H77 O10 N0 P1	11.936	#NAME?	-	-	B	B	B	B	B	B	B	B	B	B	-	B	B	B	B	B	B	B	B	B	B	-	-	-	B	B	B	B	0.82	0.75	0.907	0.822	0.673	0.731	0.899	0.875	0.914	0.47	0.99	0.76
PG(16:0/18:1)	PG	16:0/18:1	1 day, 10:01:00	748.525	C40 H77 O10 N0 P1	12.655	#NAME?	-	B	-	-	-	-	-	-	-	-	-	-	B	-	-	-	-	-	-	-	-	-	-	B	-	-	-	-	-	-	0.98	0.984	0.942	0.913	0.96	0.95	0.98	0.98	0.67	0.98	0.97	0.96
PG(16:0/18:1)	PG	16:0/18:1	1 day, 10:01:00	748.525	C40 H77 O10 N0 P1	12.792	#NAME?	-	-	-	-	-	-	-	-	-	-	-	-	-	-	-	-	-	-	-	-	-	-	-	-	B	B	-	-	-	-	0	0.768	0.92	0.97	0.97	0.94	0.97	0.98	0.423	0.98	0.97	0.95
PG(22:6/22:6)	PG	22:6/22:6	1 day, 20:12:00	866.51	C50 H75 O10 N0 P1	11.095	#NAME?	-	-	-	-	-	-	-	-	-	-	-	-	-	-	-	-	-	-	-	-	B	-	-	-	-	-	-	-	-	-	0	0.97	0.93	0.99	0.72	0.77	0.99	1	0.99	0.76	0.94	0.97
PG(22:6/22:6)	PG	22:6/22:6	1 day, 20:12:00	866.51	C50 H75 O10 N0 P1	12.17	0	-	-	-	-	-	-	-	-	-	-	-	-	-	-	-	-	B	-	-	-	-	-	B	-	-	-	-	-	-	-	0.928	0.835	0.834	0.706	0.938	0.964	0.961	0.815	0.935	0.887	0.98	0.96
PI(16:0/18:1)	PI	16:0/18:1	1 day, 10:01:00	836.542	C43 H81 O13 N0 P1	10.827	#NAME?	-	-	-	-	-	-	B	-	-	B	-	-	-	-	-	B	B	B	-	B	B	B	B	-	-	-	-	-	-	-	0	0.97	0.656	0.219	0.934	0.964	0.981	0.982	0.902	0.848	0.868	0.85
PI(16:0/18:1)	PI	16:0/18:1	1 day, 10:01:00	836.542	C43 H81 O13 N0 P1	11.25	#NAME?	-	-	-	-	-	-	-	-	-	-	-	-	-	-	-	-	-	-	-	-	A	-	-	-	-	-	-	-	-	-	0	0.94	0.39	0.75	0.913	0.732	0.916	0.863	0.792	0.617	0.92	0.34
PI(16:0/18:2)	PI	16:0/18:2	1 day, 10:02:00	834.526	C43 H79 O13 N0 P1	10.486	#NAME?	-	-	-	-	-	-	-	-	-	-	-	-	-	-	-	-	-	-	A	-	-	-	-	-	-	-	-	-	-	-	0.99	0.52	0.48	0.8	0.93	0.97	0	0.91	0.9	0.79	1	0.85
PI(16:0/18:2)	PI	16:0/18:2	1 day, 10:02:00	834.526	C43 H79 O13 N0 P1	10.622	#NAME?	-	-	-	-	-	-	-	-	-	-	-	-	-	-	-	-	-	-	-	-	-	-	A	-	-	-	-	-	-	-	1	0.88	0	0	0.53	0.825	0.731	0	0	0	0.98	0.9
PI(16:0/20:3)	PI	16:0/20:3	1 day, 12:03:00	860.542	C45 H81 O13 N0 P1	10.838	#NAME?	-	-	-	-	-	-	-	-	-	-	-	-	-	-	-	-	-	B	-	-	-	-	-	-	-	-	-	-	-	-	0	0.96	0.92	0.908	0.85	0.99	0	0.83	0	0.99	0.98	0
PI(16:0/20:3)	PI	16:0/20:3	1 day, 12:03:00	860.542	C45 H81 O13 N0 P1	11.023	#NAME?	-	-	-	-	-	-	-	-	-	-	-	-	-	-	-	-	-	-	B	-	B	-	-	-	-	-	-	-	-	-	0	0.77	0.818	0.91	0	0.65	0.94	0.991	0.766	0	0.99	0.99
PI(16:0/20:3)	PI	16:0/20:3	1 day, 12:03:00	860.542	C45 H81 O13 N0 P1	11.412	#NAME?	-	-	-	-	-	-	-	-	-	-	-	-	-	-	-	-	-	-	-	-	A	-	-	-	-	-	-	-	-	-	1	0.923	0.368	0	0.79	0	0.89	0.37	0.32	0.7	0.95	0.69
PI(16:0/20:4)	PI	16:0/20:4	1 day, 12:04:00	858.526	C45 H79 O13 N0 P1	10.332	0	-	-	-	-	-	-	-	-	-	-	-	-	-	-	-	-	-	-	-	-	-	A	-	-	-	-	-	-	-	-	0.845	1	0.699	0.901	0	0.925	0.919	0	0.848	0.87	0.941	0
PI(16:0/20:4)	PI	16:0/20:4	1 day, 12:04:00	858.526	C45 H79 O13 N0 P1	10.845	0	-	-	-	-	A	B	A	A	A	A	A	A	-	A	A	A	A	A	A	A	A	A	A	-	-	-	A	A	A	A	1	0.9	0.888	0.733	0.961	0.914	0.954	0.957	0.845	0.964	0.932	0.94
PI(16:0/20:4)	PI	16:0/20:4	1 day, 12:04:00	858.526	C45 H79 O13 N0 P1	11.52	0	-	A	-	-	-	-	-	-	-	-	-	-	A	-	-	-	-	-	-	-	-	-	-	A	A	A	-	-	-	-	0.91	0.99	0.929	0.819	0.887	0.75	0.949	0	0.452	0.529	0	0.92
PI(16:0/20:4)	PI	16:0/20:4	1 day, 12:04:00	858.526	C45 H79 O13 N0 P1	11.691	0	-	-	-	-	-	-	-	-	-	-	-	-	-	-	-	-	-	-	-	-	-	-	-	-	A	A	A	-	-	-	0.604	0.809	0	0	0.543	0	0.704	0.991	0.664	0.907	0.8	0.741
PI(16:0/20:5)	PI	16:0/20:5	1 day, 12:05:00	856.51	C45 H77 O13 N0 P1	10.432	#NAME?	-	-	-	-	-	-	-	-	-	-	-	-	-	-	-	-	-	A	A	A	A	A	A	-	-	-	-	-	-	-	0.771	0.91	0.828	0.883	0.97	0.914	0.86	0.31	0.599	0.84	0.87	0.65
PI(16:0/22:6)	PI	16:0/22:6	1 day, 14:06:00	882.526	C47 H79 O13 N0 P1	11.813	#NAME?	-	-	-	-	-	-	-	-	-	-	-	-	-	-	-	-	-	-	-	-	-	-	-	-	A	-	-	-	-	-	0	0.992	0	0.97	0.99	0.86	0.53	0.85	0.68	0.92	0.82	0.62
PI(16:1/20:4)	PI	16:1/20:4	1 day, 12:05:00	856.51	C45 H77 O13 N0 P1	10.17	#NAME?	-	-	-	-	-	-	-	-	-	-	B	B	-	A	A	A	A	A	A	A	A	A	A	-	-	-	-	-	-	-	0.65	0.95	0.5	0.883	0.597	0.915	0.648	0.62	0.63	0.547	0.79	0.89
PI(18:0/18:1)	PI	18:0/18:1	1 day, 12:01:00	864.573	C45 H85 O13 N0 P1	11.957	#NAME?	-	-	-	-	B	-	-	-	A	A	A	A	-	A	A	-	-	B	A	A	A	A	A	-	-	-	-	-	-	B	0.79	0.96	0.859	0.79	0.959	0.563	0.525	0.965	0.977	0.98	0.959	0.92
PI(18:0/18:1)	PI	18:0/18:1	1 day, 12:01:00	864.573	C45 H85 O13 N0 P1	12.761	#NAME?	-	A	-	-	-	-	-	-	-	-	-	-	A	-	-	-	-	-	-	-	-	-	-	A	A	-	-	-	-	-	0.91	0.975	0.699	0.846	0	0	0	0	0	0	0	0.779
PI(18:0/18:1)	PI	18:0/18:1	1 day, 12:01:00	864.573	C45 H85 O13 N0 P1	12.872	#NAME?	-	-	-	-	-	-	-	-	-	-	-	-	-	-	-	-	-	-	-	-	-	-	-	-	-	A	-	-	-	-	0	0.593	0.44	0	0.534	0	0.91	0.568	0.556	0.77	0.3	0.69
PI(18:0/18:1)	PI	18:0/18:1	1 day, 12:01:00	864.573	C45 H85 O13 N0 P1	13.025	#NAME?	-	-	-	-	-	-	-	-	-	-	-	-	-	-	-	-	-	-	-	-	-	-	-	-	-	-	A	-	-	-	1	0	0.79	0.83	0.81	1	0.81	0	0.737	0.98	0	0.43
PI(18:0/20:3)	PI	18:0/20:3	1 day, 14:03:00	888.573	C47 H85 O13 N0 P1	13.334	#NAME?	-	A	-	-	-	-	-	-	-	-	-	-	A	-	-	-	-	-	-	-	-	-	-	A	-	-	-	-	-	-	0.848	0.97	0.69	0.994	0.69	0.78	0.635	0.985	0.67	0.61	0.992	0.983
PI(18:0/20:4)	PI	18:0/20:4	1 day, 14:04:00	886.557	C47 H83 O13 N0 P1	11.559	#NAME?	-	-	-	-	-	-	-	-	-	-	-	-	-	-	-	-	-	-	-	-	-	A	-	-	-	-	-	-	-	-	0.788	0.48	0.96	0.949	0	0.97	0.895	0	0.883	0.972	0	0
PI(18:0/20:4)	PI	18:0/20:4	1 day, 14:04:00	886.557	C47 H83 O13 N0 P1	11.957	0	-	-	-	-	A	A	A	A	A	A	A	A	-	A	A	A	A	A	A	A	A	A	A	-	-	-	A	A	-	A	0.93	0.95	0.933	0.964	0.946	0.917	0.891	0.959	0.888	0.968	0.975	0.96
PI(18:0/20:4)	PI	18:0/20:4	1 day, 14:04:00	886.557	C47 H83 O13 N0 P1	12.882	0	-	-	-	-	-	-	-	-	-	-	-	-	-	-	-	-	-	-	-	-	-	-	-	-	A	A	A	-	-	-	0.956	0.929	0.27	0	0	0	1	0	0.767	0	0	0
PI(18:0/20:4)	PI	18:0/20:4	1 day, 14:04:00	886.557	C47 H83 O13 N0 P1	13.029	#NAME?	-	-	-	-	-	-	-	-	-	-	-	-	-	-	-	-	-	-	-	-	-	-	-	-	-	-	B	-	-	-	1	0	0.79	0.83	0.8	1	0.77	0	0.738	0.98	0	0.43
PI(18:0/20:4)	PI	18:0/20:4	1 day, 14:04:00	886.557	C47 H83 O13 N0 P1	12.706	#NAME?	A	A	-	-	-	-	-	-	-	-	-	-	A	-	-	-	-	-	-	-	-	-	-	A	A	A	-	-	-	-	0.94	0.98	0	0	0	0	0	0	0	0	0	0
PI(18:0/20:5)	PI	18:0/20:5	1 day, 14:05:00	884.542	C47 H81 O13 N0 P1	10.219	#NAME?	-	-	-	-	-	-	-	-	-	-	-	-	-	-	-	-	-	-	A	-	A	-	-	-	-	-	-	-	-	B	0	0.91	0.3	0	0.41	0.84	0.9	0.614	0.35	0.837	0.52	0.74
PI(18:0/20:5)	PI	18:0/20:5	1 day, 14:05:00	884.542	C47 H81 O13 N0 P1	10.349	#NAME?	-	-	-	-	-	-	-	-	-	-	-	-	-	-	-	-	-	-	-	-	-	-	-	-	-	-	-	A	A	-	1	0.74	0.644	0.444	0.374	0.72	0.711	0.286	0.86	0.94	0.82	0.958
PI(18:0/20:5)	PI	18:0/20:5	1 day, 14:05:00	884.542	C47 H81 O13 N0 P1	11.524	#NAME?	-	-	-	-	B	-	A	-	A	A	A	A	-	A	B	A	A	A	A	A	A	A	A	-	-	-	-	-	-	-	0.897	0.975	0.876	0.97	0.96	0.98	0.93	0.97	0.98	0.96	0.943	0.97
PI(18:0/22:6)	PI	18:0/22:6	1 day, 16:06:00	910.557	C49 H83 O13 N0 P1	12.117	#NAME?	-	-	-	-	A	A	A	A	A	-	A	A	-	A	A	A	A	-	A	A	A	A	A	-	-	-	-	-	-	-	0	0.95	0.789	0.669	0.81	0.98	0.98	0.79	0.99	0.633	0.97	0.98
PI(18:0/23:1)	PI	18:0/23:1	1 day, 17:01:00	934.651	C50 H95 O13 N0 P1	7.87	#NAME?	-	-	B	-	-	-	-	-	-	-	-	-	-	-	-	-	-	-	-	-	-	-	-	-	-	-	-	-	-	-	0.88	0.962	0.65	0.93	0.74	0.87	0.96	0.612	0.62	0.96	0.85	0.8
PI(18:1/18:1)	PI	18:1/18:1	1 day, 12:02:00	862.557	C45 H83 O13 N0 P1	10.693	#NAME?	-	-	-	-	-	-	-	-	-	-	-	-	-	-	-	-	-	-	-	-	-	A	-	-	-	-	-	-	-	-	1	1	0	0.928	0.942	0.323	0	0.95	0.812	0.97	0	0.82
PI(18:1/18:1)	PI	18:1/18:1	1 day, 12:02:00	862.557	C45 H83 O13 N0 P1	10.949	#NAME?	-	-	A	A	A	A	-	-	A	A	A	-	-	-	-	A	-	A	-	-	-	-	-	-	-	-	-	-	-	-	1	0.973	0.86	0.93	0.99	0.98	1	0.981	0.99	0.985	0.731	0.835
PI(18:1/18:1)	PI	18:1/18:1	1 day, 12:02:00	862.557	C45 H83 O13 N0 P1	11.163	#NAME?	-	-	-	-	A	A	A	A	A	A	A	A	-	A	A	A	A	B	A	A	A	A	A	-	-	-	-	-	-	-	0.98	0.92	0.864	0.963	0.945	0.934	0.998	0.763	0.97	0.991	0.949	0.95
PI(18:1/18:1)	PI	18:1/18:1	1 day, 12:02:00	862.557	C45 H83 O13 N0 P1	11.704	#NAME?	-	A	-	-	-	-	-	-	-	-	-	-	-	-	-	-	-	-	-	-	-	-	-	-	-	-	-	-	-	-	1	0.94	0.945	0.928	0.987	0.957	0.988	0.991	0.952	0.948	0.923	0.668
PI(18:1/18:1)	PI	18:1/18:1	1 day, 12:02:00	862.557	C45 H83 O13 N0 P1	11.881	#NAME?	-	A	-	-	-	-	-	-	-	-	-	-	B	-	-	-	-	-	-	-	-	-	-	A	A	-	-	-	-	-	0.96	0.932	0.946	0.66	0.931	0.98	0.95	0	0.89	0.952	0.916	0
PI(18:1/20:4)	PI	18:1/20:4	1 day, 14:05:00	884.542	C47 H81 O13 N0 P1	10.69	0	-	-	-	-	-	-	-	-	-	-	-	-	-	-	-	-	-	-	-	-	-	A	-	-	-	-	-	-	-	-	0.96	0.702	0	0.96	0	0.855	0.999	0	0.947	0.714	0	0.78
PI(18:1/20:4)	PI	18:1/20:4	1 day, 14:05:00	884.542	C47 H81 O13 N0 P1	10.918	0	-	-	A	A	-	A	A	-	A	A	A	-	-	-	-	B	-	-	-	-	-	-	-	-	-	-	-	-	-	A	0	0.688	0.91	0.99	0.992	0.99	1	0.971	0.99	0.99	1	0.654
PI(18:1/20:4)	PI	18:1/20:4	1 day, 14:05:00	884.542	C47 H81 O13 N0 P1	11.158	0	-	-	B	-	A	A	A	A	A	A	A	A	-	A	A	A	A	A	A	A	A	A	A	-	-	-	-	A	-	B	0	0	0.892	0.963	1	0.953	0.997	0.977	0.99	0.992	0.994	0.92
PI(18:1/20:4)	PI	18:1/20:4	1 day, 14:05:00	884.542	C47 H81 O13 N0 P1	11.894	#NAME?	-	A	-	-	-	-	-	-	-	-	-	-	A	-	-	-	-	-	-	-	-	-	-	A	A	A	-	-	-	-	0.99	0.93	0.955	0.54	0.982	0.97	0.96	0.262	0.898	0.955	0.922	0
PI(18:2/20:4)	PI	18:2/20:4	1 day, 14:06:00	882.526	C47 H79 O13 N0 P1	10.62	#NAME?	-	-	-	-	A	A	A	A	A	A	A	A	-	A	A	A	A	A	A	A	A	A	A	-	-	-	-	-	-	-	1	0.72	0.611	0.67	0	0.69	0	0	0	0	0	0
PI(20:4/20:4)	PI	20:4/20:4	1 day, 16:08:00	906.526	C49 H79 O13 N0 P1	10.732	#NAME?	-	-	-	-	-	-	-	-	-	-	A	-	-	A	A	A	A	A	A	A	A	A	A	-	-	-	-	-	-	-	0	0.99	0.912	0.675	0.532	0.591	0.86	0.973	0.82	0.973	0.75	0.87
PIP(18:0/17:0)	PIP	18:0/17:0	1 day, 11:00:00	932.539	C44 H86 O16 N0 P2	8.227	#NAME?	-	-	-	-	-	-	-	-	-	-	-	-	-	-	-	-	-	-	-	-	B	-	-	-	-	-	-	-	-	-	0.9	0.71	0.6	0	0.96	0.81	0.94	1	0	0.8	0.99	1
PMe(15:0/16:0)	PMe	15:0/16:0	1 day, 7:00:00	648.473	C35 H69 O8 N0 P1	15.381	#NAME?	-	-	-	-	-	-	-	-	-	-	-	-	-	-	-	-	-	-	-	-	B	-	-	-	-	-	-	-	-	-	0	0.746	0.697	0.527	0.785	0.453	0.395	0.353	0.556	0.408	0.425	0.79
PMe(15:0/16:0)	PMe	15:0/16:0	1 day, 7:00:00	648.473	C35 H69 O8 N0 P1	16.151	#NAME?	-	-	-	-	B	-	-	-	-	-	-	-	-	-	-	-	-	-	-	B	-	-	-	-	-	-	-	-	-	-	0.769	0.738	0.436	0.433	0.787	0.92	0.818	0.789	0.733	0.749	0.805	0.788
PMe(15:0/16:1)	PMe	15:0/16:1	1 day, 7:01:00	646.457	C35 H67 O8 N0 P1	16.204	#NAME?	-	-	-	-	-	-	-	-	-	-	-	B	-	-	-	-	B	-	-	-	-	B	-	-	-	-	-	-	-	-	0	0.63	0.551	0.732	0.803	0.829	0.444	0.468	0.629	0.94	0.867	0.656
PMe(15:0/18:1)	PMe	15:0/18:1	1 day, 9:01:00	674.489	C37 H71 O8 N0 P1	15.083	#NAME?	-	-	-	-	-	-	-	B	-	-	-	-	-	-	-	-	-	-	-	-	-	-	-	-	-	-	-	-	-	-	1	0	0.786	0.86	0.469	0.891	0.693	0.377	0.354	0.789	0.847	0.685
PMe(15:0/18:1)	PMe	15:0/18:1	1 day, 9:01:00	674.489	C37 H71 O8 N0 P1	16.093	#NAME?	-	-	-	-	-	B	B	-	B	B	-	-	-	-	-	-	-	B	B	-	-	-	-	-	-	-	-	-	-	-	0.764	0.446	0.873	0.806	0.905	0.9	0.338	0.875	0.895	0.89	0.89	0.908
PMe(15:0/20:4)	PMe	15:0/20:4	1 day, 11:04:00	696.473	C39 H69 O8 N0 P1	15.97	#NAME?	-	-	-	-	-	-	-	-	-	-	-	-	-	-	-	-	-	-	-	B	-	-	-	-	-	-	-	-	-	-	0.84	0.9	0.699	0.643	0.93	0.681	0.61	0.75	0.728	0.288	0.79	0.833
PMe(17:0/18:1)	PMe	17:0/18:1	1 day, 11:01:00	702.52	C39 H75 O8 N0 P1	16.134	#NAME?	-	-	-	-	-	-	-	-	-	-	-	-	-	-	-	-	-	-	-	-	B	-	-	-	-	-	-	-	-	-	0.751	0.497	0.55	0.284	0.845	0.728	0.228	0.363	0.47	0.427	0.404	0.569
PMe(17:0/20:4)	PMe	17:0/20:4	1 day, 13:04:00	724.504	C41 H73 O8 N0 P1	16.053	#NAME?	-	-	-	-	-	-	B	B	-	B	B	-	-	-	-	-	-	-	-	B	-	B	B	-	-	-	-	-	-	-	0.646	0.37	0.348	0.828	0.876	0.862	0.291	0.828	0.881	0.316	0.875	0.308
PMe(17:0/22:6)	PMe	17:0/22:6	1 day, 15:06:00	748.504	C43 H73 O8 N0 P1	15.935	#NAME?	-	-	-	-	-	-	B	-	-	-	-	-	-	-	-	-	-	-	B	-	-	B	B	-	-	-	-	B	-	-	0.54	0.61	0.6	0.22	0.84	0.762	0.789	0.29	0.75	0.29	0.791	0.206
PMe(17:1/18:1)	PMe	17:1/18:1	1 day, 11:02:00	700.504	C39 H73 O8 N0 P1	15.845	#NAME?	-	-	-	-	-	-	-	-	-	-	-	-	-	-	-	-	-	-	-	-	B	-	-	-	-	-	-	-	-	-	0.557	0.69	0.472	0.78	0.69	0.446	0.63	0.665	0.349	0.63	0.251	0.438
PMe(18:0/16:0)	PMe	18:0/16:0	1 day, 10:00:00	690.52	C38 H75 O8 N0 P1	7.284	#NAME?	-	-	-	-	-	-	-	-	-	-	-	-	-	-	-	-	-	-	-	-	-	-	-	-	-	-	B	-	-	-	0.944	0.97	0.687	0.915	0.765	0.814	0.388	0.419	0.766	0.441	0.944	0.858
PMe(18:0/20:0)	PMe	18:0/20:0	1 day, 14:00:00	746.583	C42 H83 O8 N0 P1	7.274	#NAME?	-	-	-	-	-	-	-	-	-	-	-	-	-	-	-	B	-	-	-	-	-	-	-	-	-	-	-	-	-	-	0	0.433	0.955	0	0.98	0	0	0.999	0	0.98	1	0
PMe(18:0/20:0)	PMe	18:0/20:0	1 day, 14:00:00	746.583	C42 H83 O8 N0 P1	7.625	#NAME?	-	-	-	-	-	-	-	-	B	-	B	-	-	-	-	-	-	-	-	-	-	-	-	-	-	-	-	-	-	-	0.86	0.85	0	0.99	0	0.99	0.9	0	0.96	0.73	0	0
PMe(18:0/20:0)	PMe	18:0/20:0	1 day, 14:00:00	746.583	C42 H83 O8 N0 P1	8.026	#NAME?	-	-	-	-	-	-	-	-	-	-	-	B	-	-	B	-	-	-	-	-	-	-	-	-	-	-	-	-	-	-	0.669	0.326	0.981	0.928	0.52	0.943	0.879	0.36	0.883	0.95	0.99	1
PS(10:0e/8:0)	PS	10:0e/8:0	18:0e	525.307	C24 H48 O9 N1 P1	6.114	#NAME?	-	B	-	-	-	-	-	-	-	-	-	-	B	-	-	-	-	-	-	-	-	-	-	-	-	-	-	-	-	-	0	0.85	0	0.91	0.49	0	1	0.99	0.98	0.219	0.98	0.95
PS(16:0/16:0)	PS	16:0/16:0	1 day, 8:00:00	735.505	C38 H74 O10 N1 P1	11.306	#NAME?	-	-	-	-	-	-	-	-	-	-	-	-	-	-	-	-	-	-	B	-	-	-	-	-	-	-	-	-	-	-	0.91	0	0.75	0.97	0.83	0.306	0.9	0.792	0.51	0	0	0.98
PS(16:0/16:0)	PS	16:0/16:0	1 day, 8:00:00	735.505	C38 H74 O10 N1 P1	11.473	#NAME?	-	-	-	-	B	-	-	-	-	-	-	-	-	-	-	-	-	-	-	-	A	A	A	-	-	-	-	-	-	-	1	0.813	0.566	0.97	0.571	0.81	0.69	0.84	0.93	0.604	0.99	0.41
PS(16:0/16:1)	PS	16:0/16:1	1 day, 8:01:00	733.489	C38 H72 O10 N1 P1	10.382	#NAME?	-	-	-	-	-	-	-	-	-	-	-	-	-	-	-	-	-	-	-	-	-	A	-	-	-	-	-	-	-	-	0	0	0	0.99	0	0.349	0.75	0	0.773	0.575	0	0
PS(16:0/16:1)	PS	16:0/16:1	1 day, 8:01:00	733.489	C38 H72 O10 N1 P1	10.937	#NAME?	-	-	-	-	A	A	A	A	B	A	A	B	-	A	B	B	B	A	A	B	A	B	B	-	-	-	-	-	A	-	1	0.318	0.903	0.791	0.971	0.833	0.948	0.945	0.955	0.943	0.934	0.96
PS(16:0/16:1)	PS	16:0/16:1	1 day, 8:01:00	733.489	C38 H72 O10 N1 P1	11.501	#NAME?	-	-	-	-	-	-	-	-	-	-	-	-	-	-	-	-	-	-	-	-	-	-	-	-	B	B	-	-	-	-	1	0.985	0	0.481	0.927	0	0.824	0.844	0.993	0.936	0.646	0.537
PS(16:0/18:1)	PS	16:0/18:1	1 day, 10:01:00	761.521	C40 H76 O10 N1 P1	11.356	#NAME?	-	-	-	-	-	-	B	-	-	-	-	-	-	-	-	-	-	-	-	-	-	B	-	-	-	-	-	-	-	-	0.756	0	0.618	0.526	0.635	0.687	0.884	0.86	0.909	0.78	0.894	0.826
PS(16:0/18:1)	PS	16:0/18:1	1 day, 10:01:00	761.521	C40 H76 O10 N1 P1	11.816	#NAME?	-	-	-	-	A	A	A	A	A	A	A	A	-	A	A	A	A	A	A	A	A	A	A	-	-	-	B	A	A	A	0.374	0.61	0.401	0.653	0.407	0.524	0.826	0.727	0.606	0.529	0.453	0.28
PS(16:0/18:1)	PS	16:0/18:1	1 day, 10:01:00	761.521	C40 H76 O10 N1 P1	12.322	#NAME?	-	A	-	-	-	-	-	-	-	-	-	-	A	-	-	-	-	-	-	-	-	-	-	A	A	-	-	-	-	-	0.73	0.47	0.97	0.85	0.75	0.65	0.73	0.604	0.43	0.651	0.668	0.686
PS(16:0/20:3)	PS	16:0/20:3	1 day, 12:03:00	785.521	C42 H76 O10 N1 P1	11.502	#NAME?	-	-	-	-	-	-	-	-	-	-	-	-	-	-	-	-	-	-	-	-	B	-	B	-	-	-	-	-	-	-	1	0.849	0.619	0.463	0.93	0.35	0.88	0.72	0.821	0.903	0.92	0.74
PS(16:0/20:3)	PS	16:0/20:3	1 day, 12:03:00	785.521	C42 H76 O10 N1 P1	12.278	#NAME?	-	-	-	-	-	-	-	-	-	-	-	-	-	-	-	-	-	-	-	-	-	-	-	-	-	-	B	-	-	-	0.936	0.897	0.89	1	0	0	0.864	0	0	0	0	0
PS(16:0/20:4)	PS	16:0/20:4	1 day, 12:04:00	783.505	C42 H74 O10 N1 P1	10.897	#NAME?	-	-	-	-	-	-	-	-	-	-	-	-	-	-	-	-	-	-	-	-	-	A	-	-	-	-	-	-	-	-	1	0.78	0.94	0	0	0	0	0	0	0	0	0.275
PS(16:0/20:4)	PS	16:0/20:4	1 day, 12:04:00	783.505	C42 H74 O10 N1 P1	11.424	#NAME?	-	-	-	-	A	A	B	A	A	B	A	B	-	A	B	A	A	A	B	B	A	A	B	-	-	-	-	-	-	-	0.77	0.775	0.43	0.463	0.635	0.667	0.874	0.87	0.909	0.776	0.833	0.7
PS(16:0/20:4)	PS	16:0/20:4	1 day, 12:04:00	783.505	C42 H74 O10 N1 P1	11.871	#NAME?	-	B	-	-	-	-	-	-	-	-	-	-	B	-	-	-	-	-	-	-	-	-	-	-	-	-	-	-	-	-	0.744	0.91	0.521	0.229	0.635	0.91	0.892	0.78	0.697	0.95	0.98	0.285
PS(16:0/22:6)	PS	16:0/22:6	1 day, 14:06:00	807.505	C44 H74 O10 N1 P1	11.533	#NAME?	-	-	-	-	A	A	A	A	A	A	A	A	-	A	A	A	A	A	A	A	A	A	A	-	-	-	-	-	A	A	0.979	0.926	0.632	0.557	0.92	0.523	0.892	0.842	0.739	0.74	0.92	0.74
PS(16:0/22:6)	PS	16:0/22:6	1 day, 14:06:00	807.505	C44 H74 O10 N1 P1	11.954	#NAME?	-	A	-	-	-	-	-	-	-	-	-	-	A	-	-	-	-	-	-	-	-	-	-	A	-	-	-	-	-	-	0.981	0.81	0.57	0.72	0.98	0.74	0.76	0.77	0.593	0.597	0.887	0.838
PS(16:0/22:6)	PS	16:0/22:6	1 day, 14:06:00	807.505	C44 H74 O10 N1 P1	12.099	#NAME?	-	-	-	-	-	-	-	-	-	-	-	-	B	-	-	-	-	-	-	-	-	-	-	A	A	A	-	-	-	-	0.879	0.89	0.462	0.726	0.939	0	0.795	0	0	0.469	0.94	0
PS(16:0/22:6)	PS	16:0/22:6	1 day, 14:06:00	807.505	C44 H74 O10 N1 P1	12.211	#NAME?	-	-	-	-	-	-	-	-	-	-	-	-	-	-	-	-	-	-	-	-	-	-	-	-	-	A	-	-	-	-	0.908	0	0	0.85	0.98	0	0	0	0	0	0.92	0.96
PS(16:1/18:1)	PS	16:1/18:1	1 day, 10:02:00	759.505	C40 H74 O10 N1 P1	11.033	#NAME?	-	-	-	-	-	-	-	-	-	-	-	-	-	-	-	-	-	-	A	B	A	A	-	-	-	-	-	-	-	-	0.705	0.919	0.54	0.73	0.834	0.76	0.767	0.709	0.764	0.821	0.466	0.801
PS(16:1/18:1)	PS	16:1/18:1	1 day, 10:02:00	759.505	C40 H74 O10 N1 P1	11.192	#NAME?	-	-	-	-	B	-	-	-	-	-	-	-	-	-	-	-	-	-	-	B	-	B	-	-	-	-	-	-	-	-	1	0.793	0.93	0.507	0.285	0.376	0.796	0.917	0.851	0.85	0.922	0.805
PS(16:1/18:1)	PS	16:1/18:1	1 day, 10:02:00	759.505	C40 H74 O10 N1 P1	11.603	#NAME?	-	A	-	-	-	-	-	-	-	-	-	-	A	-	-	-	-	-	-	-	-	-	-	-	A	-	-	-	-	-	0	0.88	0.92	0.87	0.89	0.46	0.83	0.588	0.76	0.643	0.589	0.496
PS(18:0/18:1)	PS	18:0/18:1	1 day, 12:01:00	789.552	C42 H80 O10 N1 P1	12.394	#NAME?	-	-	A	A	-	B	B	-	-	-	-	-	-	-	-	-	-	-	B	-	B	A	-	-	-	-	-	-	-	-	0.782	0.896	0.81	0.94	0.881	0.952	0.95	0.809	0.951	0.85	0.813	0.922
PS(18:0/18:1)	PS	18:0/18:1	1 day, 12:01:00	789.552	C42 H80 O10 N1 P1	12.955	#NAME?	-	A	-	-	A	B	A	A	A	A	A	A	-	A	A	B	A	B	A	A	A	B	A	-	-	-	B	A	A	A	0.844	0.803	0.822	0.945	0.879	0.952	0.846	0.812	0.951	0.849	0.866	0.922
PS(18:0/18:1)	PS	18:0/18:1	1 day, 12:01:00	789.552	C42 H80 O10 N1 P1	13.071	#NAME?	-	-	-	-	-	-	-	-	-	A	-	-	A	B	-	-	-	-	-	-	-	-	-	-	-	-	A	A	A	-	0.65	0.815	0.541	0.898	0.734	0.675	0.904	0.878	0.785	0.857	0.73	0.854
PS(18:0/18:1)	PS	18:0/18:1	1 day, 12:01:00	789.552	C42 H80 O10 N1 P1	13.515	#NAME?	-	A	-	-	-	-	-	-	-	-	-	B	A	-	-	-	-	-	-	-	-	-	-	A	A	-	A	-	-	-	0.64	0.8	0.723	0.61	0.773	0.883	0.924	0.898	0.826	0.877	0.754	0.872
PS(18:0/18:1)	PS	18:0/18:1	1 day, 12:01:00	789.552	C42 H80 O10 N1 P1	13.686	#NAME?	-	-	-	-	-	-	-	-	-	-	-	-	-	-	-	-	-	-	-	-	-	-	-	-	A	A	-	-	-	-	0.637	0.581	0.556	0.767	0.374	0	0.539	0	0.436	0	0	0
PS(18:0/18:1)	PS	18:0/18:1	1 day, 12:01:00	789.552	C42 H80 O10 N1 P1	13.949	#NAME?	-	-	-	-	-	-	-	-	-	-	-	-	-	-	-	-	-	-	-	-	-	-	-	-	-	-	A	-	-	-	0.443	0.255	0	0	0.87	0.784	0	0.34	0.217	0.634	0.5	0.625
PS(18:0/20:1)	PS	18:0/20:1	1 day, 14:01:00	817.583	C44 H84 O10 N1 P1	13.264	#NAME?	-	-	-	B	-	-	-	-	-	-	-	-	-	-	-	-	-	-	A	-	-	-	A	-	-	-	-	-	-	B	0.815	0.944	0.905	0.9	0.868	0.789	0.693	0.832	0.842	0.824	0.861	0.866
PS(18:0/20:1)	PS	18:0/20:1	1 day, 14:01:00	817.583	C44 H84 O10 N1 P1	14.12	#NAME?	-	-	-	-	-	-	-	-	-	-	-	-	-	-	-	-	-	-	-	-	A	-	-	-	-	-	-	-	-	-	0	0.81	0.916	0.584	0.796	0.622	0.796	0.645	0.796	0.777	0.825	0.731
PS(18:0/20:2)	PS	18:0/20:2	1 day, 14:02:00	815.568	C44 H82 O10 N1 P1	13.086	#NAME?	-	-	-	-	B	-	-	B	-	-	-	-	-	-	-	-	-	-	-	-	-	-	-	-	-	-	-	-	-	-	0.621	0.758	0.777	0.744	0.504	0.474	0.517	0.397	0.488	0.425	0.487	0.491
PS(18:0/20:2)	PS	18:0/20:2	1 day, 14:02:00	815.568	C44 H82 O10 N1 P1	13.533	#NAME?	-	B	-	-	-	-	-	-	-	-	-	-	-	-	-	-	-	-	-	-	-	-	-	-	-	-	-	-	-	-	0.754	0.539	0.701	0	0.72	0.79	0.726	0.77	0.86	0.79	0.796	0
PS(18:0/20:2)	PS	18:0/20:2	1 day, 14:02:00	815.568	C44 H82 O10 N1 P1	13.678	#NAME?	-	-	-	-	-	-	-	-	-	-	-	-	B	-	-	-	-	-	-	-	-	-	-	-	-	-	-	-	-	-	0.52	0.887	0.806	0.825	0.841	0.812	0.817	0.791	0.902	0.797	0.846	0.8
PS(18:0/20:3)	PS	18:0/20:3	1 day, 14:03:00	813.552	C44 H80 O10 N1 P1	12.55	#NAME?	-	-	B	-	B	B	B	B	B	-	-	B	-	B	-	-	A	-	-	-	A	-	-	-	-	-	-	-	B	B	0.755	0.847	0.946	0.8	0.898	0.823	0.887	0.797	0.862	0.866	0.82	0.853
PS(18:0/20:3)	PS	18:0/20:3	1 day, 14:03:00	813.552	C44 H80 O10 N1 P1	13.213	#NAME?	-	-	-	-	-	-	-	-	-	-	-	-	B	-	-	A	-	-	-	-	-	-	B	B	A	-	-	-	-	-	0.58	0.848	0.946	0.801	0.899	0.825	0.888	0.799	0.879	0.867	0.92	0.898
PS(18:0/20:3)	PS	18:0/20:3	1 day, 14:03:00	813.552	C44 H80 O10 N1 P1	13.619	#NAME?	-	-	-	-	-	-	-	-	-	-	-	-	-	-	-	-	-	-	-	B	-	-	-	-	-	-	-	-	-	-	0.626	0.793	0.908	0.667	0.86	0.752	0.844	0.704	0.825	0.807	0.905	0.869
PS(18:0/20:3)	PS	18:0/20:3	1 day, 14:03:00	813.552	C44 H80 O10 N1 P1	14.621	#NAME?	-	-	-	-	-	-	-	-	-	-	-	-	-	-	B	-	-	-	-	-	-	-	-	-	-	-	-	-	-	-	0.84	0.863	0	0	0	0	0	0	0	0	0	0
PS(18:0/20:3)	PS	18:0/20:3	1 day, 14:03:00	813.552	C44 H80 O10 N1 P1	14.91	#NAME?	-	-	-	-	-	-	-	-	-	-	-	B	-	-	-	-	-	-	-	B	-	-	-	-	-	-	-	-	-	-	0.696	0.367	0.962	0.589	0	0	0	0	0.346	0.495	0	0.615
PS(18:0/20:3)	PS	18:0/20:3	1 day, 14:03:00	813.552	C44 H80 O10 N1 P1	15.312	#NAME?	-	-	-	-	-	-	-	B	-	B	B	-	-	-	-	-	-	-	B	-	-	-	B	-	-	-	-	-	-	-	0.94	0.6	0.818	0.309	0.362	0	0	0.377	0	0.409	0.465	0.649
PS(18:0/20:4)	PS	18:0/20:4	1 day, 14:04:00	811.536	C44 H78 O10 N1 P1	9.688	#NAME?	-	-	-	-	-	-	-	-	-	-	-	-	-	-	-	B	-	-	-	-	-	-	-	-	-	-	-	-	-	-	0.538	0.607	0.683	0.622	0.683	0.733	0.721	0.92	0.826	0.866	0.714	0.82
PS(18:0/20:4)	PS	18:0/20:4	1 day, 14:04:00	811.536	C44 H78 O10 N1 P1	9.812	#NAME?	-	-	-	-	-	-	-	-	-	-	-	-	-	-	-	-	B	-	-	-	-	-	-	-	-	-	-	-	-	-	0.631	0.653	0.775	0.718	0.728	0.792	0.829	0.775	0.878	0.852	0.815	0.871
PS(18:0/20:4)	PS	18:0/20:4	1 day, 14:04:00	811.536	C44 H78 O10 N1 P1	12.029	#NAME?	-	-	-	-	-	-	-	-	C	-	-	-	-	-	-	-	-	-	-	-	-	A	-	-	-	-	-	-	-	-	0.807	0.96	0.96	0.98	0	0	0	0	0.82	0.72	0	0
PS(18:0/20:4)	PS	18:0/20:4	1 day, 14:04:00	811.536	C44 H78 O10 N1 P1	12.472	#NAME?	-	-	-	B	A	A	A	A	A	A	A	A	-	A	A	A	A	B	B	A	A	B	A	-	-	-	B	B	A	A	0.777	0.9	0.822	0.945	0.879	0.952	0.846	0.812	0.96	0.903	0.88	0.97
PS(18:0/20:4)	PS	18:0/20:4	1 day, 14:04:00	811.536	C44 H78 O10 N1 P1	13.07	#NAME?	-	A	-	-	-	-	-	-	-	-	-	-	A	-	-	B	-	-	-	-	-	-	-	A	A	A	-	-	-	-	0.68	0.436	0.781	0.94	0	0	0.922	0	0	0	0.86	0
PS(18:0/22:2)	PS	18:0/22:2	1 day, 16:02:00	843.599	C46 H86 O10 N1 P1	14.349	#NAME?	-	A	-	-	-	-	-	-	-	-	-	-	A	-	-	-	-	-	-	-	-	-	-	A	-	-	-	-	-	-	0.96	0.93	0.73	0.521	0.612	0.64	0.77	0.667	0.59	0.813	0.604	0.86
PS(18:0/22:2)	PS	18:0/22:2	1 day, 16:02:00	843.599	C46 H86 O10 N1 P1	14.705	#NAME?	-	-	-	-	-	-	-	-	-	-	-	-	-	-	-	-	-	-	-	-	-	-	-	-	-	-	B	-	-	-	0	0	0	0.98	0	0	0	0	0	0	0	0
PS(18:0/22:3)	PS	18:0/22:3	1 day, 16:03:00	841.583	C46 H84 O10 N1 P1	14.459	#NAME?	-	A	-	-	-	-	-	-	-	-	-	-	A	-	-	-	-	-	-	-	-	-	-	A	-	-	-	-	-	-	0.753	0.96	0.423	0	0.775	0.86	0.94	0.793	0.93	0.646	0.799	0.638
PS(18:0/22:4)	PS	18:0/22:4	1 day, 16:04:00	839.568	C46 H82 O10 N1 P1	13.312	#NAME?	-	-	A	B	A	A	A	A	A	A	A	A	-	A	A	A	A	A	A	A	A	A	A	-	-	-	B	A	A	A	0.811	0.941	0.888	0.821	0.855	0.794	0.664	0.812	0.826	0.814	0.83	0.83
PS(18:0/22:4)	PS	18:0/22:4	1 day, 16:04:00	839.568	C46 H82 O10 N1 P1	14.231	#NAME?	-	-	-	-	-	-	-	-	-	-	-	-	-	-	-	-	-	-	-	-	-	-	-	-	-	A	A	-	-	-	0.647	0.843	0.642	0.936	0.877	0.605	0.563	0.957	0.867	0.919	0.665	0.769
PS(18:0/22:5)	PS	18:0/22:5	1 day, 16:05:00	837.552	C46 H80 O10 N1 P1	12.726	#NAME?	-	-	-	-	-	-	-	-	-	-	-	-	-	-	-	-	-	-	-	-	-	A	-	-	-	-	-	-	-	-	0.57	0.712	0.415	0.493	0.553	0.694	0.749	0.506	0.492	0.633	0.634	0.439
PS(18:0/22:5)	PS	18:0/22:5	1 day, 16:05:00	837.552	C46 H80 O10 N1 P1	13.046	#NAME?	-	-	-	-	B	B	B	-	B	B	B	-	-	-	B	B	-	B	B	A	A	A	B	-	-	-	-	-	-	-	0.556	0.88	0.819	0.616	0.689	0	0.971	0.798	0.818	0.698	0.795	0.819
PS(18:0/22:5)	PS	18:0/22:5	1 day, 16:05:00	837.552	C46 H80 O10 N1 P1	13.713	#NAME?	-	B	-	-	-	-	-	-	-	-	-	-	A	-	-	-	-	-	-	-	-	-	-	A	A	A	-	-	-	-	0.52	0.891	0.806	0.825	0.83	0.808	0.817	0.803	0.886	0.805	0.844	0.818
PS(18:0/22:5)	PS	18:0/22:5	1 day, 16:05:00	837.552	C46 H80 O10 N1 P1	14.049	#NAME?	-	-	-	-	-	-	-	-	-	-	-	-	-	-	-	-	-	-	-	-	-	-	-	-	-	-	B	-	-	-	1	0.241	0.919	0.437	0	0.498	0.34	0.435	0.573	0.453	0	0.535
PS(18:0/22:6)	PS	18:0/22:6	1 day, 16:06:00	835.536	C46 H78 O10 N1 P1	12.558	#NAME?	-	-	A	A	A	A	A	A	A	A	A	A	-	A	A	A	A	A	B	A	A	A	A	-	-	-	-	A	A	A	0.723	0.839	0.942	0.785	0.888	0.832	0.874	0.772	0.843	0.849	0.808	0.838
PS(18:0/22:6)	PS	18:0/22:6	1 day, 16:06:00	835.536	C46 H78 O10 N1 P1	13.5	#NAME?	-	-	-	-	-	-	-	-	-	-	-	-	-	-	-	-	-	-	-	-	-	-	-	-	-	-	A	-	-	-	0	0	0	0.692	0	0	0	0	0	0	0	0
PS(18:0/22:6)	PS	18:0/22:6	1 day, 16:06:00	835.536	C46 H78 O10 N1 P1	13.777	#NAME?	-	-	-	-	-	-	-	-	-	-	-	-	-	-	-	-	-	A	-	-	-	-	-	-	-	-	-	-	-	-	0.668	0	0.541	0	0	0	0	0	0	0	0	0.223
PS(18:0/22:6)	PS	18:0/22:6	1 day, 16:06:00	835.536	C46 H78 O10 N1 P1	15.05	#NAME?	-	-	-	-	-	-	-	-	-	-	-	-	-	-	-	-	A	-	-	-	-	-	-	-	-	-	-	-	-	-	0.472	0.94	0.381	0	0	0	0	0.32	0	0	0.774	0
PS(18:0/22:6)	PS	18:0/22:6	1 day, 16:06:00	835.536	C46 H78 O10 N1 P1	15.363	#NAME?	-	-	-	-	-	-	-	A	-	-	-	-	-	-	-	-	-	-	-	-	-	-	-	-	-	-	-	-	-	-	0.94	0.562	0.28	0.414	0.644	0.702	0	0.4	0	0.271	0.388	0
PS(18:1/18:1)	PS	18:1/18:1	1 day, 12:02:00	787.536	C42 H78 O10 N1 P1	11.662	#NAME?	-	-	-	-	-	-	-	-	-	-	-	-	-	-	-	-	-	-	-	-	-	A	-	-	-	-	-	-	-	-	0.659	0.184	0.607	0.615	0.303	0.644	0.927	0.318	0.752	0.783	0.796	0
PS(18:1/18:1)	PS	18:1/18:1	1 day, 12:02:00	787.536	C42 H78 O10 N1 P1	12.058	#NAME?	-	-	-	-	A	B	A	A	-	-	-	-	-	-	-	B	B	A	A	A	A	A	A	-	-	-	-	-	-	-	0	0.689	0.386	0.71	0.44	0.494	0.802	0.49	0.83	0.788	0.926	0.833
PS(18:1/18:1)	PS	18:1/18:1	1 day, 12:02:00	787.536	C42 H78 O10 N1 P1	12.699	#NAME?	-	A	-	-	-	-	-	-	-	-	-	-	A	-	-	-	-	-	-	-	-	-	-	A	A	-	-	-	-	-	0.91	0.86	0.93	0.75	0.98	0.307	0.794	0.68	0.521	0.6	0	0
PS(18:1/20:3)	PS	18:1/20:3	1 day, 14:04:00	811.536	C44 H78 O10 N1 P1	11.846	#NAME?	-	-	-	-	B	-	B	-	-	-	B	-	-	B	B	-	B	B	-	B	B	B	B	-	-	-	-	-	-	-	0.89	0.92	0.762	0.691	0.796	0.622	0.814	0.76	0.837	0.89	0.56	0.69
PS(18:1/20:4)	PS	18:1/20:4	1 day, 14:05:00	809.521	C44 H76 O10 N1 P1	11.668	#NAME?	-	-	-	-	-	-	-	-	-	-	-	-	-	-	-	-	-	B	B	B	B	B	B	-	-	-	-	-	-	-	0.48	0.95	0.7	0.49	0.628	0.743	0.744	0.864	0.771	0.737	0.874	0.729
PS(18:1/22:0)	PS	18:1/22:0	1 day, 16:01:00	845.615	C46 H88 O10 N1 P1	15.234	#NAME?	-	-	-	-	-	-	-	-	-	-	-	-	-	-	-	-	-	B	A	B	A	B	B	-	-	-	-	-	-	-	0.84	0.856	0.668	0.784	0.58	0.65	0.42	0.83	0.732	0.99	0.879	0.807
PS(18:1/22:0)	PS	18:1/22:0	1 day, 16:01:00	845.615	C46 H88 O10 N1 P1	16.128	#NAME?	-	-	-	-	-	-	-	-	-	-	-	-	-	-	-	-	-	-	B	-	-	-	-	-	-	-	-	-	-	-	0	0.423	1	0.881	0.806	0	0.583	0.594	0.965	0	0	0.396
PS(18:1/22:6)	PS	18:1/22:6	1 day, 16:07:00	833.521	C46 H76 O10 N1 P1	11.741	#NAME?	-	-	A	-	A	A	A	A	A	-	A	-	-	-	A	A	-	A	A	A	A	A	A	-	-	-	-	-	-	-	0.966	0.93	0.78	0.75	0.73	0.74	0.787	0.78	0.755	0.46	0.572	0.783
PS(18:1/22:6)	PS	18:1/22:6	1 day, 16:07:00	833.521	C46 H76 O10 N1 P1	12.34	#NAME?	-	-	-	-	-	-	-	-	-	-	-	-	B	-	-	-	-	-	-	-	-	-	-	-	-	-	-	-	-	-	0.99	0.86	0.59	0.92	0.539	0	0.632	0.283	0.556	0	0	0.98
PS(18:1/22:6)	PS	18:1/22:6	1 day, 16:07:00	833.521	C46 H76 O10 N1 P1	12.482	#NAME?	-	-	-	-	-	-	-	-	-	-	-	-	-	-	-	-	-	-	-	-	-	-	-	-	A	-	-	-	-	-	1	0.536	0.84	0.91	0	0.88	0	0	0	0	0	0
PS(18:1/23:0)	PS	18:1/23:0	1 day, 17:01:00	859.63	C47 H90 O10 N1 P1	15.635	#NAME?	-	-	-	-	-	-	-	-	-	-	-	-	-	-	-	-	-	-	-	-	B	-	B	-	-	-	-	-	-	-	0	0	0	0	0	0	0	0	0	0.87	0	0
PS(18:1/24:0)	PS	18:1/24:0	1 day, 18:01:00	873.646	C48 H92 O10 N1 P1	15.903	#NAME?	-	-	-	-	-	-	-	-	-	-	-	-	-	-	-	-	-	-	B	-	A	B	B	-	-	-	-	-	-	-	0.95	0.83	0.885	0.564	0.78	0.85	0.857	0.849	0.694	0.88	0.63	0.762
PS(18:1/24:1)	PS	18:1/24:1	1 day, 18:02:00	871.63	C48 H90 O10 N1 P1	15.301	#NAME?	-	-	-	-	-	-	-	-	-	-	-	-	-	-	-	-	-	-	-	-	B	-	B	-	-	-	-	-	-	-	0	0.866	0.41	0.66	0.725	0.566	0.879	0.851	0.827	0.601	0.63	0.364
PS(18:1/24:1)	PS	18:1/24:1	1 day, 18:02:00	871.63	C48 H90 O10 N1 P1	15.47	#NAME?	-	-	-	-	-	-	-	-	-	-	-	-	-	-	-	-	-	-	-	-	B	-	-	-	-	-	-	-	-	-	0	0.75	0.746	0.664	0.92	0.46	0.55	0.95	0.94	0.93	0.492	0.463
PS(19:0/20:4)	PS	19:0/20:4	1 day, 15:04:00	825.552	C45 H80 O10 N1 P1	13.556	#NAME?	-	-	-	-	-	-	-	-	-	-	-	-	-	-	-	-	-	-	-	B	-	-	-	-	-	-	-	-	-	-	0.93	0.69	0.39	0	0.9	0.987	0.98	0.41	0.92	0.95	0.7	0.98
PS(20:1/22:6)	PS	20:1/22:6	1 day, 18:07:00	861.552	C48 H80 O10 N1 P1	11.969	#NAME?	-	-	-	-	-	-	B	-	-	-	-	-	-	-	-	-	-	-	-	-	-	-	-	-	-	-	-	-	-	-	1	0.586	0.7	0.95	0.886	0.92	0.98	0.909	0.93	0.95	0.98	0
PS(20:1/22:6)	PS	20:1/22:6	1 day, 18:07:00	861.552	C48 H80 O10 N1 P1	12.198	#NAME?	-	-	-	-	-	-	-	-	-	C	C	-	-	-	B	-	-	-	-	B	-	-	B	-	-	-	-	-	-	-	0.928	0.835	0.834	0.706	0.976	0.964	0.94	0.815	0.935	0.887	0.98	0.96
PS(20:4/22:6)	PS	20:4/22:6	1 day, 18:10:00	855.505	C48 H74 O10 N1 P1	10.918	#NAME?	-	-	-	-	-	-	-	-	-	-	-	-	-	-	-	-	-	-	-	-	-	A	-	-	-	-	-	-	-	-	0	0.99	0	1	1	0.722	1	0.99	0	0	0	1
PS(20:4/22:6)	PS	20:4/22:6	1 day, 18:10:00	855.505	C48 H74 O10 N1 P1	11.376	#NAME?	-	-	-	-	-	-	-	-	-	-	B	-	-	A	B	B	B	A	B	B	A	B	A	-	-	-	-	-	-	-	0.99	0.904	0.346	1	0.765	0.638	0.29	0.43	0.885	0.874	0.66	0.886
PS(22:4/22:6)	PS	22:4/22:6	1 day, 20:10:00	883.536	C50 H78 O10 N1 P1	11.754	#NAME?	-	-	-	-	-	-	-	-	-	-	-	-	-	-	-	-	-	-	-	-	-	A	-	-	-	-	-	-	-	-	1	0.602	0.89	0.615	0	0.882	0.82	0.369	0	0	0.937	0.606
PS(22:4/22:6)	PS	22:4/22:6	1 day, 20:10:00	883.536	C50 H78 O10 N1 P1	12.096	#NAME?	-	-	A	-	A	A	A	A	A	A	A	-	-	-	B	A	-	A	A	A	A	A	A	-	-	-	-	-	-	-	0.928	0.835	0.7	0.706	0.938	0.92	0.98	0.815	0.887	0.93	0.968	0.956
PS(22:4/22:6)	PS	22:4/22:6	1 day, 20:10:00	883.536	C50 H78 O10 N1 P1	12.518	#NAME?	-	A	-	-	-	-	-	-	-	-	-	-	-	-	-	-	-	-	-	-	-	-	-	-	-	-	-	-	-	-	0.75	0.87	0.72	0.99	0.96	0.53	0.96	0.94	0.95	0.93	0.81	0.95
PS(22:4/22:6)	PS	22:4/22:6	1 day, 20:10:00	883.536	C50 H78 O10 N1 P1	12.814	#NAME?	-	-	-	-	-	-	-	-	-	-	-	-	-	-	-	-	-	-	-	-	-	-	-	-	B	-	-	-	-	-	0	0.875	0.99	0.43	0.5	0.87	0	0.82	0.99	0	0	0.96
PS(22:5/22:6)	PS	22:5/22:6	1 day, 20:11:00	881.521	C50 H76 O10 N1 P1	11.603	#NAME?	-	-	-	-	-	-	-	-	-	-	-	-	-	-	-	-	-	-	B	-	-	-	-	-	-	-	-	-	-	-	0	0	0.27	0.82	0.641	0.72	0.823	0.666	0.997	0.653	0.806	0.598
PS(22:6/22:6)	PS	22:6/22:6	1 day, 20:12:00	879.505	C50 H74 O10 N1 P1	11.056	#NAME?	-	-	-	-	-	-	-	-	-	-	-	-	-	-	-	-	-	-	-	-	-	A	-	-	-	-	-	-	-	-	0.83	0.9	0.917	0.607	0.753	0.762	0.926	0.553	0.586	0.843	0.819	0.598
PS(22:6/22:6)	PS	22:6/22:6	1 day, 20:12:00	879.505	C50 H74 O10 N1 P1	11.442	#NAME?	-	-	-	-	A	A	A	-	-	-	A	-	-	-	-	A	A	A	A	A	A	A	A	-	-	-	-	-	-	-	0.876	0.745	0.911	0.355	0.748	0.683	0.926	0.712	0.842	0.883	0.903	0.85
PS(28:0/10:4)	PS	28:0/10:4	1 day, 14:04:00	811.536	C44 H78 O10 N1 P1	15.502	#NAME?	-	-	-	-	-	-	-	-	-	-	-	B	-	-	-	-	-	-	-	-	-	-	-	-	-	-	-	-	-	-	0.568	0.628	0.487	0.6	0.418	0.59	0.583	0.59	0.54	0.527	0.53	0.7
PS(6:0/18:0)	PS	6:0/18:0	1 day, 0:00:00	623.38	C30 H58 O10 N1 P1	7.072	#NAME?	-	-	-	-	-	-	-	-	-	-	-	-	-	-	-	-	-	-	-	B	-	-	-	-	-	-	-	-	-	-	0	0.75	0.99	0.88	0.91	0.98	0.99	0.98	0.99	0	0	1
PS(6:0/19:0)	PS	6:0/19:0	1 day, 1:00:00	637.395	C31 H60 O10 N1 P1	6.776	#NAME?	-	-	-	-	-	-	-	-	-	-	-	-	B	-	-	-	-	-	-	-	-	-	-	-	-	-	-	-	-	-	0.62	0.99	0.7	0.97	0.99	1	0	0	1	0	0.95	0.89
SM(d17:0+pO/16:0)	SM	d17:0+pO/16:0	d33:0+pO	706.562	C38 H79 O7 N2 P1	11.189	#NAME?	-	-	-	-	-	-	-	-	-	-	-	-	-	-	-	-	-	B	-	-	-	-	-	-	-	-	-	-	-	-	0.736	0.93	0.87	0.65	0.87	0.63	0.77	0.97	0.99	0.67	0.67	0.65
SM(d17:0/16:1)	SM	d17:0/16:1	d33:1	688.552	C38 H77 O6 N2 P1	10.53	#NAME?	-	-	-	-	-	-	-	-	-	-	-	-	-	B	-	-	-	-	-	-	-	-	-	-	-	-	-	-	-	-	0.563	0.945	0.743	0.953	0.965	0.95	0.752	0.965	0.757	0.969	0.97	0.971
SM(d18:0/23:1)	SM	d18:0/23:1	d41:1	800.677	C46 H93 O6 N2 P1	14.42	#NAME?	-	-	-	-	-	-	-	-	-	-	-	-	-	-	-	-	-	-	-	-	B	-	-	-	-	-	-	-	-	-	0.537	0.582	0.89	0.764	0.609	0.66	0.9	0.565	0.823	0.585	0.609	0.537
SM(d18:1/14:0)	SM	d18:1/14:0	d32:1	674.536	C37 H75 O6 N2 P1	9.052	#NAME?	-	-	-	-	-	-	-	-	-	-	B	-	-	-	-	B	-	-	B	-	-	-	-	-	-	-	-	-	-	-	0.734	0.916	0.417	0.173	0.817	0.62	0.857	0.911	0.838	0.887	0.65	0.73
SM(d18:1/16:0)	SM	d18:1/16:0	d34:1	702.568	C39 H79 O6 N2 P1	10.094	#NAME?	-	-	-	-	-	-	C	B	C	B	C	C	-	-	-	C	B	B	B	B	B	B	B	-	-	-	-	-	-	-	0.858	0.926	0.625	0.552	0.957	0.918	0.879	0.964	0.852	0.926	0.99	0.91
SM(d18:1/16:0)	SM	d18:1/16:0	d34:1	702.568	C39 H79 O6 N2 P1	10.878	#NAME?	-	B	-	-	-	-	-	-	-	-	-	-	B	-	-	-	-	-	-	-	-	-	-	B	B	B	-	B	-	-	0.79	0.954	0.641	0.565	0.964	0.941	0.914	0.97	0.891	0.94	0.772	0.931
SM(d18:1/16:1)	SM	d18:1/16:1	d34:2	700.552	C39 H77 O6 N2 P1	8.93	#NAME?	-	-	-	-	-	-	-	-	-	-	-	-	-	-	-	B	-	-	-	-	-	-	-	-	-	-	-	-	-	-	0.65	0.508	0.518	0.875	0.809	0.765	0.818	0.853	0.682	0	0.817	0.672
SM(d18:1/18:0)	SM	d18:1/18:0	d36:1	730.599	C41 H83 O6 N2 P1	10.775	#NAME?	-	-	-	-	-	-	-	-	-	-	-	-	-	-	-	B	-	-	-	-	-	-	-	-	-	-	-	-	-	-	0.98	0.8	0.955	0.797	0.952	0.936	0.908	0.947	0.894	0.93	0.914	0.818
SM(d18:1/18:0)	SM	d18:1/18:0	d36:1	730.599	C41 H83 O6 N2 P1	11.181	#NAME?	-	-	C	B	B	B	B	B	B	C	B	B	-	B	B	C	B	B	B	B	B	B	B	-	-	-	-	-	-	C	0.569	0.799	0.929	0.902	0.933	0.955	0.937	0.936	0.931	0.94	0.92	0.95
SM(d18:1/18:0)	SM	d18:1/18:0	d36:1	730.599	C41 H83 O6 N2 P1	11.954	#NAME?	-	C	-	-	-	-	-	-	-	-	-	-	C	-	-	-	-	-	-	-	-	-	-	-	-	-	B	-	-	-	0.821	0.93	0	0.754	0	0	0	0	0	0.59	0	0
SM(d18:1/18:1)	SM	d18:1/18:1	d36:2	728.583	C41 H81 O6 N2 P1	10.154	#NAME?	-	-	-	-	-	-	-	-	-	-	-	-	-	-	-	B	-	-	-	-	-	-	-	-	-	-	-	-	-	-	0	0	0.635	0.543	0.713	0.822	0.701	0.583	0.418	0.344	0.606	0.556
SM(d18:1/18:1)	SM	d18:1/18:1	d36:2	728.583	C41 H81 O6 N2 P1	10.633	#NAME?	-	-	C	-	C	C	C	C	C	C	B	C	-	C	B	C	C	B	B	B	B	B	B	-	-	-	-	-	-	C	0.72	0.592	0.59	0.58	0.644	0.659	0.489	0.685	0.568	0.641	0.61	0.5
SM(d18:1/18:3)	SM	d18:1/18:3	d36:4	724.552	C41 H77 O6 N2 P1	9.541	#NAME?	-	-	-	-	-	-	-	-	-	-	-	-	-	-	-	B	-	-	-	-	-	-	-	-	-	-	-	-	-	-	0.678	0	0.889	0.923	0.528	0.689	0.843	0.507	0.844	0.899	0.812	0.606
SM(d18:1/20:3)	SM	d18:1/20:3	d38:4	752.583	C43 H81 O6 N2 P1	11.206	#NAME?	-	-	-	-	B	-	-	-	-	-	-	B	-	-	-	-	-	B	-	-	-	-	-	-	-	-	-	-	-	-	0.86	0.861	0.916	0.534	0.909	0.905	0.897	0.912	0.881	0.895	0.92	0.915
SM(d18:1/20:4)	SM	d18:1/20:4	d38:5	750.568	C43 H79 O6 N2 P1	10.622	#NAME?	-	-	-	-	-	-	-	-	-	-	-	-	-	-	-	-	-	B	C	-	-	B	-	-	-	-	-	-	-	-	1	0.592	0.882	0.337	0.924	0.893	0.873	0.831	0.87	0.797	0.752	0.88
SM(d18:1/22:0)	SM	d18:1/22:0	d40:1	786.662	C45 H91 O6 N2 P1	13.636	#NAME?	-	-	-	-	-	-	-	-	-	-	-	-	-	-	-	-	-	-	-	-	C	-	B	-	-	-	-	-	-	-	0	0.95	0.85	0.643	0.7	0.77	0.873	0.739	0.759	0.885	0.764	0.78
SM(d18:1/24:0)	SM	d18:1/24:0	d42:1	814.693	C47 H95 O6 N2 P1	15.217	#NAME?	-	-	-	-	C	C	C	C	C	C	B	C	-	C	B	C	C	C	C	-	C	B	C	-	-	-	C	-	-	-	0.669	0.932	0.741	0.449	0.763	0.884	0.748	0.863	0.65	0.924	0.643	0.85
SM(d18:1/24:0)	SM	d18:1/24:0	d42:1	814.693	C47 H95 O6 N2 P1	15.607	#NAME?	-	-	-	-	-	-	-	-	-	-	C	-	B	C	-	-	-	-	-	-	-	-	-	C	-	C	-	-	-	-	0.26	0.858	0.441	0	0	0	0.773	0.465	0.366	0	0	0.396
SM(d18:1/24:1)	SM	d18:1/24:1	d42:2	812.677	C47 H93 O6 N2 P1	13.473	#NAME?	-	-	-	-	-	-	-	-	-	-	-	-	-	-	-	-	-	-	-	-	-	B	-	-	-	-	-	-	-	-	0	0	0.808	0.919	0.959	0.964	0.919	0.949	0.962	0.959	0.966	0.909
SM(d18:1/24:1)	SM	d18:1/24:1	d42:2	812.677	C47 H93 O6 N2 P1	13.802	#NAME?	-	-	-	B	-	-	-	-	B	-	-	B	-	B	-	B	-	B	B	B	B	B	B	-	-	-	-	-	-	B	0	0.911	0.833	0.927	0.957	0.965	0.915	0.968	0.885	0.811	0.968	0.91
SM(d18:1/24:1)	SM	d18:1/24:1	d42:2	812.677	C47 H93 O6 N2 P1	15.005	#NAME?	-	-	-	-	-	-	-	-	-	-	-	-	-	-	-	-	-	-	-	-	-	-	-	-	-	-	B	-	-	-	0.613	0.92	0.692	0.492	0	0	0.996	0	0	0	0	0
SM(d18:1/24:1)	SM	d18:1/24:1	d42:2	812.677	C47 H93 O6 N2 P1	15.261	#NAME?	-	-	-	-	-	-	-	-	-	-	-	-	-	-	-	-	-	-	-	-	-	-	-	-	-	-	B	-	-	-	0.71	0.655	0.863	0	0.674	0	0	0.75	0.86	0.533	0	0
SM(d18:2/16:0)	SM	d18:2/16:0	d34:2	700.552	C39 H77 O6 N2 P1	9.569	#NAME?	-	-	-	-	-	-	-	-	-	-	-	B	-	-	-	-	-	-	B	-	-	-	-	-	-	-	-	-	-	-	0.71	0.687	0.552	0.634	0.809	0.73	0.723	0.685	0.779	0.8	0.84	0.68
SM(d18:2/18:0)	SM	d18:2/18:0	d36:2	728.583	C41 H81 O6 N2 P1	11.42	#NAME?	-	-	-	-	-	-	-	-	-	-	-	-	-	-	-	-	-	-	-	-	-	-	-	B	-	-	-	-	-	-	0.597	0.43	0.609	0.806	0.439	0.377	0.496	0.559	0.471	0.483	0.733	0.363
SM(d18:2/18:2)	SM	d18:2/18:2	d36:4	724.552	C41 H77 O6 N2 P1	10.076	#NAME?	-	-	-	-	C	-	-	-	-	-	B	B	-	-	B	-	-	-	B	-	C	B	B	-	-	-	-	-	-	-	0.624	0.83	0.877	0.881	0.951	0.953	0.655	0.839	0.722	0.959	0.39	0.944
SM(d20:0+pO/14:0)	SM	d20:0+pO/14:0	d34:0+pO	720.578	C39 H81 O7 N2 P1	11.218	#NAME?	-	-	-	-	-	-	-	-	-	-	-	-	-	B	-	-	-	-	-	-	-	-	-	-	-	-	-	-	-	-	0	0.71	0.3	0.875	0.8	0.888	0.89	0.9	0.724	0.967	0.77	0.91
SM(d20:0/16:1)	SM	d20:0/16:1	d36:1	730.599	C41 H83 O6 N2 P1	12.241	#NAME?	-	-	-	-	-	-	-	-	-	-	-	-	-	-	-	-	-	-	-	-	-	-	-	-	-	B	-	-	-	-	0.444	0.604	0.52	0	0	0.88	0	0	0.671	0.98	0	0
SM(d20:1+hO/18:1)	SM	d20:1+hO/18:1	d38:2+hO	772.609	C43 H85 O7 N2 P1	15.253	#NAME?	-	-	-	-	-	-	-	-	-	-	-	-	-	-	-	-	-	B	B	-	B	B	B	-	-	-	-	-	-	-	0	0.705	0	1	0.61	0.97	0.93	0.92	0.507	0.87	0.695	0.858
SM(d20:1/14:0)	SM	d20:1/14:0	d34:1	702.568	C39 H79 O6 N2 P1	11.132	#NAME?	-	-	-	-	-	-	-	-	-	-	-	-	-	-	-	-	-	-	-	-	-	-	-	-	B	B	-	-	-	-	0	0.931	0	0	0	0	0	0	0	0	0	0
SM(d22:0/20:1)	SM	d22:0/20:1	d42:1	814.693	C47 H95 O6 N2 P1	15.415	#NAME?	-	-	-	-	-	-	-	-	-	-	-	B	-	-	-	-	-	-	B	-	-	-	-	-	-	-	-	-	-	-	0.722	0.455	0.7	0.74	0.8	0.77	0.95	0.95	0.92	0.96	0.97	0.97
SM(d22:1/14:0)	SM	d22:1/14:0	d36:1	730.599	C41 H83 O6 N2 P1	11.848	#NAME?	-	-	-	-	-	-	-	-	-	-	-	-	-	-	-	-	-	B	-	-	-	-	-	-	-	-	-	-	-	-	0.313	0.82	0.879	0.812	0	0.998	0	0.934	0.968	0.847	0.881	0.823
SQDG(16:0/18:0)	SQDG	16:0/18:0	1 day, 10:00:00	822.553	C43 H82 O12 S1	6.895	#NAME?	-	-	-	-	-	-	-	-	-	-	-	-	-	-	-	-	-	-	-	-	-	B	B	-	-	-	-	-	-	-	0.955	0.99	1	1	0.87	0.98	0.98	0.9	0.99	0.9	0.96	0.97
SQMG(11:1)	SQMG	11:01:00	11:01:00	484.198	C20 H36 O11 S1	2.688	#NAME?	-	B	-	-	-	-	-	-	-	-	-	-	-	-	-	-	-	-	-	B	B	-	-	B	-	-	-	-	-	-	0.98	0.98	0.97	0.92	0.99	0.97	0.93	0.98	0.92	0.96	0.95	0.89
SQMG(24:7)	SQMG	1 day, 0:07:00	1 day, 0:07:00	654.307	C33 H50 O11 S1	7.962	#NAME?	B	-	B	-	-	-	-	-	-	-	-	-	-	-	-	-	-	-	-	-	B	-	-	-	-	-	-	-	-	-	0.69	0.873	0.98	1	0.645	0.99	0.98	0.526	0.91	0.8	0.97	1
ST(d18:0+pO/18:0)	ST	d18:0+pO/18:0	d36:0+pO	825.564	C42 H83 O12 N1 S1	10.336	#NAME?	-	-	-	-	-	-	-	-	-	-	-	-	-	-	-	-	-	-	-	-	-	A	A	-	-	-	-	-	-	-	1	0.711	0.846	0.936	0.966	0.985	0.934	0.842	0.942	0.988	0.84	0.9
ST(d18:1/18:0)	ST	d18:1/18:0	d36:1	807.553	C42 H81 O11 N1 S1	10.342	#NAME?	-	-	-	-	-	-	-	-	-	-	-	-	-	-	-	-	-	-	A	-	-	A	A	-	-	-	-	-	-	-	1	0.503	0.943	0.933	0.961	0.98	0.968	0.832	0.934	0.988	0.87	0.9
So(d17:0+pO)	So	d17:0+pO	d17:0+pO	303.277	C17 H37 O3 N1	4.104	#NAME?	-	-	-	-	B	B	B	B	B	-	-	-	-	-	-	-	-	-	-	-	-	-	-	-	-	-	-	-	-	-	1	0	0.95	1	0.83	0.69	0.95	0.96	0.91	0.98	0.96	0.9
So(d18:1)	So	d18:1	d18:1	299.282	C18 H37 O2 N1	4.107	#NAME?	-	-	-	-	-	-	-	-	-	-	-	-	-	-	-	-	-	B	B	-	-	-	-	-	-	-	-	-	-	-	1	0.634	0.86	0.5	0.87	0.77	0.99	0.98	0.93	0.88	1	0.623
So(d18:1+hO)	So	d18:1+hO	d18:1+hO	315.277	C18 H37 O3 N1	3.477	#NAME?	-	B	B	-	-	-	-	-	-	-	-	-	-	-	-	-	-	-	-	-	-	-	-	-	-	-	-	-	-	-	0.678	0.87	0.96	0.821	0	0.909	0.631	0.771	0	0.692	0.581	0.743
So(d18:1+hO)	So	d18:1+hO	d18:1+hO	315.277	C18 H37 O3 N1	3.785	#NAME?	-	-	-	-	-	-	-	-	-	-	-	-	B	-	-	-	-	-	-	-	-	-	-	B	B	B	B	-	-	-	0.763	0.92	0	0.96	0.718	0.93	0.547	0.92	0.93	0.84	0.96	0.95
So(d20:0+pO)	So	d20:0+pO	d20:0+pO	345.324	C20 H43 O3 N1	5.034	#NAME?	-	-	B	B	-	-	-	-	-	-	-	-	-	-	-	-	-	-	-	-	-	-	-	-	-	-	-	-	-	B	0.97	0.88	0.84	0.78	0.964	0.905	0.654	0.945	0.788	0	0.822	0.94
So(d20:0+pO)	So	d20:0+pO	d20:0+pO	345.324	C20 H43 O3 N1	5.461	#NAME?	-	-	-	-	-	-	-	-	-	-	-	-	B	-	-	-	-	-	-	-	-	-	-	B	-	-	-	-	-	-	0.99	0.87	0	0.99	0.902	0.916	0.485	0.959	0	0.46	0.292	0.261
So(d20:0+pO)	So	d20:0+pO	d20:0+pO	345.324	C20 H43 O3 N1	5.956	#NAME?	-	-	-	-	-	B	-	-	-	-	-	-	-	-	-	-	-	-	-	-	-	-	-	-	-	-	-	-	-	-	0.716	0.87	0.92	0.85	0.291	0.9	0.8	0	0.68	0.75	0.328	0.96
So(d20:0+pO)	So	d20:0+pO	d20:0+pO	345.324	C20 H43 O3 N1	6.408	#NAME?	-	-	-	-	-	-	-	-	-	-	-	-	-	B	-	-	-	-	-	-	-	-	-	-	-	-	-	-	-	-	0.227	0.613	0.536	0.727	0.9	0.545	0.649	0.701	0.278	0.648	0.87	0.69
So(d20:1)	So	d20:1	d20:1	327.314	C20 H41 O2 N1	6.38	#NAME?	-	-	-	-	-	-	-	-	-	-	-	B	-	-	-	-	-	-	-	-	-	-	-	-	-	-	-	-	-	-	0.424	0.817	0.697	0.941	0.682	0.509	0.549	0.93	0.535	0.793	0.962	0.77
TG(12:0p/10:1/14:1)	TG	12:0p/10:1/14:1	36:2p	618.522	C39 H70 O5	8.435	#NAME?	-	-	-	-	-	-	-	-	-	-	-	-	-	-	-	-	-	-	-	-	-	-	-	-	-	-	B	-	-	-	0	0.455	0.566	0.681	0	0	0.963	0.912	0.667	0.37	0.761	0.401
TG(12:0p/12:1/12:1)	TG	12:0p/12:1/12:1	36:2p	618.522	C39 H70 O5	7.999	#NAME?	-	-	-	-	-	-	-	-	-	-	-	-	-	-	-	-	-	-	-	-	-	-	-	B	B	-	-	-	-	-	0.91	0.622	0.566	0.681	0.684	0.587	0.565	0.573	0.758	0.679	0.637	0.627
TG(14:0/18:2/18:2)	TG	14:0/18:2/18:2	2 days, 2:04:00	826.705	C53 H94 O6	13.776	0	A	-	-	-	-	-	-	-	-	-	-	-	-	-	-	-	-	-	-	-	-	-	-	-	-	-	-	-	-	-	0.96	0	1	1	0.807	0.955	0.974	1	1	1	0.736	0.85
TG(14:0/18:2/18:3)	TG	14:0/18:2/18:3	2 days, 2:05:00	824.689	C53 H92 O6	15.909	0	A	-	-	-	-	-	-	-	-	-	-	-	-	-	-	-	-	-	-	-	-	-	-	-	-	-	-	-	-	-	0.69	0.72	0.99	0.963	0.85	0.912	0.727	0.918	0.593	0.821	0.823	0.87
TG(14:0e/10:0/10:1)	TG	14:0e/10:0/10:1	34:1e	594.522	C37 H70 O5	6.911	0	-	-	-	-	-	-	-	-	-	-	-	-	-	-	-	-	-	-	-	-	-	-	-	-	-	-	-	B	-	-	0.893	0.953	0.934	0.969	0.922	0.954	0.81	0.968	0.968	0.944	0.93	0.949
TG(14:0p/10:4/16:1)	TG	14:0p/10:4/16:1	40:5p	668.538	C43 H72 O5	6.62	0	-	-	-	-	D	-	-	-	-	-	-	-	-	-	-	-	-	-	-	B	-	-	-	-	-	-	-	-	-	-	0.99	0.86	1	0.99	0.99	0.54	0.58	1	0.97	0.81	0.73	1
TG(15:0/14:0/16:0)	TG	15:0/14:0/16:0	1 day, 21:00:00	764.689	C48 H92 O6	1.482	0	-	-	-	-	-	-	-	-	-	-	-	-	-	-	-	-	-	-	-	-	-	-	-	-	-	-	-	A	A	-	0	0.187	0.524	0.885	0.322	0.95	0	0	0	0	0	0.993
TG(15:0/15:0/16:0)	TG	15:0/15:0/16:0	1 day, 22:00:00	778.705	C49 H94 O6	0.581	0	-	-	-	-	-	-	-	-	-	-	-	-	-	-	-	-	-	-	-	-	-	-	-	-	-	-	-	-	A	-	0.76	0.949	0.794	0.931	0.923	0.65	0.95	0.929	0.9	0.963	0.925	0.75
TG(15:0/16:0/16:0)	TG	15:0/16:0/16:0	1 day, 23:00:00	792.721	C50 H96 O6	0.301	0	-	-	-	-	-	-	-	-	-	-	-	-	-	-	-	-	-	-	-	-	-	-	-	-	-	-	-	-	-	A	0.287	0.279	0.7	0.827	0.687	0.71	0.726	0.622	0.611	0.56	0	0.715
TG(15:0/16:0/16:0)	TG	15:0/16:0/16:0	1 day, 23:00:00	792.721	C50 H96 O6	9.017	0	-	-	-	-	-	-	-	-	-	-	-	-	-	-	-	-	-	-	-	-	-	-	-	-	-	-	-	-	A	-	0.99	0	0.97	0	1	1	0	1	1	1	1	1
TG(16:0/14:0/14:0)	TG	16:0/14:0/14:0	1 day, 20:00:00	750.674	C47 H90 O6	0.597	0	-	-	-	A	A	-	A	A	A	-	-	-	-	-	-	-	-	-	-	-	-	-	-	-	-	-	-	-	-	-	0	0.913	0.757	0.91	0.67	0.473	0.71	0.77	0.81	0.48	0.48	0.95
TG(16:0/14:0/16:0)	TG	16:0/14:0/16:0	1 day, 22:00:00	778.705	C49 H94 O6	0.252	0	-	-	A	A	A	-	-	A	A	-	-	-	-	-	-	-	-	-	-	-	-	-	-	-	-	-	-	-	-	-	0.743	0.949	0.92	0.87	0.98	0.65	0.87	0.97	0.94	0.96	0.925	0.585
TG(16:0/14:0/16:0)	TG	16:0/14:0/16:0	1 day, 22:00:00	778.705	C49 H94 O6	0.429	0	-	A	-	-	-	-	-	-	-	-	A	-	-	-	-	-	-	A	-	-	-	-	-	A	-	-	-	-	-	-	0.742	0.9	0.794	0.931	0.923	0.65	0.95	0.929	0.9	0.96	0.95	0.868
TG(16:0/14:0/16:0)	TG	16:0/14:0/16:0	1 day, 22:00:00	778.705	C49 H94 O6	10.093	0	-	-	-	-	-	-	-	-	-	-	-	B	-	-	-	B	B	-	-	-	-	-	-	-	-	-	-	-	-	-	0.99	0	0	0	1	0	0	0	0	0	1	0.98
TG(16:0/14:0/16:0)	TG	16:0/14:0/16:0	1 day, 22:00:00	778.705	C49 H94 O6	15.733	0	-	-	-	-	-	-	A	-	-	A	-	-	-	-	-	-	-	-	-	-	-	-	-	-	-	-	-	-	-	-	0.941	0.931	0.97	0.847	0.87	0	0.87	0.868	0.713	0.95	0.879	0.646
TG(16:0/14:0/16:0)	TG	16:0/14:0/16:0	1 day, 22:00:00	778.705	C49 H94 O6	16.037	0	-	-	-	-	-	-	-	-	-	-	-	-	A	-	-	-	-	-	-	-	-	-	-	A	-	-	-	-	-	A	0.9	0.89	0.89	0.99	0.683	0.97	0.51	0.707	0.953	0.649	0.805	0.65
TG(16:0/14:0/16:1)	TG	16:0/14:0/16:1	1 day, 22:01:00	776.689	C49 H92 O6	15.349	0	A	-	-	-	-	-	-	-	-	-	-	-	-	-	-	-	-	-	-	-	-	-	-	-	-	-	-	-	-	-	0.92	0.69	0.886	0.821	0.775	0.978	0.862	0.914	0.825	0.932	0.9	0.933
TG(16:0/14:0/18:1)	TG	16:0/14:0/18:1	2 days, 0:01:00	804.721	C51 H96 O6	16.074	0	A	-	-	-	-	-	-	-	-	-	-	-	A	-	-	-	-	-	-	-	-	-	-	-	-	-	-	-	-	A	0.9	0.93	0.879	0.598	0.972	0.787	0.401	0.97	0.927	0.953	0.884	0
TG(16:0/14:0/18:2)	TG	16:0/14:0/18:2	2 days, 0:02:00	802.705	C51 H94 O6	15.025	0	A	-	-	-	-	-	-	-	-	-	-	-	-	-	-	-	-	-	-	-	-	-	-	-	-	-	-	-	-	-	0	0.39	0.898	0.745	0.885	0.761	0.633	0.686	0.861	0.811	0.828	0.889
TG(16:0/14:0/22:6)	TG	16:0/14:0/22:6	2 days, 4:06:00	850.705	C55 H94 O6	0.644	0	-	-	-	-	-	-	-	A	-	-	-	-	A	-	-	-	-	-	-	-	-	-	-	-	-	-	-	-	-	-	0	0	0.939	0.91	0.87	0.72	0.86	0.75	0.85	0.88	0.92	1
TG(16:0/16:0/16:0)	TG	16:0/16:0/16:0	2 days, 0:00:00	806.736	C51 H98 O6	0.252	0	-	-	-	A	A	-	A	A	A	A	-	-	-	-	-	-	-	-	-	-	-	-	-	-	-	A	-	-	-	-	0.317	0.819	0.952	0.85	0.96	0	0.97	0.88	0.96	0.96	0.942	0.483
TG(16:0/16:0/16:0)	TG	16:0/16:0/16:0	2 days, 0:00:00	806.736	C51 H98 O6	1.183	0	-	-	-	-	-	-	-	-	-	-	-	-	-	-	-	-	-	-	-	-	-	A	-	-	-	-	-	-	-	-	0.317	0.576	0.952	0.902	0.902	0	0.952	0.818	0.885	0.982	0.942	0.74
TG(16:0/16:0/16:0)	TG	16:0/16:0/16:0	2 days, 0:00:00	806.736	C51 H98 O6	14.499	0	-	-	-	-	-	-	-	-	-	-	-	-	A	-	-	-	-	-	-	-	-	-	-	-	-	-	-	-	-	-	0.8	0.7	0	0.429	1	0.37	0	0.999	0	0	0	0.689
TG(16:0/16:0/16:0)	TG	16:0/16:0/16:0	2 days, 0:00:00	806.736	C51 H98 O6	14.916	0	-	-	-	-	-	-	-	-	-	-	-	-	-	-	-	-	-	-	-	-	-	-	-	A	-	-	-	-	-	-	0.976	0.981	0.938	0.987	0.981	0.98	0.995	0.844	0.989	0.968	0.98	0.989
TG(16:0/16:0/16:0)	TG	16:0/16:0/16:0	2 days, 0:00:00	806.736	C51 H98 O6	15.678	0	-	-	A	A	A	-	A	A	A	A	-	-	-	-	-	-	-	-	-	-	-	-	-	-	-	A	-	-	-	-	0.976	0.985	0.98	0.987	0.98	0.947	0.995	0.829	0.986	0.958	0.982	0.983
TG(16:0/16:0/16:0)	TG	16:0/16:0/16:0	2 days, 0:00:00	806.736	C51 H98 O6	16.156	0	A	-	-	-	-	-	-	-	-	-	-	-	-	-	-	-	-	-	-	-	-	-	-	-	-	-	-	A	A	-	0.971	0.97	0.935	0.985	0.99	0.931	0.96	0.763	0.962	0.936	0.983	0.975
TG(16:0/16:0/16:1)	TG	16:0/16:0/16:1	2 days, 0:01:00	804.721	C51 H96 O6	0.327	0	-	-	A	-	A	-	A	A	A	-	-	-	-	-	-	-	-	-	-	-	-	-	-	-	-	-	A	-	-	-	0.532	0.895	0.96	0.968	0.82	0.98	0.73	0.86	0.73	0.7	0.994	0.97
TG(16:0/16:0/16:1)	TG	16:0/16:0/16:1	2 days, 0:01:00	804.721	C51 H96 O6	2.086	0	-	-	-	-	-	-	-	-	-	-	-	-	-	-	-	-	-	-	-	-	-	-	-	-	-	A	-	-	-	-	0.436	1	1	0.657	1	0	0.696	0.681	0	0	0	0.698
TG(16:0/16:0/16:1)	TG	16:0/16:0/16:1	2 days, 0:01:00	804.721	C51 H96 O6	13.139	0	-	-	-	-	-	-	-	-	-	-	-	-	-	-	-	-	-	-	-	-	-	-	-	A	-	-	-	-	-	-	0.85	0	0	0	0.78	0.9	0.89	0.98	0.961	0.95	0.6	0.97
TG(16:0/16:0/16:1)	TG	16:0/16:0/16:1	2 days, 0:01:00	804.721	C51 H96 O6	15.633	0	-	-	-	-	-	-	-	-	-	-	-	-	-	-	-	-	-	-	-	-	-	-	-	-	-	-	A	-	-	-	0.881	0.936	0.891	0.53	0.561	0.799	0.722	0.685	0.862	0.826	0.871	0.405
TG(16:0/16:0/18:1)	TG	16:0/16:0/18:1	2 days, 2:01:00	832.752	C53 H100 O6	0.316	0	-	-	-	A	A	-	A	A	A	A	-	-	-	-	-	-	-	-	-	-	-	-	-	-	-	A	-	-	-	-	0.282	0.9	0.951	0.85	0.96	0.85	0.74	0.93	0.94	0.81	0.897	0
TG(16:0/16:0/18:1)	TG	16:0/16:0/18:1	2 days, 2:01:00	832.752	C53 H100 O6	4.264	0	-	-	-	-	-	A	-	-	-	-	-	-	-	-	-	-	-	-	-	-	-	-	-	-	-	-	-	-	-	-	0	0	0.951	0.903	0.957	0.81	0.76	0.946	0.948	0.915	0.911	0.788
TG(16:0/16:0/18:1)	TG	16:0/16:0/18:1	2 days, 2:01:00	832.752	C53 H100 O6	14.564	0	-	-	-	-	-	-	-	-	-	-	-	A	-	-	A	-	-	-	-	-	-	-	-	-	-	-	-	-	-	-	0	0.565	0.978	0.958	0.849	0.209	0.738	0.859	0.904	0.912	0.886	0.8
TG(16:0/16:0/18:1)	TG	16:0/16:0/18:1	2 days, 2:01:00	832.752	C53 H100 O6	15.773	0	-	-	A	A	A	-	A	A	A	-	-	-	-	-	-	-	-	-	-	-	-	-	-	-	-	A	-	-	-	-	0.99	0.366	0.94	0.97	0.79	0.94	0.97	0.914	0.96	0.97	0.904	0.854
TG(16:0/16:0/18:1)	TG	16:0/16:0/18:1	2 days, 2:01:00	832.752	C53 H100 O6	16.043	0	-	-	-	-	-	-	-	-	-	-	A	-	-	-	-	-	-	-	-	-	-	-	-	-	-	-	-	A	A	-	0.85	0.954	0.82	0.941	0.743	0.62	0.954	0.449	0.888	0.935	0.96	0
TG(16:0/16:0/18:2)	TG	16:0/16:0/18:2	2 days, 2:02:00	830.736	C53 H98 O6	9.891	0	-	-	-	-	-	-	-	-	-	-	-	-	A	-	-	-	-	-	-	-	-	-	-	-	-	-	-	-	-	-	0.494	0.636	0.599	0.458	0.856	0.336	0.708	0.606	0.704	0.638	0.82	0.92
TG(16:0/16:0/18:2)	TG	16:0/16:0/18:2	2 days, 2:02:00	830.736	C53 H98 O6	1.711	0	A	-	-	-	-	-	-	-	-	-	-	-	-	-	-	-	-	-	-	-	-	-	-	-	-	-	-	-	-	-	0.79	0.917	0.944	0.968	0.981	0.538	0.968	0.929	0.983	0.95	0.969	0.796
TG(16:0/16:0/20:2)	TG	16:0/16:0/20:2	2 days, 4:02:00	858.768	C55 H102 O6	11.052	0	-	-	-	-	-	-	-	-	-	-	-	-	-	-	-	-	-	-	B	-	-	-	-	-	-	-	-	-	-	-	0.374	0.452	0.89	0.48	0.774	0.98	0.704	1	0.89	0.77	1	1
TG(16:0/16:0/20:2)	TG	16:0/16:0/20:2	2 days, 4:02:00	858.768	C55 H102 O6	11.536	0	-	-	-	-	-	-	-	-	-	-	-	-	B	-	-	-	-	-	-	-	-	-	-	B	-	-	-	-	-	-	0.99	1	1	1	0	0.98	1	0.529	0.97	0.588	0.98	0
TG(16:0/16:0/20:2)	TG	16:0/16:0/20:2	2 days, 4:02:00	858.768	C55 H102 O6	11.738	0	-	-	-	-	-	-	-	-	-	-	-	-	-	-	-	-	-	-	-	-	-	-	-	-	-	B	-	-	-	-	0.423	0	0.662	0	1	1	0	0	1	1	0	0
TG(16:0/16:0/20:4)	TG	16:0/16:0/20:4	2 days, 4:04:00	854.736	C55 H98 O6	0.51	0	-	-	-	-	-	-	A	A	A	A	-	-	-	-	-	-	-	A	-	-	-	-	-	-	-	-	-	-	-	-	0.98	0.626	0.718	0.97	0.95	0	0.9	0.98	0.97	0.92	0.648	0.726
TG(16:0/16:0/22:6)	TG	16:0/16:0/22:6	2 days, 6:06:00	878.736	C57 H98 O6	0.312	0	-	-	A	A	A	-	A	A	A	-	-	-	-	-	-	-	-	-	-	-	-	-	-	-	-	-	A	-	-	-	0.51	0.874	0.99	0.79	0.98	0	0.94	0.77	0.96	0.82	0.937	1
TG(16:0/16:0/22:6)	TG	16:0/16:0/22:6	2 days, 6:06:00	878.736	C57 H98 O6	15.821	0	-	-	-	-	-	-	-	-	-	A	-	-	-	-	-	-	-	-	-	-	-	-	-	-	-	-	-	-	-	-	0.833	0.954	0.88	0.734	0.92	0.939	0.858	0.988	0.913	0.782	0.95	0.705
TG(16:0/16:0/22:6)	TG	16:0/16:0/22:6	2 days, 6:06:00	878.736	C57 H98 O6	15.942	0	-	-	-	-	-	-	-	-	-	-	A	-	-	-	-	-	-	-	-	-	-	-	-	-	-	-	-	-	-	-	0.594	0.96	0.74	0.761	0.87	0.668	0.295	0.79	0.424	0.986	0.97	0.557
TG(16:0/16:0/22:6)	TG	16:0/16:0/22:6	2 days, 6:06:00	878.736	C57 H98 O6	16.073	0	-	-	-	-	-	-	-	-	-	-	-	-	A	-	-	-	-	-	-	-	-	-	-	-	-	-	-	-	-	A	0	0.96	0.341	0	0.683	0	0	0.552	0	0.655	0.912	0.82
TG(16:0/16:0/24:0)	TG	16:0/16:0/24:0	2 days, 8:00:00	918.861	C59 H114 O6	16.2	0	-	-	-	-	-	-	-	-	-	-	-	-	-	B	-	-	-	-	-	-	-	-	-	-	-	-	-	-	-	-	0.99	0.98	0.95	0.86	1	0.78	0.91	0.48	0.38	0	0.98	1
TG(16:0/16:1/16:1)	TG	16:0/16:1/16:1	2 days, 0:02:00	802.705	C51 H94 O6	15.829	0	A	-	-	-	-	-	-	-	-	-	-	-	-	-	-	-	-	-	-	-	-	-	-	-	-	-	-	-	-	-	0.99	0.738	0.394	0.79	0.869	0.605	0.421	0.51	0.723	0.585	0.793	0.797
TG(16:0/16:1/18:1)	TG	16:0/16:1/18:1	2 days, 2:02:00	830.736	C53 H98 O6	0.468	0	-	-	-	A	A	-	A	A	A	A	-	-	-	-	-	-	-	A	-	-	-	-	-	-	-	-	A	-	-	-	0.573	0.96	0.944	0.92	0.94	0.538	0.96	0.92	0.92	0.97	0.969	1
TG(16:0/16:1/18:1)	TG	16:0/16:1/18:1	2 days, 2:02:00	830.736	C53 H98 O6	15.63	0	-	-	-	-	-	-	-	-	-	-	-	-	-	-	-	-	-	-	-	-	-	-	-	-	-	A	-	-	-	-	0.79	0.598	0.69	0.59	0.813	0.832	0.794	0.89	0.828	0.836	0.796	0.889
TG(16:0/16:1/18:1)	TG	16:0/16:1/18:1	2 days, 2:02:00	830.736	C53 H98 O6	13.078	0	A	-	-	-	-	-	-	-	-	-	-	-	-	-	-	-	-	-	-	-	-	-	-	-	-	-	-	-	-	-	0.55	0.694	0.583	0	0.681	0	0.706	0	0	0.807	0	0
TG(16:0/16:1/18:1)	TG	16:0/16:1/18:1	2 days, 2:02:00	830.736	C53 H98 O6	16.128	0	A	-	-	-	-	-	-	-	-	-	-	-	-	-	-	-	-	-	-	-	-	-	-	-	-	-	-	-	-	A	0.916	0.98	0.931	0.863	0.813	0.85	0.805	0.89	0.828	0.836	0.796	0.885
TG(16:0/16:1/18:2)	TG	16:0/16:1/18:2	2 days, 2:03:00	828.721	C53 H96 O6	0.169	0	-	-	-	-	-	-	-	-	-	-	-	-	-	-	-	-	-	-	A	-	-	-	-	-	-	-	-	-	-	-	0.859	0.596	0	0.97	0	0.642	0.8	0.92	0.56	0.86	0.97	0.705
TG(16:0/16:1/18:3)	TG	16:0/16:1/18:3	2 days, 2:04:00	826.705	C53 H94 O6	14.89	0	A	-	-	-	-	-	-	-	-	-	-	-	-	-	-	-	-	-	-	-	-	-	-	-	-	-	-	-	-	-	0.69	0.808	0.985	0.956	0.884	0.776	0.567	0.563	0.753	0.845	0.919	0.642
TG(16:0/18:1/18:1)	TG	16:0/18:1/18:1	2 days, 4:02:00	858.768	C55 H102 O6	0.417	0	-	-	-	A	-	-	A	A	A	A	-	-	-	-	-	-	-	-	-	-	-	-	-	-	-	A	-	-	-	-	0.468	0.76	0.948	0.95	0.91	0.84	0.97	0.94	0.97	0.88	0.821	1
TG(16:0/18:1/18:1)	TG	16:0/18:1/18:1	2 days, 4:02:00	858.768	C55 H102 O6	1.279	0	-	-	-	-	-	-	-	-	-	-	-	-	-	-	-	-	-	-	-	-	-	A	-	-	-	-	-	-	-	-	0.468	0.735	0.948	0.968	0.89	0.685	0.748	0.952	0.977	0.867	0.821	0.69
TG(16:0/18:1/18:1)	TG	16:0/18:1/18:1	2 days, 4:02:00	858.768	C55 H102 O6	10.024	0	-	-	-	-	-	-	-	-	-	-	-	-	A	-	-	-	-	-	-	-	-	-	-	-	-	-	-	-	-	-	0.517	0.411	0.633	0.579	0.743	0	0.682	1	0.581	0	0	0.744
TG(16:0/18:1/18:1)	TG	16:0/18:1/18:1	2 days, 4:02:00	858.768	C55 H102 O6	15.893	0	-	-	A	A	A	-	A	A	A	A	-	-	-	-	-	-	-	-	-	-	-	-	-	-	-	A	-	-	-	-	1	0.517	0.98	0.83	0.92	0.916	0.942	0.94	0.8	0.91	0.978	0.671
TG(16:0/18:1/18:2)	TG	16:0/18:1/18:2	2 days, 4:03:00	856.752	C55 H100 O6	0.002	0	-	-	-	-	-	-	-	-	-	-	-	-	-	-	-	-	-	-	-	-	-	-	-	A	-	-	-	-	-	-	0.637	0.88	0.584	0.468	0.464	0.992	0.566	0.86	0.93	0.86	0.91	0.771
TG(16:0/18:1/18:2)	TG	16:0/18:1/18:2	2 days, 4:03:00	856.752	C55 H100 O6	0.359	0	-	-	-	-	-	A	-	-	-	-	-	-	-	-	-	-	-	-	-	-	-	A	-	-	-	A	-	-	-	-	0.904	0.357	0.86	0.468	0.86	0.96	0.596	0	0	0	0	1
TG(16:0/18:1/18:2)	TG	16:0/18:1/18:2	2 days, 4:03:00	856.752	C55 H100 O6	15.344	0	-	-	-	-	-	-	-	-	-	-	-	-	A	-	-	-	-	-	-	-	-	-	-	-	A	-	-	-	-	-	0.865	0.468	0	0	0.9	0.595	0	0.621	0.58	0.452	0.669	0.468
TG(16:0/18:1/20:4)	TG	16:0/18:1/20:4	2 days, 6:05:00	880.752	C57 H100 O6	0.477	0	-	-	-	-	-	-	A	A	-	-	-	-	-	-	-	-	-	A	-	-	-	-	-	-	-	-	A	-	-	-	0	0.85	0.672	0.66	0.513	0.501	0.53	0.92	0.786	0.75	0.82	0.655
TG(16:0/18:1/22:6)	TG	16:0/18:1/22:6	2 days, 8:07:00	904.752	C59 H100 O6	0.046	0	-	-	-	-	-	-	-	-	-	-	-	-	-	-	-	-	-	-	-	-	-	-	-	-	-	A	-	-	-	-	0.384	0.964	0.982	0.975	0.903	0.801	0.991	0.975	0.955	0.978	0.879	0.709
TG(16:0/18:1/22:6)	TG	16:0/18:1/22:6	2 days, 8:07:00	904.752	C59 H100 O6	0.368	0	-	-	-	A	A	-	A	A	A	A	-	-	-	-	-	-	-	-	-	-	-	A	-	-	-	-	A	-	-	-	0.29	0.964	0.99	0.98	0.9	0.98	0.99	0.93	0.97	0.96	0.879	0.709
TG(16:0/18:1/22:6)	TG	16:0/18:1/22:6	2 days, 8:07:00	904.752	C59 H100 O6	15.245	0	-	-	-	-	-	-	-	-	-	-	-	A	-	A	A	-	A	-	-	-	-	-	-	-	-	-	-	-	-	-	0.768	0.884	0.926	0.81	0.888	0.971	0.963	0.838	0.956	0.925	0.943	0.97
TG(16:0/18:1/22:6)	TG	16:0/18:1/22:6	2 days, 8:07:00	904.752	C59 H100 O6	16.093	0	-	-	-	-	-	-	-	-	-	-	-	-	-	-	-	-	-	-	-	-	-	-	-	-	-	-	-	-	-	A	0.89	0.73	0.774	0.66	0.861	0.591	0.768	0.98	0	0.867	0.973	0
TG(16:0/18:2/18:2)	TG	16:0/18:2/18:2	2 days, 4:04:00	854.736	C55 H98 O6	15.77	0	A	-	-	-	-	-	-	-	-	-	-	-	-	-	-	-	-	-	-	-	-	A	-	-	-	-	-	-	-	-	0.98	0.89	0.889	0.854	0.761	0.904	0.945	0.932	0.98	0.97	0.97	0.93
TG(16:0/18:2/18:3)	TG	16:0/18:2/18:3	2 days, 4:05:00	852.721	C55 H96 O6	14	0	A	-	-	-	-	-	-	-	-	-	-	-	-	-	-	-	-	-	-	-	-	-	-	-	-	-	-	-	-	-	0.8	0.873	0.431	0.724	1	0.585	0.774	0	0.79	0.583	0.436	0.94
TG(16:0/18:2/18:3)	TG	16:0/18:2/18:3	2 days, 4:05:00	852.721	C55 H96 O6	15.569	0	A	-	-	-	-	-	-	-	-	-	-	-	-	-	-	-	-	-	-	-	-	-	-	-	-	-	-	-	-	-	0.99	0	0.978	0.983	0.977	0.942	0.926	0.803	0.884	0.899	0.947	0.814
TG(16:0/20:4/20:4)	TG	16:0/20:4/20:4	2 days, 8:08:00	902.736	C59 H98 O6	15.858	0	-	-	-	-	-	-	-	-	-	-	-	-	-	-	-	-	-	-	-	C	-	-	A	-	-	-	-	-	-	-	0.983	0.566	0.821	0.783	0.934	0.906	0.88	0.941	0.959	0.95	0.95	0.95
TG(16:0/20:4/22:6)	TG	16:0/20:4/22:6	2 days, 10:10:00	926.736	C61 H98 O6	15.749	0	-	-	-	-	-	-	-	-	-	-	-	-	-	-	-	-	-	-	-	B	-	-	-	-	-	-	-	-	-	-	0.82	0.703	0.66	0.579	0.576	0.924	0.943	0.961	0.95	0.98	0.95	0.96
TG(16:0/22:6/22:6)	TG	16:0/22:6/22:6	2 days, 12:12:00	950.736	C63 H98 O6	15.61	0	-	-	-	-	-	-	-	-	-	-	-	-	-	-	-	-	-	-	-	B	-	-	-	-	-	-	-	-	-	-	0.91	0	0.68	0.33	0.92	0.94	0.77	0.93	0.96	0.79	0.99	0.952
TG(16:0/8:0/13:0)	TG	16:0/8:0/13:0	1 day, 13:00:00	652.564	C40 H76 O6	15.221	#NAME?	-	-	A	A	A	A	A	-	A	A	A	-	-	-	-	-	-	-	-	-	-	A	-	-	-	-	-	-	D	A	0.965	0.97	0.99	0.97	0.99	0.99	0.98	0.925	0.98	0.974	0.98	0.984
TG(16:0/8:0/13:0)	TG	16:0/8:0/13:0	1 day, 13:00:00	652.564	C40 H76 O6	15.656	#NAME?	A	A	-	-	-	-	-	-	-	-	-	-	A	-	-	-	-	-	-	-	-	-	-	A	A	A	-	-	-	-	0.97	0.97	0.918	0.845	0.897	0.785	0.948	0.564	0.939	0	0.842	0.955
TG(16:1/14:0/18:2)	TG	16:1/14:0/18:2	2 days, 0:03:00	800.689	C51 H92 O6	0.237	0	A	-	-	-	-	-	-	-	-	-	-	-	-	-	-	-	-	-	-	-	-	-	-	-	-	-	-	-	-	-	0.93	0	0.552	0.553	0.927	0.973	0.56	0.42	0.64	0.82	0.62	0.99
TG(16:1/16:1/16:1)	TG	16:1/16:1/16:1	2 days, 0:03:00	800.689	C51 H92 O6	16.102	0	A	-	-	-	-	-	-	-	-	-	-	-	-	-	-	-	-	-	-	-	-	-	-	-	-	-	-	-	-	-	1	0.92	0.86	0.93	0.83	0.63	0.88	0.9	0.8	0.87	0.954	0.861
TG(16:1/16:1/18:1)	TG	16:1/16:1/18:1	2 days, 2:03:00	828.721	C53 H96 O6	16.048	0	A	-	-	-	-	-	-	-	-	-	-	-	-	-	-	-	-	-	-	-	-	-	-	-	-	-	-	-	-	-	0.97	0.834	0.93	0.85	0.85	0.871	0.521	0.588	0.826	0.48	0.599	0.743
TG(16:1/16:1/18:2)	TG	16:1/16:1/18:2	2 days, 2:04:00	826.705	C53 H94 O6	0.355	0	A	-	-	-	-	-	-	-	-	-	-	-	-	-	-	-	-	-	-	-	-	-	-	-	-	-	-	-	-	-	0.42	0.61	0.53	0.706	0.92	1	0.886	0.95	0.85	0.77	0.96	0
TG(16:1/18:1/18:1)	TG	16:1/18:1/18:1	2 days, 4:03:00	856.752	C55 H100 O6	14.372	0	A	-	-	-	-	-	-	-	-	-	-	-	-	-	-	-	-	-	-	-	-	-	-	-	-	-	-	-	-	-	0.74	0.341	1	0.688	1	1	0.85	0.36	0.43	0.705	0.504	0
TG(16:1/18:1/18:2)	TG	16:1/18:1/18:2	2 days, 4:04:00	854.736	C55 H98 O6	16.168	0	A	-	-	-	-	-	-	-	-	-	-	-	-	-	-	-	-	-	-	-	-	-	-	-	-	-	-	-	-	-	0.99	0.64	0.954	0.737	0.72	0.336	0.98	0.938	0.91	0.836	0.97	0.47
TG(16:1/18:2/18:2)	TG	16:1/18:2/18:2	2 days, 4:05:00	852.721	C55 H96 O6	9.912	0	A	-	-	-	-	-	-	-	-	-	-	-	-	-	-	-	-	-	-	-	-	-	-	-	-	-	-	-	-	-	0.84	0.706	0.555	0.8	0	1	1	1	1	1	1	1
TG(16:1/18:2/18:2)	TG	16:1/18:2/18:2	2 days, 4:05:00	852.721	C55 H96 O6	14.527	0	A	-	-	-	-	-	-	-	-	-	-	-	-	-	-	-	-	-	-	-	-	-	-	-	-	-	-	-	-	-	0.9	0.501	0.978	0.983	0.977	0.941	0.924	0.797	0.882	0.898	0.946	0.833
TG(16:1/18:2/18:3)	TG	16:1/18:2/18:3	2 days, 4:06:00	850.705	C55 H94 O6	16.006	0	A	-	-	-	-	-	-	-	-	-	-	-	-	-	-	-	-	-	-	-	-	-	-	-	-	-	-	-	-	-	0.92	0.87	0.588	0	0.749	0.977	0.826	0	0	0	0	0
TG(16:1/8:0/10:4)	TG	16:1/8:0/10:4	1 day, 10:05:00	600.439	C37 H60 O6	15.131	#NAME?	-	-	B	-	-	B	B	-	B	B	-	-	-	-	-	-	-	-	-	-	-	-	-	-	-	-	-	-	-	B	0.984	0.864	0.96	0.89	0.89	0.85	0.811	0.898	0.767	0.896	0.916	0.59
TG(16:1/8:0/10:4)	TG	16:1/8:0/10:4	1 day, 10:05:00	600.439	C37 H60 O6	15.521	#NAME?	-	-	-	-	-	-	-	-	-	-	-	-	-	-	-	-	-	-	-	-	-	-	-	B	-	-	B	-	-	-	0.99	0.911	0.866	0.98	0.939	0.87	0.92	0.909	0.7	0.542	0.961	0.713
TG(16:1p/10:4/18:0)	TG	16:1p/10:4/18:0	44:5p	724.601	C47 H80 O5	7.01	#NAME?	-	-	-	-	-	-	-	-	-	-	-	-	-	-	-	-	-	-	-	-	-	B	-	-	-	-	-	-	-	-	0	0	0	0	0	0	0	0	0	0	0	0
TG(16:1p/10:4/18:0)	TG	16:1p/10:4/18:0	44:5p	724.601	C47 H80 O5	7.276	#NAME?	-	-	-	-	-	-	-	-	-	-	-	-	-	-	-	B	-	-	-	-	-	-	-	-	-	-	-	-	-	-	1	0	0.992	0.97	0.897	1	0.99	0.988	0.95	0.97	1	0
TG(16:1p/10:4/18:0)	TG	16:1p/10:4/18:0	44:5p	724.601	C47 H80 O5	7.978	#NAME?	-	-	B	B	B	B	B	B	B	B	B	B	-	B	B	B	B	B	B	B	B	B	B	-	-	-	-	B	B	B	0.75	0.91	0.989	0.853	0.97	0.93	1	0.99	0.86	0.78	0.96	0.92
TG(18:0/10:0/18:0)	TG	18:0/10:0/18:0	1 day, 22:00:00	778.705	C49 H94 O6	14.414	0	-	-	-	-	-	-	-	-	-	-	-	-	-	-	-	-	-	-	-	-	-	-	-	-	-	-	-	-	B	-	0.91	0	0.98	0.81	0.98	0.97	0.96	0.53	0.96	0.88	0.86	0.79
TG(18:0/10:1/18:0)	TG	18:0/10:1/18:0	1 day, 22:01:00	776.689	C49 H92 O6	14.425	0	-	-	-	-	-	-	-	-	-	-	-	-	-	-	-	-	-	-	-	B	-	-	-	-	-	-	-	-	-	-	0.621	1	0.706	0.76	0.491	0.96	0.909	0	0.76	0.733	0.427	0.669
TG(18:0/10:4/18:3)	TG	18:0/10:4/18:3	1 day, 22:07:00	764.596	C49 H80 O6	8.009	#NAME?	-	-	-	-	-	-	-	-	-	-	-	-	-	-	-	-	-	B	-	-	-	-	-	-	-	-	-	-	-	-	0	0.83	0.951	0.79	0.96	0.93	0.402	0.96	0.9	0.84	0.83	0.9
TG(18:0/12:1/18:0)	TG	18:0/12:1/18:0	2 days, 0:01:00	804.721	C51 H96 O6	14.33	0	-	-	-	-	-	-	-	-	-	-	-	-	-	-	-	B	-	-	-	-	-	-	-	-	-	-	-	-	-	-	0.97	0.95	0	0.98	0.87	0	0	0	0	1	0	0.25
TG(18:0/15:0/16:0)	TG	18:0/15:0/16:0	2 days, 1:00:00	820.752	C52 H100 O6	0.188	0	-	-	-	-	-	-	-	-	-	-	-	-	-	-	-	-	-	-	-	-	-	-	-	-	-	-	-	A	-	-	0.52	0.911	0.708	0.763	0.601	0.598	0.945	0.8	0.798	0.982	0	0.781
TG(18:0/16:0/16:0)	TG	18:0/16:0/16:0	2 days, 2:00:00	834.768	C53 H102 O6	0.457	0	-	A	A	A	A	-	A	A	A	A	A	-	-	-	-	-	-	-	-	-	-	-	-	-	-	-	A	-	-	-	0.341	0.98	0.98	0.99	0.99	0.976	0.99	0.97	0.99	0.87	0.98	0.458
TG(18:0/16:0/16:0)	TG	18:0/16:0/16:0	2 days, 2:00:00	834.768	C53 H102 O6	0.583	0	-	-	-	-	-	-	-	-	-	-	-	-	-	-	-	-	-	A	-	-	-	-	-	-	-	-	-	-	-	-	0.341	0.703	0.922	0.97	0.954	0.976	0.98	0.992	0.99	0.98	0.8	0.576
TG(18:0/16:0/16:0)	TG	18:0/16:0/16:0	2 days, 2:00:00	834.768	C53 H102 O6	1.32	0	-	-	-	-	-	-	-	-	-	-	-	-	-	-	-	-	-	-	-	-	-	A	-	-	-	-	-	-	-	-	0.341	0.703	0.922	0.994	0.954	0.979	0.996	0.992	0.966	0.956	0.66	0.599
TG(18:0/16:0/16:0)	TG	18:0/16:0/16:0	2 days, 2:00:00	834.768	C53 H102 O6	14.755	0	-	-	-	-	-	-	-	-	-	-	-	-	-	-	-	-	-	-	-	-	-	-	-	-	-	-	-	A	-	-	0.565	0	0	0	0	0.782	0.644	0.353	0.88	0.873	0.681	0.729
TG(18:0/16:0/16:0)	TG	18:0/16:0/16:0	2 days, 2:00:00	834.768	C53 H102 O6	16.022	0	-	A	A	A	A	-	A	A	A	A	-	-	A	-	-	-	-	-	-	A	-	-	-	-	A	-	A	-	-	-	0.933	0.98	0.99	0.99	0.99	0.59	0.99	0.99	0.929	0.963	0.923	0.729
TG(18:0/16:0/16:1)	TG	18:0/16:0/16:1	2 days, 2:01:00	832.752	C53 H100 O6	2.51	0	-	-	-	-	-	-	-	-	-	-	-	-	-	-	-	-	-	-	-	-	-	-	-	-	-	-	A	-	-	-	0	0	0.951	0.898	0.957	0.934	0.76	0.946	0.945	0.915	0.911	0.583
TG(18:0/16:0/18:0)	TG	18:0/16:0/18:0	2 days, 4:00:00	862.799	C55 H106 O6	0.038	0	-	-	-	A	-	-	-	A	-	A	-	-	-	-	-	-	-	-	-	-	-	-	-	-	A	-	-	A	-	-	0.91	0.933	0.86	0	0.91	0.972	0.95	0.79	0	0.57	0.882	0.644
TG(18:0/16:0/18:0)	TG	18:0/16:0/18:0	2 days, 4:00:00	862.799	C55 H106 O6	0.241	0	-	-	-	-	-	-	-	-	-	-	A	-	-	-	-	-	-	A	-	-	-	-	-	-	-	-	-	-	-	A	0.531	0.933	0	0	0	0.519	0	0	0	0.547	0.97	1
TG(18:0/16:0/18:0)	TG	18:0/16:0/18:0	2 days, 4:00:00	862.799	C55 H106 O6	8.045	0	-	-	-	-	-	-	-	-	-	-	-	-	-	-	-	-	-	-	-	-	-	-	-	-	A	-	-	-	-	-	0.688	0.713	0.736	0.613	0.836	0.667	0.583	0.803	0.584	0.684	1	0.74
TG(18:0/16:0/18:0)	TG	18:0/16:0/18:0	2 days, 4:00:00	862.799	C55 H106 O6	15.297	0	-	-	A	A	-	-	A	A	A	-	-	-	-	-	-	-	-	-	-	A	-	-	-	A	-	-	-	-	-	-	0.407	0.523	0.79	0.85	0.723	0.46	0.76	0.766	0.821	0.918	0.965	0.973
TG(18:0/16:0/18:0)	TG	18:0/16:0/18:0	2 days, 4:00:00	862.799	C55 H106 O6	15.979	0	-	-	-	-	-	-	-	-	-	-	-	-	-	-	-	-	-	-	-	-	-	-	-	-	-	A	-	A	A	-	0.51	0.98	0.97	0.99	0.95	0.91	0.805	0.91	0.96	0.85	0.97	0.88
TG(18:0/16:0/18:1)	TG	18:0/16:0/18:1	2 days, 4:01:00	860.783	C55 H104 O6	0.524	0	-	A	-	A	-	-	-	-	-	A	-	-	-	-	-	-	-	-	-	-	-	-	-	-	-	-	-	-	-	-	0.394	0.98	0.751	0.97	0.98	0.615	0.9	0.96	0.99	0.64	0.85	0
TG(18:0/16:0/18:1)	TG	18:0/16:0/18:1	2 days, 4:01:00	860.783	C55 H104 O6	1.491	0	-	-	-	-	-	-	-	-	-	-	-	-	-	-	-	-	-	-	-	-	-	A	-	-	-	-	-	-	-	-	0.485	0.691	0.898	0.983	0.933	0.387	0.9	0.974	0.97	0.954	0	0.719
TG(18:0/16:0/18:1)	TG	18:0/16:0/18:1	2 days, 4:01:00	860.783	C55 H104 O6	7.12	0	-	-	-	-	-	-	-	-	-	-	-	-	A	-	-	-	-	-	-	-	-	-	-	-	-	-	-	-	-	-	0.95	0.91	0.926	0.957	1	0	0.899	0.532	1	0.658	0.99	0
TG(18:0/16:0/18:1)	TG	18:0/16:0/18:1	2 days, 4:01:00	860.783	C55 H104 O6	15.724	0	-	-	-	-	-	-	-	-	-	-	-	A	-	A	A	A	A	-	-	-	A	-	A	-	-	A	-	-	-	-	0.952	0.897	0.887	0.964	0.973	0.891	0.938	0.882	0.991	0.864	0.776	0.99
TG(18:0/16:0/20:1)	TG	18:0/16:0/20:1	2 days, 6:01:00	888.815	C57 H108 O6	8.152	0	-	-	-	-	-	-	-	-	-	-	-	-	-	-	-	-	-	-	-	-	-	-	-	A	-	-	-	-	-	-	0.98	0.97	0	0	0	1	1	0	0	0	0	0
TG(18:0/16:0/20:4)	TG	18:0/16:0/20:4	2 days, 6:04:00	882.768	C57 H102 O6	0.527	0	-	-	-	A	-	-	A	A	A	A	-	-	-	-	-	-	-	-	-	-	-	-	-	-	-	-	-	-	-	-	0.323	0	0.652	0.86	0.86	0.845	0.89	0.89	0.97	0.84	0	0.984
TG(18:0/16:0/20:4)	TG	18:0/16:0/20:4	2 days, 6:04:00	882.768	C57 H102 O6	15.711	0	-	-	-	-	-	-	-	-	-	-	-	A	-	A	A	-	-	-	-	-	-	-	-	-	-	-	-	-	-	-	0.946	0.741	0.908	0.875	0.943	0.56	0.904	0.958	0.857	0.923	0.906	0.97
TG(18:0/16:0/20:4)	TG	18:0/16:0/20:4	2 days, 6:04:00	882.768	C57 H102 O6	16.151	0	-	-	-	-	-	-	A	A	-	A	-	-	-	-	-	-	-	A	-	-	-	-	-	-	-	-	-	-	-	-	0.92	0	0.99	0.606	0.97	0.92	0.85	0.61	0.87	0.89	0.89	0.92
TG(18:0/16:0/22:0)	TG	18:0/16:0/22:0	2 days, 8:00:00	918.861	C59 H114 O6	10.651	0	-	-	-	-	-	-	-	-	-	-	-	-	-	-	-	-	-	-	-	-	-	-	-	-	-	-	A	-	-	-	1	0	0.665	1	1	0	0	0	0.764	0.558	0.916	0.676
TG(18:0/16:0/22:1)	TG	18:0/16:0/22:1	2 days, 8:01:00	916.846	C59 H112 O6	9.395	0	-	-	-	-	-	-	-	-	-	-	-	-	-	-	-	-	-	-	-	-	-	-	-	-	A	A	-	-	-	-	1	0	0	0	0	0	0	1	0	0	1	0
TG(18:0/16:0/22:6)	TG	18:0/16:0/22:6	2 days, 8:06:00	906.768	C59 H102 O6	0.44	0	-	-	-	-	A	-	A	A	A	A	A	-	-	-	-	-	-	A	-	-	-	-	-	-	-	A	-	-	-	-	0.499	0.648	0.978	0.88	0.93	0	0.98	0.94	0.64	0.93	0.94	0
TG(18:0/16:0/22:6)	TG	18:0/16:0/22:6	2 days, 8:06:00	906.768	C59 H102 O6	1.203	0	-	-	-	-	-	-	-	-	-	-	-	-	-	-	-	-	-	-	-	-	-	A	-	-	-	-	-	-	-	-	1	0	0	0	0	0.203	0	0	0	0.48	0.841	1
TG(18:0/16:0/22:6)	TG	18:0/16:0/22:6	2 days, 8:06:00	906.768	C59 H102 O6	15.381	0	-	-	-	-	-	-	-	-	-	-	-	A	B	A	-	-	-	-	-	-	-	-	-	-	-	-	-	-	-	-	0.404	0.713	0.384	0.678	0.879	0	0.962	0	0	0	0	0.96
TG(18:0/16:0/22:6)	TG	18:0/16:0/22:6	2 days, 8:06:00	906.768	C59 H102 O6	15.975	0	-	-	-	-	-	-	-	B	-	-	-	-	-	-	-	-	-	A	-	-	-	-	-	-	-	A	-	-	-	-	0.55	0.8	0.957	0.619	0.76	0.97	0.96	0.99	0.89	0.98	0.98	0.89
TG(18:0/18:0/18:0)	TG	18:0/18:0/18:0	2 days, 6:00:00	890.83	C57 H110 O6	0.008	0	-	-	-	A	-	-	A	A	-	A	-	-	-	-	-	-	-	-	-	-	-	-	-	-	-	-	-	-	-	-	0.798	0.84	0.88	0.95	1	0.99	0.98	0.86	0	0.38	0.868	0.707
TG(18:0/18:0/22:0)	TG	18:0/18:0/22:0	2 days, 10:00:00	946.893	C61 H118 O6	9.899	0	-	-	A	-	-	-	-	A	-	A	-	-	-	-	-	-	-	A	-	-	-	A	-	-	-	-	-	-	-	-	0	0.95	0.98	0.973	0.96	0.87	0.94	0.97	0.97	0.97	0.76	0.927
TG(18:0/18:1/18:1)	TG	18:0/18:1/18:1	2 days, 6:02:00	886.799	C57 H106 O6	16.088	0	A	-	-	-	-	-	-	-	-	-	-	-	-	-	-	-	-	-	-	-	-	-	-	-	-	-	-	-	-	-	0.81	0.83	0.96	0.86	0.87	0.608	0.91	0.89	0.94	0.89	0.617	0.874
TG(18:0/18:1/18:2)	TG	18:0/18:1/18:2	2 days, 6:03:00	884.783	C57 H104 O6	0.364	0	A	-	-	-	-	-	-	-	-	-	-	-	A	-	-	-	-	-	-	-	-	-	-	-	-	-	-	-	-	-	0.8	0.614	0.98	0.912	0.91	0.78	0.801	0.94	0.738	0.376	0.592	1
TG(18:0/18:1/20:4)	TG	18:0/18:1/20:4	2 days, 8:05:00	908.783	C59 H104 O6	0.224	0	-	-	-	-	-	A	-	-	-	-	-	-	-	-	-	-	-	-	-	-	-	-	-	-	-	-	-	-	-	-	0.48	0.866	0.79	0.74	0.88	0.67	0.846	0.81	0.88	0.819	0.714	0.939
TG(18:0/18:1/20:4)	TG	18:0/18:1/20:4	2 days, 8:05:00	908.783	C59 H104 O6	0.482	0	-	-	-	-	-	-	-	-	-	-	-	-	A	-	-	-	-	-	-	-	-	-	-	-	-	-	-	-	-	-	0.454	0.866	0.802	0.76	0.793	0.83	0.846	0.795	0.822	0.819	0.77	0.7
TG(18:0/18:1/20:4)	TG	18:0/18:1/20:4	2 days, 8:05:00	908.783	C59 H104 O6	15.906	0	-	-	-	-	-	-	-	-	-	-	-	A	-	A	A	-	-	-	-	-	-	-	-	-	-	-	-	-	-	-	0.908	0.982	0.99	0.95	0.959	0.895	0.749	0.947	0.956	0.823	0.818	0.48
TG(18:0/20:4/22:6)	TG	18:0/20:4/22:6	2 days, 12:10:00	954.768	C63 H102 O6	15.725	0	-	-	-	-	-	-	-	-	-	-	-	-	-	-	-	-	-	-	-	-	-	-	A	-	-	-	-	-	-	-	0.765	1	1	0.624	0.76	0.831	0.727	0.78	0.37	0.74	0.55	0.957
TG(18:0/8:0/13:0)	TG	18:0/8:0/13:0	1 day, 15:00:00	680.596	C42 H80 O6	15.743	#NAME?	-	-	A	A	-	A	A	-	A	A	-	-	-	-	-	-	-	-	-	-	-	-	-	-	-	-	-	-	-	-	0.9	0.924	1	0.98	0.871	0.94	0.99	0.962	0.955	0.952	0.84	0.957
TG(18:0/8:0/18:0)	TG	18:0/8:0/18:0	1 day, 20:00:00	750.674	C47 H90 O6	13.533	0	-	-	-	-	-	-	-	-	-	-	-	-	-	-	-	B	-	-	-	-	-	-	-	-	-	-	-	-	-	-	0.98	0	0.99	0.78	0.95	0	0	0.72	0	0	0.91	0
TG(18:0/8:0/18:0)	TG	18:0/8:0/18:0	1 day, 20:00:00	750.674	C47 H90 O6	13.863	0	-	-	-	-	-	-	-	-	-	-	-	-	-	-	B	-	-	-	-	-	-	-	-	-	-	-	-	-	-	-	0.88	0.99	0	0.82	0.684	0.88	0.578	1	0.77	0.97	0.58	0.312
TG(18:0/8:0/18:0)	TG	18:0/8:0/18:0	1 day, 20:00:00	750.674	C47 H90 O6	14.352	0	-	-	-	-	-	-	-	-	-	-	-	-	-	-	-	-	-	-	-	-	-	-	-	-	-	-	B	-	-	-	0	0.862	0	0.44	0.684	0.62	0.578	0.683	0.78	0.48	0.547	0.762
TG(18:0e/8:0/10:3)	TG	18:0e/8:0/10:3	36:3e	618.522	C39 H70 O5	5.657	#NAME?	-	-	-	-	-	-	-	-	-	-	-	-	-	-	-	-	-	-	-	-	-	-	-	B	-	-	-	-	-	-	0.66	0.74	0.8	0.538	1	0.887	0.96	0.69	1	1	1	1
TG(18:1/18:1/18:2)	TG	18:1/18:1/18:2	2 days, 6:04:00	882.768	C57 H102 O6	0.268	0	-	-	-	-	-	-	-	-	-	-	-	-	A	-	-	-	-	-	-	-	-	-	-	-	-	-	-	-	-	-	0.749	0	0.652	0.87	0.565	0.99	0.83	0.65	0.62	0.96	0.73	0
TG(18:1/18:2/18:2)	TG	18:1/18:2/18:2	2 days, 6:05:00	880.752	C57 H100 O6	0.346	0	-	-	-	-	-	-	-	-	-	-	-	-	A	-	-	-	-	-	A	-	-	-	-	A	A	-	-	-	-	-	0.961	0.95	0.33	0.44	0.93	0.566	0.81	0.81	0.71	0.5	0.722	0
TG(18:1/18:2/18:2)	TG	18:1/18:2/18:2	2 days, 6:05:00	880.752	C57 H100 O6	15.887	0	A	-	-	-	-	-	-	-	-	-	-	-	-	-	-	-	-	-	-	-	-	-	-	-	-	-	-	-	-	-	0.92	0.97	0.49	0.51	0.541	0.93	0.913	0.641	0.72	0.87	0.84	0.942
TG(18:1/18:2/18:3)	TG	18:1/18:2/18:3	2 days, 6:06:00	878.736	C57 H98 O6	14.004	0	A	-	-	-	-	-	-	-	-	-	-	-	-	-	-	-	-	-	-	-	-	-	-	-	-	-	-	-	-	-	0.88	0.694	0.653	0.53	0	0.956	0.373	0	0.51	0.908	0.464	0.398
TG(18:3/18:2/18:2)	TG	18:3/18:2/18:2	2 days, 6:07:00	876.721	C57 H96 O6	0.357	0	A	-	-	-	-	-	-	-	-	-	-	-	-	-	-	-	-	-	-	-	-	-	-	-	-	-	-	-	-	-	0.5	0.915	0.66	0.9	0.751	0.97	0.51	0.43	0.8	0.96	0.86	1
TG(18:3/18:2/18:2)	TG	18:3/18:2/18:2	2 days, 6:07:00	876.721	C57 H96 O6	11.666	0	A	-	-	-	-	-	-	-	-	-	-	-	-	-	-	-	-	-	-	-	-	-	-	-	-	-	-	-	-	-	0.86	0.731	1	0.704	0.696	0.915	0.779	0.834	0.725	0.967	0.97	1
TG(18:3/18:2/18:3)	TG	18:3/18:2/18:3	2 days, 6:08:00	874.705	C57 H94 O6	15.696	0	A	-	-	-	-	-	-	-	-	-	-	-	-	-	-	-	-	-	-	-	-	-	-	-	-	-	-	-	-	-	0.95	0.675	0.685	0.55	0.738	0.788	0.715	0.659	0.661	0.771	0.421	0.615
TG(18:4/10:4/10:4)	TG	18:4/10:4/10:4	1 day, 14:12:00	642.392	C41 H54 O6	10.186	#NAME?	-	-	-	-	-	-	-	-	-	-	B	-	-	-	-	-	-	-	-	-	-	-	-	-	-	-	-	-	-	-	1	0	0	0	0.971	0.84	0.868	0	0.933	0.511	0.995	0.86
TG(20:1/18:1/18:2)	TG	20:1/18:1/18:2	2 days, 8:04:00	910.799	C59 H106 O6	0.403	0	A	-	-	-	-	-	-	-	-	-	-	-	-	-	-	-	-	-	-	-	-	-	-	-	-	-	-	-	-	-	0.73	0.86	0.24	0.89	0.74	0.94	0.89	0.85	0.95	0	0.33	0
TG(20:1p/10:2/10:2)	TG	20:1p/10:2/10:2	40:5p	668.538	C43 H72 O5	6.97	0	-	-	-	-	-	-	-	-	-	B	B	-	-	-	-	-	-	-	-	-	-	-	-	-	-	-	-	-	-	-	0.923	0.979	0.99	0.99	0.93	1	0.97	0.96	0.96	0.99	0.97	0.86
TG(20:4/10:4/14:4)	TG	20:4/10:4/14:4	1 day, 20:12:00	726.486	C47 H66 O6	10.226	0	-	-	-	-	-	-	-	-	-	-	-	-	-	-	-	-	-	-	-	-	-	-	-	-	-	-	B	-	-	-	0.458	0.67	0.839	0.877	0.509	0.599	0.525	0.667	0.837	0.895	0.664	1
TG(20:5/10:3/10:3)	TG	20:5/10:3/10:3	1 day, 16:11:00	672.439	C43 H60 O6	4.713	#NAME?	B	-	-	-	-	-	-	-	-	-	-	-	-	-	-	-	-	-	-	-	-	-	-	-	-	-	-	-	-	-	0.97	0	0	1	0.99	0.99	1	1	1	1	0	1
TG(20:5/10:4/10:4)	TG	20:5/10:4/10:4	1 day, 16:13:00	668.408	C43 H56 O6	8.91	0	-	-	-	-	-	-	-	-	-	-	-	-	-	-	-	-	-	-	-	-	-	-	B	-	-	-	-	-	-	-	1	0.744	0.972	0.91	0.956	0.97	0.96	0.965	0.745	0.918	0.973	0.662
TG(22:0/11:4/14:4)	TG	22:0/11:4/14:4	1 day, 23:08:00	776.596	C50 H80 O6	10.172	#NAME?	-	-	-	-	-	-	-	-	-	-	-	-	-	-	-	-	-	B	-	-	-	-	-	-	-	-	-	-	-	-	0.956	0.629	0.617	0.316	0.676	0.681	0.684	0.78	0.731	0.761	0.756	0.742
TG(4:0/10:1/10:4)	TG	4:0/10:1/10:4	1 day, 0:05:00	460.283	C27 H40 O6	8.539	#NAME?	-	-	-	-	-	-	-	-	-	-	-	-	-	-	-	-	-	-	B	-	-	-	-	-	-	-	-	-	-	-	0.796	0.779	0.599	0.948	0.546	0.913	0.646	0.85	0.862	0.698	0.63	0.61
TG(4:0/10:2/10:4)	TG	4:0/10:2/10:4	1 day, 0:06:00	458.267	C27 H38 O6	7.024	#NAME?	-	-	-	-	-	-	-	-	-	-	-	-	-	-	-	-	-	-	-	-	-	-	-	-	-	-	-	-	B	-	0.99	0.95	0.98	0	0.83	0.95	0.7	0.87	0.97	0.44	0	0.75
TG(4:0/10:2/10:4)	TG	4:0/10:2/10:4	1 day, 0:06:00	458.267	C27 H38 O6	7.34	#NAME?	-	-	-	-	-	-	-	-	-	-	-	B	-	-	-	-	B	-	-	-	-	-	-	-	-	-	-	-	-	-	0.94	0.969	0.872	0.981	0.98	0.99	0.97	0.97	0.98	0.99	0.99	0.96
TG(4:0/10:4/18:1)	TG	4:0/10:4/18:1	1 day, 8:05:00	572.408	C35 H56 O6	14.742	#NAME?	-	B	-	-	-	-	-	-	-	-	-	-	B	-	-	-	-	-	-	-	-	-	-	-	-	-	-	-	-	-	0.99	0.88	0.772	0.84	0.95	0.97	0.99	0.697	0.99	0.586	0.676	0.9
TG(4:0/10:4/18:1)	TG	4:0/10:4/18:1	1 day, 8:05:00	572.408	C35 H56 O6	15.036	#NAME?	-	-	-	-	-	-	-	-	-	-	-	-	-	-	-	-	-	-	-	-	-	-	-	-	-	-	B	-	-	-	1	0.95	0.94	0	0.76	1	1	0.92	0.92	1	0.98	0.66
TG(4:0/12:0/12:0)	TG	4:0/12:0/12:0	1 day, 4:00:00	526.423	C31 H58 O6	10.969	#NAME?	-	-	-	-	-	-	-	-	-	-	-	-	B	-	-	-	-	-	-	-	-	-	-	-	-	-	-	-	-	-	0.8	0.81	0.459	0.518	0.599	0.652	0.658	0.733	0.704	0.724	0.736	0.739
TG(4:0/12:0/12:0)	TG	4:0/12:0/12:0	1 day, 4:00:00	526.423	C31 H58 O6	11.203	#NAME?	-	-	-	-	-	-	-	-	-	-	-	-	-	-	-	-	-	-	-	-	-	-	-	-	-	-	B	-	-	-	0.76	0.525	0	0	0	0	0.89	0	0	0	0	0
TG(4:0/13:0/16:0)	TG	4:0/13:0/16:0	1 day, 9:00:00	596.502	C36 H68 O6	3.508	0	-	-	-	-	-	-	-	-	-	-	-	-	-	B	B	-	-	-	-	-	-	-	B	-	-	-	-	-	-	-	0.996	0.618	0.87	0.982	0.796	0.999	0.92	0	0.91	0.964	0	0.97
TG(4:0/15:0/16:0)	TG	4:0/15:0/16:0	1 day, 11:00:00	624.533	C38 H72 O6	14.354	#NAME?	-	-	A	A	-	A	A	-	A	A	-	-	-	-	-	-	-	-	-	-	-	A	-	-	-	-	-	-	-	-	0.93	0.96	0.92	0.93	0.823	0.89	0.95	0.918	0.94	0.916	0.943	0
TG(4:0/15:0/16:0)	TG	4:0/15:0/16:0	1 day, 11:00:00	624.533	C38 H72 O6	14.549	#NAME?	-	-	-	-	A	-	-	A	-	-	A	A	-	A	A	A	A	-	-	-	-	-	-	-	-	-	-	A	A	-	0.928	0.983	0.917	0.904	0.744	0.892	0.627	0.949	0.929	0.587	0.93	0.95
TG(4:0/15:0/18:0)	TG	4:0/15:0/18:0	1 day, 13:00:00	652.564	C40 H76 O6	15.779	#NAME?	-	-	-	-	-	-	-	-	-	-	-	-	-	-	-	-	-	-	-	-	-	-	-	-	-	-	A	-	-	-	0	0.92	0.82	0.98	0.97	0.52	0.5	0.67	0.79	0.48	0.49	0.99
TG(4:0/16:0/18:1)	TG	4:0/16:0/18:1	1 day, 14:01:00	664.564	C41 H76 O6	0.13	0	A	-	-	-	-	-	-	-	-	-	-	-	-	-	-	-	-	-	-	-	-	-	-	-	-	-	-	-	-	-	0.93	1	0.838	0.834	0.784	1	0.753	0.792	1	0.962	0.792	1
TG(6:0/10:3/10:4)	TG	6:0/10:3/10:4	1 day, 2:07:00	484.283	C29 H40 O6	4.745	0	-	-	-	-	-	-	-	-	-	-	-	-	-	-	-	A	-	-	-	-	-	-	-	-	-	-	-	-	-	-	0.813	0.861	0.741	0	0.306	0.88	0.624	0	0.533	0	0	0.984
TG(6:0/10:3/10:4)	TG	6:0/10:3/10:4	1 day, 2:07:00	484.283	C29 H40 O6	6.878	0	B	-	A	A	A	A	A	A	A	A	A	A	-	A	-	A	A	A	A	A	A	A	A	-	-	-	-	A	-	A	0.966	0.907	0.974	0.962	0.91	0.95	0.95	0.95	0.88	0.93	0.96	0.93
TG(6:0/10:4/10:4)	TG	6:0/10:4/10:4	1 day, 2:08:00	482.267	C29 H38 O6	6.632	0	-	-	-	B	-	-	-	-	-	-	-	-	-	-	-	-	-	A	-	A	A	-	A	-	-	-	-	-	-	-	0.974	1	0.97	0.95	0.99	0.88	0.946	0.97	0.806	0.914	0.959	0.55
TG(6:0/10:4/10:4)	TG	6:0/10:4/10:4	1 day, 2:08:00	482.267	C29 H38 O6	7.621	#NAME?	-	-	A	-	-	-	-	-	-	-	A	-	-	-	-	-	-	-	-	-	-	-	-	-	-	-	-	-	-	A	0.95	0.915	0.952	0.943	0.986	0.938	0.921	0.834	0.95	0.818	0.955	0.89
TG(6:0/10:4/10:4)	TG	6:0/10:4/10:4	1 day, 2:08:00	482.267	C29 H38 O6	8.136	#NAME?	-	-	-	-	-	-	-	-	-	-	-	-	A	-	-	-	-	-	-	-	-	-	-	B	B	B	A	-	-	B	0.884	0.925	0.884	0.938	0.773	0.836	0.852	0.829	0.864	0.852	0.847	0.898
TG(6:0/10:4/10:4)	TG	6:0/10:4/10:4	1 day, 2:08:00	482.267	C29 H38 O6	8.435	#NAME?	-	-	A	B	B	A	B	A	B	A	A	-	-	-	-	B	-	B	A	-	B	B	B	-	-	-	A	A	B	B	0.844	0.771	0.579	0.93	0.559	0.608	0.746	0.894	0.605	0.64	0.632	0.656
TG(6:0/10:4/10:4)	TG	6:0/10:4/10:4	1 day, 2:08:00	482.267	C29 H38 O6	9.109	#NAME?	-	-	-	-	-	-	-	-	-	-	-	-	-	-	-	-	-	-	-	-	-	-	-	-	-	-	-	-	A	-	0	0	0	0	0	0.832	0	0.83	0	0.959	0.933	0.937
TG(6:0/10:4/10:4)	TG	6:0/10:4/10:4	1 day, 2:08:00	482.267	C29 H38 O6	9.371	#NAME?	-	-	B	-	A	-	-	-	A	-	-	A	A	A	-	-	A	-	-	-	-	A	A	-	-	-	-	-	-	-	0.719	0.718	0.943	0.905	0.96	0.936	0.966	0.96	0.989	1	0.951	0.98
TG(6:0/10:4/10:4)	TG	6:0/10:4/10:4	1 day, 2:08:00	482.267	C29 H38 O6	7.991	#NAME?	A	A	-	A	-	-	-	A	-	-	-	A	B	-	A	B	A	-	A	A	A	A	A	A	A	A	-	-	-	-	0.919	0.906	0.888	0.945	0.849	0.912	0.997	0.731	0.877	0.825	0.876	0.87
TG(6:0/10:4/10:4)	TG	6:0/10:4/10:4	1 day, 2:08:00	482.267	C29 H38 O6	8.595	#NAME?	B	B	B	B	B	A	A	A	A	A	A	B	B	A	B	A	A	A	B	B	B	B	B	-	A	B	-	-	-	-	0.796	0.779	0.906	0.942	0.78	0.89	0.86	0.8	0.83	0.87	0.869	0.84
TG(6:0/10:4/11:0)	TG	6:0/10:4/11:0	1 day, 3:04:00	504.345	C30 H48 O6	6.567	#NAME?	-	-	-	-	-	-	-	B	-	-	-	-	-	-	-	-	-	-	-	-	-	-	-	-	-	-	-	-	-	-	0.766	0.87	0.81	0.7	0.92	0.99	0.67	0.96	0.96	0.98	0.9	0.84
TG(6:0/10:4/16:1)	TG	6:0/10:4/16:1	1 day, 8:05:00	572.408	C35 H56 O6	14.379	#NAME?	-	-	B	-	B	-	B	-	B	-	-	-	-	-	-	-	-	-	-	-	-	-	-	-	-	-	-	A	B	-	0.841	0.87	0.97	0.97	0	0.99	0.572	0.96	0.95	0.74	0	0.88
TG(6:0/10:4/16:1)	TG	6:0/10:4/16:1	1 day, 8:05:00	572.408	C35 H56 O6	14.877	#NAME?	-	-	-	-	-	-	-	-	-	-	-	-	-	-	-	-	-	-	-	-	-	-	-	B	A	A	-	-	-	-	0.96	0.99	0	0	0	0.96	0	0	0	0	0	0
TG(6:0/11:0/16:0)	TG	6:0/11:0/16:0	1 day, 9:00:00	596.502	C36 H68 O6	5.697	0	-	-	-	-	-	-	-	-	-	-	-	-	B	-	-	-	-	-	-	-	-	-	-	-	-	B	-	-	-	-	1	1	0	0	0	1	0	0	0	0	0	0
TG(6:0/11:2/19:1)	TG	6:0/11:2/19:1	1 day, 12:03:00	632.502	C39 H68 O6	5.857	#NAME?	-	-	-	B	-	-	-	-	-	-	-	-	-	-	-	-	-	-	-	-	-	-	-	-	-	-	-	B	-	-	0.82	0.74	0.955	0.82	0.781	0.789	0.997	0.852	0.756	0.902	0.916	0.844
TG(6:0/11:2/19:1)	TG	6:0/11:2/19:1	1 day, 12:03:00	632.502	C39 H68 O6	6.258	#NAME?	-	-	-	-	-	-	-	-	-	-	-	-	-	-	-	-	-	-	-	-	-	-	-	B	-	-	-	-	-	-	0.97	0.85	0.99	0.87	0	0	0	0.95	0	1	0	0
TG(6:0/12:1/18:0)	TG	6:0/12:1/18:0	1 day, 12:01:00	636.533	C39 H72 O6	6.033	#NAME?	-	-	-	-	-	-	-	-	-	-	-	-	-	-	-	-	-	-	-	-	-	-	-	-	-	-	-	-	-	B	0.99	0.99	0	0	0.94	0	0	0	0	0	0.91	1
TG(6:0/12:1/18:0)	TG	6:0/12:1/18:0	1 day, 12:01:00	636.533	C39 H72 O6	6.145	#NAME?	-	-	-	-	-	-	-	-	-	-	-	-	-	-	-	-	-	-	-	-	-	-	-	-	-	-	-	B	B	-	0.99	0.92	0.97	1	0.95	0	1	0.99	0	0.99	0	1
TG(6:0/12:1/18:0)	TG	6:0/12:1/18:0	1 day, 12:01:00	636.533	C39 H72 O6	6.394	#NAME?	-	-	-	-	-	-	-	-	-	-	-	-	-	-	-	-	-	-	-	-	-	-	-	-	-	B	B	-	-	-	0.98	0.98	1	0.99	0.97	0.86	1	0.91	0.98	0.98	0	0
TG(6:0/18:0/20:4)	TG	6:0/18:0/20:4	1 day, 20:04:00	742.611	C47 H82 O6	7.23	0	-	-	-	-	-	-	-	-	-	-	-	-	-	-	-	B	-	-	-	-	-	-	-	-	-	-	-	-	-	-	0.798	0.934	0	0.844	0.72	0.93	0.79	0.954	0.99	0.96	0.742	0
TG(6:0/18:0/20:4)	TG	6:0/18:0/20:4	1 day, 20:04:00	742.611	C47 H82 O6	7.98	0	-	-	-	B	-	-	-	-	B	-	B	-	-	B	B	-	-	-	-	B	-	-	-	-	-	-	-	-	-	-	0.64	0.64	0.903	0.88	0.62	0.93	0.94	0.742	0.85	0.9	0.77	0.9
TG(6:0/8:0/22:1)	TG	6:0/8:0/22:1	1 day, 12:01:00	636.533	C39 H72 O6	6.583	#NAME?	-	-	-	B	-	-	-	-	-	-	-	-	B	-	-	-	-	-	-	-	-	-	-	-	-	-	-	-	-	-	0.728	0	0.99	1	0.99	0.93	0	0	0	0	0	0
TG(6:0/8:0/22:1)	TG	6:0/8:0/22:1	1 day, 12:01:00	636.533	C39 H72 O6	6.798	#NAME?	-	-	-	-	-	-	-	-	-	-	-	-	-	-	-	-	-	-	-	-	-	-	-	B	B	-	-	-	-	-	1	0.99	0	0.92	0	0	1	0	0	0.99	0	0
TG(8:0/10:4/10:4)	TG	8:0/10:4/10:4	1 day, 4:08:00	510.298	C31 H42 O6	6.216	#NAME?	-	-	-	-	-	-	-	-	B	-	-	-	-	-	-	-	-	-	-	-	-	-	-	-	-	-	-	-	-	-	0.673	0.926	0.942	0.88	0.96	0.87	0.95	0.876	0.74	0.83	0.96	0.99
TG(9:0/10:2/11:1)	TG	9:0/10:2/11:1	1 day, 6:03:00	548.408	C33 H56 O6	10.611	#NAME?	-	-	-	-	-	-	-	-	-	-	-	-	-	-	-	-	-	-	-	-	-	B	-	-	-	-	-	B	-	-	0	0.748	0.95	0.96	0.9	0.9	0.86	0.76	0.96	0.94	0.96	0.75
TG(9:0/10:2/11:1)	TG	9:0/10:2/11:1	1 day, 6:03:00	548.408	C33 H56 O6	11.061	#NAME?	-	B	-	-	-	-	-	-	-	-	-	-	B	-	-	-	-	-	-	-	-	-	-	-	D	-	-	-	-	-	0.673	0.708	0.433	0.565	0.767	0.789	0.743	0.736	0.762	0.747	0.741	0.746
ZyE(0:0)	ZyE	00:00:00		384.339	C27 H44 O1	7.02	#NAME?	-	-	-	-	-	-	-	-	-	-	-	-	-	-	-	-	-	-	-	-	-	-	-	-	-	-	-	-	-	B	0.762	0.636	0.785	0.705	0.848	0.825	0.944	0.989	0.806	0.661	0.71	0.955
ZyE(0:0)	ZyE	00:00:00		384.339	C27 H44 O1	8.504	#NAME?	-	-	-	-	-	-	-	-	-	-	-	-	-	-	-	-	-	-	-	-	-	B	-	-	-	-	-	-	-	-	0	0.91	0	0	0	0	0.86	0.706	1	0	0.713	0
ZyE(0:0)	ZyE	00:00:00		384.339	C27 H44 O1	9.086	#NAME?	-	-	B	B	-	-	-	-	-	-	-	-	-	-	-	-	-	B	B	-	-	-	-	-	-	-	-	-	-	-	0.869	0.991	0.98	0.99	0.84	0.959	0.98	0.84	0.72	0.664	0.942	0.823
ZyE(0:0)	ZyE	00:00:00		384.339	C27 H44 O1	9.274	#NAME?	-	-	-	-	-	-	-	-	-	-	-	-	-	-	-	-	-	-	-	B	B	-	B	-	-	-	-	B	B	-	0.975	0.939	0.973	0.99	0.979	0.982	0.81	0.99	0.71	0.87	0.95	0.933
ZyE(0:0)	ZyE	00:00:00		384.339	C27 H44 O1	9.829	#NAME?	-	-	-	-	-	-	-	-	-	-	-	-	-	-	-	-	-	-	-	-	-	-	-	-	-	-	B	-	-	-	0.99	0.99	0	0.989	0.978	0.958	0.997	0.99	1	0	0.885	1
dMePE(14:0/14:0)	dMePE	14:0/14:0	1 day, 4:00:00	663.484	C35 H70 O8 N1 P1	10.304	#NAME?	-	-	-	-	B	-	B	-	-	-	B	B	-	B	B	B	-	-	B	B	B	B	B	-	-	-	-	-	-	-	0.95	0.926	0.849	0.7	0.585	0.929	0.94	0.926	0.802	0.872	0.73	0.7
dMePE(16:0/14:0)	dMePE	16:0/14:0	1 day, 6:00:00	691.515	C37 H74 O8 N1 P1	11.31	#NAME?	-	-	B	B	B	B	B	B	B	B	B	B	-	B	B	B	B	B	B	B	B	B	B	-	-	-	-	-	-	B	0.542	0.79	0.843	0.73	0.891	0.935	0.46	0.91	0.75	0.87	0.54	0.95
dMePE(16:0/14:0)	dMePE	16:0/14:0	1 day, 6:00:00	691.515	C37 H74 O8 N1 P1	12.091	#NAME?	-	B	-	-	-	-	-	-	-	-	-	-	B	-	-	-	-	-	-	-	-	-	-	B	B	-	-	-	-	-	0.38	0.73	0	0	0	0	0	0	0	0.812	0	0
dMePE(16:0/14:0)	dMePE	16:0/14:0	1 day, 6:00:00	691.515	C37 H74 O8 N1 P1	12.243	#NAME?	-	-	-	-	-	-	-	-	-	-	-	-	-	-	-	-	-	-	-	-	-	-	-	-	B	B	-	-	-	-	0.84	0.885	0	0	0.87	0.81	0.848	0.737	0.954	0.799	0.771	0.958
dMePE(16:0/16:0)	dMePE	16:0/16:0	1 day, 8:00:00	719.547	C39 H78 O8 N1 P1	12.355	#NAME?	-	-	B	B	B	B	B	B	B	B	B	B	-	B	B	B	B	B	B	B	B	B	B	-	-	-	-	-	-	B	0.891	0.55	0.734	0.603	0.7	0.7	0.86	0.74	0.37	0.825	0.66	0.87
dMePE(16:0/16:0)	dMePE	16:0/16:0	1 day, 8:00:00	719.547	C39 H78 O8 N1 P1	13.238	#NAME?	-	B	-	-	-	-	-	-	-	-	-	-	B	-	-	-	-	-	-	-	-	-	-	B	-	-	-	-	-	-	0.901	0.78	0	0	0	0.547	0.593	0	0	0	0	0.913
dMePE(16:0/16:0)	dMePE	16:0/16:0	1 day, 8:00:00	719.547	C39 H78 O8 N1 P1	13.399	#NAME?	-	-	-	-	-	-	-	-	-	-	-	-	-	-	-	-	-	-	-	-	-	-	-	-	B	B	-	-	-	-	0.61	0.661	0	0	0.909	0.96	0.936	0.93	0.949	0.914	0.941	0.932
dMePE(16:0/16:1)	dMePE	16:0/16:1	1 day, 8:01:00	717.531	C39 H76 O8 N1 P1	11.736	#NAME?	-	-	B	B	B	B	B	B	B	B	B	B	-	B	B	B	B	B	B	B	B	B	B	-	-	-	B	B	B	B	0.705	0.59	0.879	0	0.932	0.953	0.952	0.673	0.528	0.664	0.564	0.54
dMePE(16:0/16:1)	dMePE	16:0/16:1	1 day, 8:01:00	717.531	C39 H76 O8 N1 P1	11.855	#NAME?	-	-	-	-	-	-	-	-	-	-	B	B	-	-	-	-	-	-	-	-	-	-	-	-	-	-	B	B	B	-	0.705	0.497	0.936	0	0.932	0.523	0.952	0.665	0.85	0.655	0	0.953
dMePE(16:0/16:1)	dMePE	16:0/16:1	1 day, 8:01:00	717.531	C39 H76 O8 N1 P1	12.492	#NAME?	-	B	-	-	-	-	-	-	-	-	-	-	B	-	-	-	-	-	-	-	-	-	-	B	B	-	-	-	-	-	0.782	0.792	0.78	0.9	0.864	0.908	0.811	0.712	0.834	0.909	0.901	0.924
dMePE(16:0/18:1)	dMePE	16:0/18:1	1 day, 10:01:00	745.562	C41 H80 O8 N1 P1	12.695	#NAME?	-	-	B	B	B	B	B	B	B	B	B	B	-	B	B	B	B	B	B	B	B	B	B	-	-	-	-	B	-	B	0.872	0.75	0	0.737	0.406	0.778	0.825	0.7	0.566	0.691	0.813	0.818
dMePE(16:0/18:1)	dMePE	16:0/18:1	1 day, 10:01:00	745.562	C41 H80 O8 N1 P1	13.55	#NAME?	-	B	-	-	-	-	-	-	-	-	-	-	B	-	-	-	-	-	-	-	-	-	-	B	B	-	-	-	-	-	0.826	0.974	0.986	0.965	0.942	0.977	0.985	0.961	0.915	0.909	0.971	0.972
dMePE(16:0/18:2)	dMePE	16:0/18:2	1 day, 10:02:00	743.547	C41 H78 O8 N1 P1	12.2	#NAME?	-	-	C	-	B	B	B	B	B	B	B	B	-	B	B	B	B	B	B	B	B	B	B	-	-	-	-	-	-	-	0.645	0.61	0.89	0.958	0.78	0.958	0.956	0.96	0.946	0.941	0.85	0.87
dMePE(16:0/20:3)	dMePE	16:0/20:3	1 day, 12:03:00	769.562	C43 H80 O8 N1 P1	13.796	#NAME?	-	-	-	-	-	-	-	-	-	-	-	-	-	B	-	-	-	-	-	-	-	-	-	-	-	-	-	-	-	-	0.68	0.93	0.96	0.94	0.957	0.958	0.778	0.819	0.773	0.768	0.794	0.799
dMePE(16:0/20:4)	dMePE	16:0/20:4	1 day, 12:04:00	767.547	C43 H78 O8 N1 P1	12.107	#NAME?	-	-	-	-	-	-	-	-	-	-	-	-	-	-	-	-	-	-	B	B	-	-	-	-	-	-	-	-	-	-	0.79	1	0.61	0.66	0	0.274	0	0	0.85	0.98	0.82	1
dMePE(16:0/20:4)	dMePE	16:0/20:4	1 day, 12:04:00	767.547	C43 H78 O8 N1 P1	12.267	#NAME?	-	-	-	-	B	B	B	B	-	-	-	-	-	B	B	B	-	B	B	B	B	B	B	-	-	-	-	-	-	-	0.481	0.221	0.473	0.686	0.875	0.973	0.979	0.84	0.729	0.709	0.631	0.625
dMePE(16:0/20:4)	dMePE	16:0/20:4	1 day, 12:04:00	767.547	C43 H78 O8 N1 P1	13.065	#NAME?	-	-	-	-	-	B	-	-	-	-	-	-	-	-	-	-	-	-	-	-	-	-	-	-	-	-	-	-	-	-	0.94	0.93	0.941	0.927	0	0.96	0.877	0.885	0.979	0.959	0.74	0
dMePE(16:0/20:4)	dMePE	16:0/20:4	1 day, 12:04:00	767.547	C43 H78 O8 N1 P1	13.175	#NAME?	-	-	-	-	-	-	-	-	-	-	-	-	-	-	-	-	-	-	-	-	-	-	-	-	-	-	-	-	B	-	0.948	0.93	0.893	0.97	0.983	0.98	0.963	0.988	0.942	0.977	0.93	0.92
dMePE(16:0/22:4)	dMePE	16:0/22:4	1 day, 14:04:00	795.578	C45 H82 O8 N1 P1	14.927	#NAME?	-	-	-	-	-	-	-	-	-	-	-	-	-	-	-	-	-	-	-	-	-	-	-	B	-	-	-	-	-	-	0.91	0.96	0.76	0.89	0.935	0.917	0	0	0	0	0	0
dMePE(16:0/22:6)	dMePE	16:0/22:6	1 day, 14:06:00	791.547	C45 H78 O8 N1 P1	13.498	#NAME?	-	-	B	B	B	B	B	B	B	B	B	-	-	B	B	B	B	B	B	B	B	B	B	-	-	-	B	B	B	B	0.92	0.9	0.981	0.967	0.96	0.96	0.965	0.94	0.96	0.93	0.904	0.967
dMePE(16:0/22:6)	dMePE	16:0/22:6	1 day, 14:06:00	791.547	C45 H78 O8 N1 P1	14.255	#NAME?	-	B	-	-	-	-	-	-	-	-	-	-	B	-	-	-	-	-	-	-	-	-	-	B	B	-	-	-	-	-	0.97	0.98	0	0	0	0	0	0	0	0	0	0
dMePE(16:0/22:6)	dMePE	16:0/22:6	1 day, 14:06:00	791.547	C45 H78 O8 N1 P1	14.393	#NAME?	-	-	-	-	-	-	-	-	-	-	-	-	-	-	-	-	-	-	-	-	-	-	-	-	-	B	-	-	-	-	0	0.876	0	0.71	0	0	0	0	0	0	0	0
dMePE(16:0e/18:1)	dMePE	16:0e/18:1	34:1e	731.583	C41 H82 O7 N1 P1	14.394	#NAME?	-	-	-	-	-	-	-	-	-	-	-	-	-	-	-	-	-	B	-	-	-	-	-	-	-	-	-	-	-	-	1	0.98	0.949	0.93	0.98	0.906	0.891	0.684	0.961	0.973	0.958	0.977
dMePE(16:0e/20:0)	dMePE	16:0e/20:0	36:0e	761.63	C43 H88 O7 N1 P1	15.768	#NAME?	-	-	-	-	-	-	-	-	-	-	-	-	-	-	-	-	-	B	B	-	-	-	-	-	-	-	-	-	-	-	0	0.717	0.769	0.618	0.57	0.62	0.787	0.76	0.81	0.71	0.42	0.64
dMePE(16:0e/22:3)	dMePE	16:0e/22:3	38:3e	783.614	C45 H86 O7 N1 P1	15.224	#NAME?	-	-	-	-	-	-	-	-	-	-	B	-	-	-	-	-	-	-	-	-	-	-	-	-	-	-	-	-	-	-	0	0.89	0.876	0.948	0.61	0.742	0.861	0.63	0.833	0.785	0.856	0.894
dMePE(16:0p/16:0)	dMePE	16:0p/16:0	32:0p	703.552	C39 H78 O7 N1 P1	13.188	#NAME?	-	-	-	-	-	-	-	B	B	B	-	B	-	-	-	-	-	-	-	-	-	-	-	-	-	-	-	-	-	-	0.95	0.91	0.944	0.85	0.95	0.94	0.94	0.89	0.95	0.91	0.802	0.848
dMePE(16:0p/20:0)	dMePE	16:0p/20:0	36:0p	759.614	C43 H86 O7 N1 P1	15.639	#NAME?	-	-	-	-	-	-	-	-	-	-	B	-	-	-	-	-	-	B	-	-	-	-	-	-	-	-	-	-	-	-	0	0.6	0.782	0.806	0.661	0.774	0.844	0.903	0.883	0.862	0.572	0.603
dMePE(16:1/14:0)	dMePE	16:1/14:0	1 day, 6:01:00	689.5	C37 H72 O8 N1 P1	10.741	#NAME?	-	-	B	B	B	B	B	B	B	B	B	B	-	B	B	B	B	B	B	B	B	B	B	-	-	-	-	-	-	B	0.636	0.5	0	0.92	0.813	0.657	0.859	0.794	0.88	0.864	0.91	0.848
dMePE(16:1/14:0)	dMePE	16:1/14:0	1 day, 6:01:00	689.5	C37 H72 O8 N1 P1	11.421	#NAME?	-	B	-	-	-	-	-	-	-	-	-	-	B	-	-	-	-	-	-	-	-	-	-	B	B	-	-	-	-	-	0.706	0.923	0.9	0.9	0.841	0.746	0.884	0.843	0.905	0.802	0.28	0.872
dMePE(16:1/14:0)	dMePE	16:1/14:0	1 day, 6:01:00	689.5	C37 H72 O8 N1 P1	12.597	#NAME?	-	-	-	-	-	-	-	-	-	-	-	-	-	-	-	-	-	-	-	-	-	-	-	-	-	B	-	-	-	-	0.682	0.422	0	0	0	0	0.94	0	1	0	0	0
dMePE(16:1/16:1)	dMePE	16:1/16:1	1 day, 8:02:00	715.515	C39 H74 O8 N1 P1	11.185	#NAME?	-	-	-	-	-	-	-	-	-	B	-	-	-	-	-	-	-	-	-	-	-	-	-	-	-	-	-	-	-	-	0	0.85	0.92	0.633	0.577	0.316	0.646	0.481	0.415	0.464	0.549	0
dMePE(16:1/16:1)	dMePE	16:1/16:1	1 day, 8:02:00	715.515	C39 H74 O8 N1 P1	12.112	#NAME?	-	-	-	-	B	B	B	B	B	B	B	B	-	B	B	B	B	B	B	B	B	B	B	-	-	-	-	-	-	-	0.81	0.92	0.854	0.9	0.916	0.824	0.682	0.865	0.95	0.721	0.923	0.98
dMePE(16:1/18:1)	dMePE	16:1/18:1	1 day, 10:02:00	743.547	C41 H78 O8 N1 P1	13.06	#NAME?	-	-	-	-	-	-	B	-	B	B	B	-	-	B	B	B	B	B	-	B	B	B	B	-	-	-	-	-	-	-	0.85	0.89	0.881	0.898	0.917	0.856	0.909	0.929	0.916	0.925	0.897	0.929
dMePE(16:1/18:1)	dMePE	16:1/18:1	1 day, 10:02:00	743.547	C41 H78 O8 N1 P1	13.933	#NAME?	-	-	-	-	-	-	-	-	-	-	-	-	-	-	-	-	-	-	-	-	-	-	-	-	B	B	-	-	-	-	0.945	0.97	0	0	0	0	0	0	0	0	0	0
dMePE(18:0/16:0)	dMePE	18:0/16:0	1 day, 10:00:00	747.578	C41 H82 O8 N1 P1	13.629	#NAME?	-	-	-	-	-	-	-	-	-	-	-	-	-	-	-	-	-	-	-	B	-	B	B	-	-	-	-	-	-	-	0.863	0.976	0.884	0.86	0.65	0.792	0.902	0.898	0.668	0.927	0.839	0.952
dMePE(18:0/16:0)	dMePE	18:0/16:0	1 day, 10:00:00	747.578	C41 H82 O8 N1 P1	14.508	#NAME?	-	-	-	-	-	-	-	-	-	-	-	-	B	-	-	-	-	-	-	-	-	-	-	-	-	-	-	-	-	-	0.7	0.899	0	0	0	0	0	0	0	0	0	0
dMePE(18:0/18:1)	dMePE	18:0/18:1	1 day, 12:01:00	773.593	C43 H84 O8 N1 P1	13.975	#NAME?	-	-	-	-	B	-	B	-	-	-	B	-	-	-	B	B	-	B	B	B	B	B	B	-	-	-	-	-	-	-	0.557	0.68	0.645	0.38	0.832	0.801	0.645	0.824	0.831	0	0.444	0.892
dMePE(18:0/18:1)	dMePE	18:0/18:1	1 day, 12:01:00	773.593	C43 H84 O8 N1 P1	14.11	#NAME?	-	-	-	-	-	-	-	-	-	-	B	B	-	B	-	B	-	-	-	-	-	-	-	-	-	-	-	-	-	-	0.55	0.68	0.645	0.506	0.854	0.839	0.819	0.773	0	0	0.819	0.71
dMePE(18:0/22:4)	dMePE	18:0/22:4	1 day, 16:04:00	823.609	C47 H86 O8 N1 P1	15.218	#NAME?	-	-	-	-	-	-	-	-	-	-	-	-	-	-	-	-	-	-	-	B	-	-	B	-	-	-	-	-	-	-	0.612	0.989	0.91	0.95	0.99	0.93	0.99	0.99	0.99	0.99	0.96	0.89
dMePE(18:0e/22:4)	dMePE	18:0e/22:4	40:4e	809.63	C47 H88 O7 N1 P1	15.476	#NAME?	-	-	-	-	B	-	-	-	-	-	-	-	-	-	-	-	-	-	-	-	-	-	-	-	-	-	-	-	-	-	0	0.89	0.741	0.668	0.892	0.92	0.457	0.97	0.834	0.496	0.92	0.938
dMePE(18:1/18:1)	dMePE	18:1/18:1	1 day, 12:02:00	771.578	C43 H82 O8 N1 P1	14.068	#NAME?	-	-	-	-	-	-	-	-	-	-	-	-	-	-	-	-	-	B	B	-	B	B	B	-	-	-	-	-	-	-	0.852	0.741	0.867	0.586	0.443	0.617	0.652	0.54	0.6	0.457	0.63	0.429
dMePE(18:1/22:4)	dMePE	18:1/22:4	1 day, 16:05:00	821.593	C47 H84 O8 N1 P1	14.666	#NAME?	-	-	-	-	-	-	B	-	-	-	-	-	-	B	-	-	-	-	B	-	-	-	-	-	-	-	-	-	-	-	1	0.903	0.993	0.733	0.887	0.708	0.98	0.843	0.724	0.96	0.825	0.807
dMePE(20:1/18:1)	dMePE	20:1/18:1	1 day, 14:02:00	799.609	C45 H86 O8 N1 P1	15.039	#NAME?	-	-	-	-	-	-	-	-	-	-	-	-	-	-	-	-	-	-	-	-	B	-	B	-	-	-	-	-	-	-	0	0.413	0.63	0.681	0.51	0.8	0.406	0.75	0.53	0.77	0.556	0.219
dMePE(28:1/22:6)	dMePE	28:1/22:6	2 days, 2:07:00	957.719	C57 H100 O8 N1 P1	15.48	#NAME?	-	-	-	B	-	-	-	-	-	-	-	-	-	-	-	-	-	-	-	-	-	-	-	-	-	-	-	B	B	-	0	0.936	0.809	0.97	0.81	0.95	0.927	0.602	0.73	0.761	0.936	0.927
dMePE(30:1/22:6)	dMePE	30:1/22:6	2 days, 4:07:00	985.75	C59 H104 O8 N1 P1	15.971	#NAME?	-	-	B	B	-	B	B	B	-	B	-	-	-	B	-	-	-	-	-	-	-	-	-	-	-	-	B	B	B	B	0	0.976	0.91	0.914	0.894	0.709	0.767	0.831	0.922	0.845	0.743	0.864
[truncated: 258 more columns]

## Sheet: M
Sample
c-1	M_E18_1_1.raw
c-2	M_E18_1_10.raw
c-3	M_E18_1_11.raw
c-4	M_E18_1_2.raw
c-5	M_E18_1_12.raw
c-6	M_E18_1_3.raw
c-7	M_E18_1_4.raw
c-8	M_E18_1_5.raw
c-9	M_E18_1_7.raw
c-10	M_E18_1_6.raw
c-11	M_E18_1_8.raw
c-12	M_E18_1_9.raw
s1-1	M_E18_2_1.raw
s1-2	M_E18_2_10.raw
s1-3	M_E18_2_11.raw
s1-4	M_E18_2_12.raw
s1-5	M_E18_2_3.raw
s1-6	M_E18_2_2.raw
s1-7	M_E18_2_5.raw
s1-8	M_E18_2_4.raw
s1-9	M_E18_2_6.raw
s1-10	M_E18_2_7.raw
s1-11	M_E18_2_8.raw
s1-12	M_E18_2_9.raw
s10-1	M_P0_5_10.raw
s10-2	M_P0_5_1.raw
s10-3	M_P0_5_11.raw
s10-4	M_P0_5_12.raw
s10-5	M_P0_5_2.raw
s10-6	M_P0_5_4.raw
s10-7	M_P0_5_3.raw
s10-8	M_P0_5_6.raw
s10-9	M_P0_5_5.raw
s10-10	M_P0_5_7.raw
s10-11	M_P0_5_8.raw
s10-12	M_P0_5_9.raw
s11-1	M_P0_6_1.raw
s11-2	M_P0_6_10.raw
s11-3	M_P0_6_11.raw
s11-4	M_P0_6_2.raw
s11-5	M_P0_6_12.raw
s11-6	M_P0_6_3.raw
s11-7	M_P0_6_4.raw
s11-8	M_P0_6_6.raw
s11-9	M_P0_6_5.raw
s11-10	M_P0_6_7.raw
s11-11	M_P0_6_8.raw
s11-12	M_P0_6_9.raw
s12-1	M_P3_1_10.raw
s12-2	M_P3_1_1.raw
s12-3	M_P3_1_11.raw
s12-4	M_P3_1_12.raw
s12-5	M_P3_1_2.raw
s12-6	M_P3_1_3.raw
s12-7	M_P3_1_4.raw
s12-8	M_P3_1_6.raw
s12-9	M_P3_1_5.raw
s12-10	M_P3_1_7.raw
s12-11	M_P3_1_9.raw
s12-12	M_P3_1_8.raw
s13-1	M_P3_2_1.raw
s13-2	M_P3_2_10.raw
s13-3	M_P3_2_11.raw
s13-4	M_P3_2_3.raw
s13-5	M_P3_2_2.raw
s13-6	M_P3_2_12.raw
s13-7	M_P3_2_5.raw
s13-8	M_P3_2_4.raw
s13-9	M_P3_2_6.raw
s13-10	M_P3_2_7.raw
s13-11	M_P3_2_8.raw
s13-12	M_P3_2_9.raw
s14-1	M_P3_3_1.raw
s14-2	M_P3_3_11.raw
s14-3	M_P3_3_10.raw
s14-4	M_P3_3_12.raw
s14-5	M_P3_3_3.raw
s14-6	M_P3_3_2.raw
s14-7	M_P3_3_4.raw
s14-8	M_P3_3_5.raw
s14-9	M_P3_3_6.raw
s14-10	M_P3_3_7.raw
s14-11	M_P3_3_8.raw
s14-12	M_P3_3_9.raw
s15-1	M_P3_4_1.raw
s15-2	M_P3_4_11.raw
s15-3	M_P3_4_10.raw
s15-4	M_P3_4_12.raw
s15-5	M_P3_4_2.raw
s15-6	M_P3_4_3.raw
s15-7	M_P3_4_4.raw
s15-8	M_P3_4_5.raw
s15-9	M_P3_4_6.raw
s15-10	M_P3_4_7.raw
s15-11	M_P3_4_8.raw
s15-12	M_P3_4_9.raw
s16-1	M_P3_5_1.raw
s16-2	M_P3_5_10.raw
s16-3	M_P3_5_11.raw
s16-4	M_P3_5_12.raw
s16-5	M_P3_5_3.raw
s16-6	M_P3_5_2.raw
s16-7	M_P3_5_4.raw
s16-8	M_P3_5_5.raw
s16-9	M_P3_5_6.raw
s16-10	M_P3_5_7.raw
s16-11	M_P3_5_8.raw
s16-12	M_P3_5_9.raw
s17-1	M_P3_6_1.raw
s17-2	M_P3_6_10.raw
s17-3	M_P3_6_11.raw
s17-4	M_P3_6_12.raw
s17-5	M_P3_6_2.raw
s17-6	M_P3_6_3.raw
s17-7	M_P3_6_4.raw
s17-8	M_P3_6_5.raw
s17-9	M_P3_6_6.raw
s17-10	M_P3_6_7.raw
s17-11	M_P3_6_8.raw
s17-12	M_P3_6_9.raw
s18-1	M_P6_1_1.raw
s18-2	M_P6_1_10.raw
s18-3	M_P6_1_12.raw
s18-4	M_P6_1_11.raw
s18-5	M_P6_1_2.raw
s18-6	M_P6_1_3.raw
s18-7	M_P6_1_4.raw
s18-8	M_P6_1_6.raw
s18-9	M_P6_1_5.raw
s18-10	M_P6_1_7.raw
s18-11	M_P6_1_8.raw
s18-12	M_P6_1_9.raw
s19-1	M_P6_2_10.raw
s19-2	M_P6_2_11.raw
s19-3	M_P6_2_1.raw
s19-4	M_P6_2_2.raw
s19-5	M_P6_2_12.raw
s19-6	M_P6_2_3.raw
s19-7	M_P6_2_4.raw
s19-8	M_P6_2_5.raw
s19-9	M_P6_2_6.raw
s19-10	M_P6_2_7.raw
s19-11	M_P6_2_8.raw
s19-12	M_P6_2_9.raw
s2-1	M_E18_3_10.raw
s2-2	M_E18_3_1.raw
s2-3	M_E18_3_12.raw
s2-4	M_E18_3_11.raw
s2-5	M_E18_3_2.raw
s2-6	M_E18_3_3.raw
s2-7	M_E18_3_4.raw
s2-8	M_E18_3_5.raw
s2-9	M_E18_3_6.raw
s2-10	M_E18_3_7.raw
s2-11	M_E18_3_9.raw
s2-12	M_E18_3_8.raw
s20-1	M_P6_3_11.raw
s20-2	M_P6_3_10.raw
s20-3	M_P6_3_1.raw
s20-4	M_P6_3_12.raw
s20-5	M_P6_3_2.raw
s20-6	M_P6_3_3.raw
s20-7	M_P6_3_4.raw
s20-8	M_P6_3_5.raw
s20-9	M_P6_3_6.raw
s20-10	M_P6_3_7.raw
s20-11	M_P6_3_8.raw
s20-12	M_P6_3_9.raw
s21-1	M_P6_4_1.raw
s21-2	M_P6_4_10.raw
s21-3	M_P6_4_11.raw
s21-4	M_P6_4_12.raw
s21-5	M_P6_4_2.raw
s21-6	M_P6_4_6.raw
s21-7	M_P6_4_5.raw
s21-8	M_P6_4_4.raw
s21-9	M_P6_4_3.raw
s21-10	M_P6_4_7.raw
s21-11	M_P6_4_8.raw
s21-12	M_P6_4_9.raw
s22-1	M_P6_5_1.raw
s22-2	M_P6_5_11.raw
s22-3	M_P6_5_10.raw
s22-4	M_P6_5_12.raw
s22-5	M_P6_5_2.raw
s22-6	M_P6_5_3.raw
s22-7	M_P6_5_5.raw
s22-8	M_P6_5_4.raw
s22-9	M_P6_5_7.raw
s22-10	M_P6_5_6.raw
s22-11	M_P6_5_8.raw
s22-12	M_P6_5_9.raw
s23-1	M_P6_6_1.raw
s23-2	M_P6_6_11.raw
s23-3	M_P6_6_10.raw
s23-4	M_P6_6_12.raw
s23-5	M_P6_6_2.raw
s23-6	M_P6_6_3.raw
s23-7	M_P6_6_5.raw
s23-8	M_P6_6_4.raw
s23-9	M_P6_6_6.raw
s23-10	M_P6_6_7.raw
s23-11	M_P6_6_8.raw
s23-12	M_P6_6_9.raw
s24-1	M_P9_1_10.raw
s24-2	M_P9_1_1.raw
s24-3	M_P9_1_11.raw
s24-4	M_P9_1_12.raw
s24-5	M_P9_1_2.raw
s24-6	M_P9_1_3.raw
s24-7	M_P9_1_5.raw
s24-8	M_P9_1_4.raw
s24-9	M_P9_1_6.raw
s24-10	M_P9_1_7.raw
s24-11	M_P9_1_9.raw
s24-12	M_P9_1_8.raw
s25-1	M_P9_2_10.raw
s25-2	M_P9_2_1.raw
s25-3	M_P9_2_11.raw
s25-4	M_P9_2_12.raw
s25-5	M_P9_2_2.raw
s25-6	M_P9_2_3.raw
s25-7	M_P9_2_5.raw
s25-8	M_P9_2_4.raw
s25-9	M_P9_2_7.raw
s25-10	M_P9_2_6.raw
s25-11	M_P9_2_8.raw
s25-12	M_P9_2_9.raw
s26-1	M_P9_3_1.raw
s26-2	M_P9_3_10.raw
s26-3	M_P9_3_12.raw
s26-4	M_P9_3_2.raw
s26-5	M_P9_3_11.raw
s26-6	M_P9_3_4.raw
s26-7	M_P9_3_3.raw
s26-8	M_P9_3_6.raw
s26-9	M_P9_3_5.raw
s26-10	M_P9_3_7.raw
s26-11	M_P9_3_8.raw
s26-12	M_P9_3_9.raw
s27-1	M_P9_4_10.raw
s27-2	M_P9_4_1.raw
s27-3	M_P9_4_12.raw
s27-4	M_P9_4_11.raw
s27-5	M_P9_4_2.raw
s27-6	M_P9_4_3.raw
s27-7	M_P9_4_5.raw
s27-8	M_P9_4_4.raw
s27-9	M_P9_4_8.raw
s27-10	M_P9_4_6.raw
s27-11	M_P9_4_7.raw
s27-12	M_P9_4_9.raw
s28-1	M_P9_5_1.raw
s28-2	M_P9_5_10.raw
s28-3	M_P9_5_12.raw
s28-4	M_P9_5_11.raw
s28-5	M_P9_5_2.raw
s28-6	M_P9_5_3.raw
s28-7	M_P9_5_4.raw
s28-8	M_P9_5_5.raw
s28-9	M_P9_5_7.raw
s28-10	M_P9_5_6.raw
s28-11	M_P9_5_8.raw
s28-12	M_P9_5_9.raw
s29-1	M_P9_6_10.raw
s29-2	M_P9_6_1.raw
s29-3	M_P9_6_11.raw
s29-4	M_P9_6_2.raw
s29-5	M_P9_6_12.raw
s29-6	M_P9_6_4.raw
s29-7	M_P9_6_3.raw
s29-8	M_P9_6_6.raw
s29-9	M_P9_6_5.raw
s29-10	M_P9_6_8.raw
s29-11	M_P9_6_7.raw
s29-12	M_P9_6_9.raw
s3-1	M_E18_4_1.raw
s3-2	M_E18_4_11.raw
s3-3	M_E18_4_12.raw
s3-4	M_E18_4_10.raw
s3-5	M_E18_4_3.raw
s3-6	M_E18_4_2.raw
s3-7	M_E18_4_5.raw
s3-8	M_E18_4_4.raw
s3-9	M_E18_4_6.raw
s3-10	M_E18_4_8.raw
s3-11	M_E18_4_7.raw
s3-12	M_E18_4_9.raw
s4-1	M_E18_5_1.raw
s4-2	M_E18_5_10.raw
s4-3	M_E18_5_11.raw
s4-4	M_E18_5_12.raw
s4-5	M_E18_5_2.raw
s4-6	M_E18_5_3.raw
s4-7	M_E18_5_6.raw
s4-8	M_E18_5_4.raw
s4-9	M_E18_5_5.raw
s4-10	M_E18_5_8.raw
s4-11	M_E18_5_7.raw
s4-12	M_E18_5_9.raw
s5-1	M_E18_6_1.raw
s5-2	M_E18_6_10.raw
s5-3	M_E18_6_11.raw
s5-4	M_E18_6_12.raw
s5-5	M_E18_6_2.raw
s5-6	M_E18_6_5.raw
s5-7	M_E18_6_3.raw
s5-8	M_E18_6_4.raw
s5-9	M_E18_6_7.raw
s5-10	M_E18_6_6.raw
s5-11	M_E18_6_8.raw
s5-12	M_E18_6_9.raw
s6-1	M_P0_1_1.raw
s6-2	M_P0_1_10.raw
s6-3	M_P0_1_11.raw
s6-4	M_P0_1_12.raw
s6-5	M_P0_1_2.raw
s6-6	M_P0_1_3.raw
s6-7	M_P0_1_4.raw
s6-8	M_P0_1_5.raw
s6-9	M_P0_1_6.raw
s6-10	M_P0_1_7.raw
s6-11	M_P0_1_9.raw
s6-12	M_P0_1_8.raw
s7-1	M_P0_2_1.raw
s7-2	M_P0_2_10.raw
s7-3	M_P0_2_11.raw
s7-4	M_P0_2_12.raw
s7-5	M_P0_2_2.raw
s7-6	M_P0_2_3.raw
s7-7	M_P0_2_4.raw
s7-8	M_P0_2_5.raw
s7-9	M_P0_2_6.raw
s7-10	M_P0_2_7.raw
s7-11	M_P0_2_8.raw
s7-12	M_P0_2_9.raw
s8-1	M_P0_3_1.raw
s8-2	M_P0_3_11.raw
s8-3	M_P0_3_10.raw
s8-4	M_P0_3_2.raw
s8-5	M_P0_3_12.raw
s8-6	M_P0_3_4.raw
s8-7	M_P0_3_3.raw
s8-8	M_P0_3_5.raw
s8-9	M_P0_3_7.raw
s8-10	M_P0_3_6.raw
s8-11	M_P0_3_9.raw
s8-12	M_P0_3_8.raw
s9-1	M_P0_4_1.raw
s9-2	M_P0_4_12.raw
s9-3	M_P0_4_11.raw
s9-4	M_P0_4_10.raw
s9-5	M_P0_4_4.raw
s9-6	M_P0_4_7.raw
s9-7	M_P0_4_8.raw
s9-8	M_P0_4_9.raw
s9-9	M_P0_4_3.raw
s9-10	M_P0_4_2.raw
s9-11	M_P0_4_6.raw
s9-12	M_P0_4_5.raw
Result
LipidMolec	Class	FA	FA Group Key	Calc Mass	Formula	BaseRt	MainIon	MainGrade[c]	MainGrade[s1]	MainGrade[s10]	MainGrade[s11]	MainGrade[s12]	MainGrade[s13]	MainGrade[s14]	MainGrade[s15]	MainGrade[s16]	MainGrade[s17]	MainGrade[s18]	MainGrade[s19]	MainGrade[s2]	MainGrade[s20]	MainGrade[s21]	MainGrade[s22]	MainGrade[s23]	MainGrade[s24]	MainGrade[s25]	MainGrade[s26]	MainGrade[s27]	MainGrade[s28]	MainGrade[s29]	MainGrade[s3]	MainGrade[s4]	MainGrade[s5]	MainGrade[s6]	MainGrade[s7]	MainGrade[s8]	MainGrade[s9]	MainPQ[c]	MainPQ[s1]	MainPQ[s10]	MainPQ[s11]	MainPQ[s12]	MainPQ[s13]	MainPQ[s14]	MainPQ[s15]	MainPQ[s16]	MainPQ[s17]	MainPQ[s18]	MainPQ[s19]
AcCa(14:0)	AcCa	14:00:00	14:00:00	371.304	C21 H41 O4 N1	4.669	#NAME?	-	B	-	-	B	B	B	-	-	B	B	A	-	A	-	-	-	-	-	-	-	-	-	-	-	B	-	-	-	-	0.968	0.556	0.895	0.79	0.89	0.94	0.89	0.89	0.8	0.92	0.83	0.88
AcCa(16:0)	AcCa	16:00:00	16:00:00	399.335	C23 H45 O4 N1	5.413	#NAME?	A	A	B	B	B	B	B	-	-	-	B	A	A	A	A	A	A	-	A	-	A	A	A	A	B	B	-	-	B	B	0.943	0.95	0.826	0.93	0.83	0.879	0.89	0.87	0.94	0.84	0.9	0.85
AcCa(16:1)	AcCa	16:01:00	16:01:00	397.319	C23 H43 O4 N1	4.979	#NAME?	-	-	-	-	-	-	-	-	-	-	B	-	-	A	A	A	B	-	-	-	-	-	-	-	-	-	-	-	-	-	0.744	0.92	0.95	0.7	0.91	0.91	0.86	0.85	0.71	0.95	0.89	0.89
AcCa(18:0)	AcCa	18:00:00	18:00:00	427.366	C25 H49 O4 N1	6.534	#NAME?	-	-	-	-	-	-	-	-	-	-	-	-	-	-	-	-	-	-	-	-	-	-	-	A	-	A	-	-	-	-	0.833	0.92	0.76	0.98	0	0	0	0	0	0	0	0
AcCa(18:0)	AcCa	18:00:00	18:00:00	427.366	C25 H49 O4 N1	6.273	#NAME?	B	B	B	B	B	B	B	-	-	-	-	-	B	A	A	A	-	-	A	-	A	-	-	B	B	B	-	-	B	B	0.915	0.954	0.584	0.73	0.695	0	0.867	0.899	0.68	0.638	0.81	0.84
AcCa(18:1)	AcCa	18:01:00	18:01:00	425.351	C25 H47 O4 N1	5.722	#NAME?	-	-	-	-	-	-	-	-	-	-	-	-	-	-	B	-	-	-	-	-	-	-	-	-	-	-	-	-	-	-	0.86	0.76	0.92	0.47	0.83	0.958	0.69	0.39	0.7	0.7	0.88	0.81
AcCa(18:2)	AcCa	18:02:00	18:02:00	423.335	C25 H45 O4 N1	5.369	#NAME?	-	-	-	-	-	-	-	-	-	-	B	-	-	B	B	-	-	-	-	-	-	-	-	-	-	-	-	-	-	-	0.98	0.89	0.35	0.81	0.88	0.95	0.78	0.79	0.75	0.8	0.82	0.85
AcCa(20:4)	AcCa	20:04:00	20:04:00	447.335	C27 H45 O4 N1	5.455	#NAME?	-	-	-	-	-	-	-	-	-	-	B	B	-	B	-	-	-	-	-	-	-	-	-	-	-	-	-	-	-	-	0.63	0.84	0.884	0.91	0.97	0.91	0.91	0.88	0.88	0.92	0.93	0.9
BisMePA(10:0p/10:4)	BisMePA	10:0p/10:4	20:4p	484.259	C25 H41 O7 N0 P1	5.421	#REF!	-	-	-	-	-	B	-	-	-	-	-	-	-	-	-	-	-	-	-	-	-	-	-	-	-	-	-	-	-	-	0.753	0.722	0	0.985	0.712	0.714	0.709	0.683	0.534	0	0	0
BisMePA(14:0/20:5)	BisMePA	14:0/20:5	1 day, 10:05:00	694.457	C39 H67 O8 N0 P1	12.168	#REF!	-	B	-	-	-	-	-	-	-	-	-	-	-	-	-	-	-	-	-	-	-	-	-	-	-	-	-	-	-	-	0.7	0.609	0.863	0	1	0	0	1	0	0	0	0
BisMePA(16:0/20:5)	BisMePA	16:0/20:5	1 day, 12:05:00	722.489	C41 H71 O8 N0 P1	12.23	#REF!	-	-	B	B	B	B	B	B	B	B	B	B	-	B	B	B	B	B	B	B	B	B	-	-	-	-	B	B	B	B	0.973	0.98	0.97	0.988	0.99	0.995	0.973	0.993	0.986	0.955	0.99	1
BisMePA(16:0/20:5)	BisMePA	16:0/20:5	1 day, 12:05:00	722.489	C41 H71 O8 N0 P1	13.254	#REF!	B	-	-	-	-	-	-	-	-	-	-	-	B	-	-	-	-	-	-	-	-	-	-	B	B	B	-	-	-	-	0.99	0.993	0.651	0.95	0	0	0.73	0	0.287	0	0	0
BisMePA(16:0/22:5)	BisMePA	16:0/22:5	1 day, 14:05:00	750.52	C43 H75 O8 N0 P1	14.123	#REF!	B	-	-	-	-	-	-	-	-	-	-	-	B	-	-	-	-	-	-	-	-	-	-	B	B	B	-	-	-	-	0.889	0.897	0	0	0	0	0	0	0	0	0	0
BisMePA(16:0/22:6)	BisMePA	16:0/22:6	1 day, 14:06:00	748.504	C43 H73 O8 N0 P1	12.897	#REF!	-	-	-	-	-	-	-	-	-	-	-	-	-	-	B	-	-	-	-	-	-	-	-	-	-	-	-	-	-	-	0.774	0.807	0.947	0.886	0.927	0.956	0.985	0.896	0.941	0.877	0.896	0.827
BisMePA(16:1/16:1)	BisMePA	16:1/16:1	1 day, 8:02:00	672.473	C37 H69 O8 N0 P1	11.509	#REF!	-	-	-	-	-	-	-	-	-	-	-	-	-	-	-	-	-	-	-	-	-	-	-	-	-	-	-	B	-	-	0.75	0.726	0.84	0.711	0.723	0.54	0.636	0.69	0.75	0.28	0.918	0.706
BisMePA(16:1/20:5)	BisMePA	16:1/20:5	1 day, 12:06:00	720.473	C41 H69 O8 N0 P1	11.536	#REF!	-	-	-	-	B	B	B	B	B	B	B	-	-	B	B	B	B	B	B	B	B	B	B	-	-	-	-	B	-	-	0.94	0.681	0.809	0.835	0.942	0.931	0.94	0.9	0.846	0.932	0.89	0.75
BisMePA(16:1/20:5)	BisMePA	16:1/20:5	1 day, 12:06:00	720.473	C41 H69 O8 N0 P1	12.556	#REF!	-	B	-	-	-	-	-	-	-	-	-	-	-	-	-	-	-	-	-	-	-	-	-	-	-	-	-	-	-	-	0	0.81	0.524	0.94	0.28	0	0	0	0	0.96	0	1
BisMePA(16:1p/16:0)	BisMePA	16:1p/16:0	32:1p	658.494	C37 H71 O7 N0 P1	13.534	#REF!	B	-	-	-	-	-	-	-	-	-	-	-	B	-	-	-	-	-	-	-	-	-	-	-	-	-	-	-	-	-	0.908	0.93	1	0.99	0	0.99	1	0	0	1	1	0
BisMePA(16:1p/20:3)	BisMePA	16:1p/20:3	36:4p	708.509	C41 H73 O7 N0 P1	14.066	#REF!	-	B	-	-	-	-	-	-	-	-	-	-	-	-	-	-	-	-	-	-	-	-	-	-	-	-	-	-	-	-	0.937	0.958	0	0	0.985	0	0	1	0.991	0.986	0.774	0.85
BisMePA(16:1p/20:4)	BisMePA	16:1p/20:4	36:5p	706.494	C41 H71 O7 N0 P1	12.327	#REF!	-	-	-	-	-	-	-	-	-	-	-	-	-	B	B	-	-	-	-	-	-	-	-	-	-	-	-	-	-	-	0.929	0.949	0.955	0.959	0.95	0.856	0.9	0.96	0.865	0.937	0.982	0.95
BisMePA(16:1p/22:4)	BisMePA	16:1p/22:4	38:5p	734.525	C43 H75 O7 N0 P1	14.198	#REF!	-	-	-	-	-	-	-	-	-	-	-	-	B	-	-	-	-	-	-	-	-	-	-	-	-	-	-	-	-	-	0.57	0.618	0.569	0.977	0.897	0.978	0.923	0.992	0.944	0	0	0.958
BisMePA(18:0/20:4)	BisMePA	18:0/20:4	1 day, 14:04:00	752.536	C43 H77 O8 N0 P1	13.815	#REF!	-	-	-	-	B	-	-	-	-	-	-	-	-	-	-	-	-	-	-	-	-	-	-	-	-	-	-	B	B	B	0.83	0.824	0.721	0.897	0.71	0.75	0.917	0.919	0.962	0.794	0.97	0.934
BisMePA(18:0/20:4)	BisMePA	18:0/20:4	1 day, 14:04:00	752.536	C43 H77 O8 N0 P1	14.898	#REF!	B	-	-	-	-	-	-	-	-	-	-	-	B	-	-	-	-	-	-	-	-	-	-	-	-	-	-	-	-	-	0.98	0.97	0.904	0.953	0.983	0.944	0.828	0.98	0.954	0.973	0.873	0.942
BisMePA(18:0/20:5)	BisMePA	18:0/20:5	1 day, 14:05:00	750.52	C43 H75 O8 N0 P1	13.411	#REF!	-	-	-	-	-	-	B	B	B	B	B	B	-	B	B	B	-	B	B	B	B	B	B	-	-	-	-	-	-	-	0.939	0.846	0.96	0.88	0.98	0.983	0.985	0.974	0.974	0.863	0.984	0.987
BisMePA(18:0/20:5)	BisMePA	18:0/20:5	1 day, 14:05:00	750.52	C43 H75 O8 N0 P1	14.408	#REF!	B	-	-	-	-	-	-	-	-	-	-	-	B	-	-	-	-	-	-	-	-	-	-	B	B	B	-	-	-	-	0.967	0.985	0	0	0	0	0	0	0	0	0	0
BisMePA(18:0/22:5)	BisMePA	18:0/22:5	1 day, 16:05:00	778.551	C45 H79 O8 N0 P1	14.239	#REF!	-	-	-	-	-	-	B	B	B	B	B	B	-	B	B	B	-	B	B	B	B	B	B	-	-	-	-	-	-	-	0.75	0.72	0.899	0.944	0.83	0.968	0.977	0.935	0.949	0.956	0.976	0.813
BisMePA(18:0/22:5)	BisMePA	18:0/22:5	1 day, 16:05:00	778.551	C45 H79 O8 N0 P1	15.222	#REF!	-	B	-	-	-	-	-	-	-	-	-	-	-	-	-	-	-	-	-	-	-	-	-	-	-	-	-	-	-	-	0.986	0.995	0	0	0	0	0	0.666	0.967	0	0.517	0.578
BisMePA(18:0/22:5)	BisMePA	18:0/22:5	1 day, 16:05:00	778.551	C45 H79 O8 N0 P1	15.098	#REF!	B	-	-	-	-	-	-	-	-	-	-	-	-	-	-	-	-	-	-	-	-	-	-	B	B	-	-	-	-	-	0.993	0.99	0.888	0.74	0.928	0.941	0.963	0.961	0.921	0.795	0.963	0.958
BisMePA(18:0/22:6)	BisMePA	18:0/22:6	1 day, 16:06:00	776.536	C45 H77 O8 N0 P1	13.843	#REF!	-	-	B	B	B	-	-	-	-	-	-	-	-	-	-	-	B	-	-	-	-	-	-	-	-	-	-	B	B	B	0.827	0.728	0.533	0.577	0.571	0.95	0.94	0.603	0.556	0.601	0.91	0.506
BisMePA(18:0/22:6)	BisMePA	18:0/22:6	1 day, 16:06:00	776.536	C45 H77 O8 N0 P1	13.984	#REF!	-	-	-	-	-	-	-	B	B	-	-	B	-	-	-	B	-	-	B	B	-	B	-	-	-	-	-	-	-	-	0.375	0.82	0.424	0.563	0.537	0.795	0.591	0.985	0.671	0.974	0.459	0.94
BisMePA(18:0/22:6)	BisMePA	18:0/22:6	1 day, 16:06:00	776.536	C45 H77 O8 N0 P1	14.972	#REF!	-	B	-	-	-	-	-	-	-	-	-	-	-	-	-	-	-	-	-	-	-	-	-	B	B	B	-	-	-	-	0.884	0.984	0.431	0	0.877	0	0	0	0	0	0	0
BisMePA(18:1/18:1)	BisMePA	18:1/18:1	1 day, 12:02:00	728.536	C41 H77 O8 N0 P1	13.921	#REF!	-	-	-	-	-	-	-	-	-	-	-	-	-	-	-	-	-	-	-	B	-	B	-	-	-	-	-	-	-	-	0.964	0.937	0.949	0.956	0.97	0.97	0.957	0.988	0.877	0.899	0.95	0.95
BisMePA(18:1/18:1)	BisMePA	18:1/18:1	1 day, 12:02:00	728.536	C41 H77 O8 N0 P1	14.908	#REF!	-	-	-	-	-	-	-	-	-	-	-	-	-	-	-	-	-	-	-	-	-	-	-	B	-	-	-	-	-	-	0.98	0.963	0	0	0.419	0	0	0	0.97	0.62	0.841	0
BisMePA(18:1/18:2)	BisMePA	18:1/18:2	1 day, 12:03:00	726.52	C41 H75 O8 N0 P1	13.133	#REF!	-	-	-	-	B	-	-	-	-	-	-	-	-	-	-	-	-	-	-	-	-	-	-	-	-	-	-	-	-	-	0.932	0.861	0.909	0.879	0.837	0.818	0.841	0.872	0.863	0.93	0.91	0.91
BisMePA(18:1/18:2)	BisMePA	18:1/18:2	1 day, 12:03:00	726.52	C41 H75 O8 N0 P1	14.414	#REF!	-	B	-	-	-	-	-	-	-	-	-	-	-	-	-	-	-	-	-	-	-	-	-	-	-	-	-	-	-	-	0	0	0.98	0.56	0.62	0.697	0	0.609	0.872	0.758	0.674	0.613
BisMePA(18:1/20:5)	BisMePA	18:1/20:5	1 day, 14:06:00	748.504	C43 H73 O8 N0 P1	12.588	#REF!	-	-	-	-	-	-	B	B	B	B	-	B	-	-	B	B	-	B	-	-	-	B	B	-	-	-	-	-	-	-	0.87	0	0.931	0.891	0.914	0.877	0.868	0.897	0.887	0.889	0.835	0.841
BisMePA(18:1/20:5)	BisMePA	18:1/20:5	1 day, 14:06:00	748.504	C43 H73 O8 N0 P1	13.544	#REF!	B	B	-	-	-	-	-	-	-	-	-	-	B	-	-	-	-	-	-	-	-	-	-	B	B	B	-	-	-	-	0.816	0.858	0.806	0.818	0.857	0	0	0.936	0	0.894	0.9	0.741
BisMePA(18:1/22:5)	BisMePA	18:1/22:5	1 day, 16:06:00	776.536	C45 H77 O8 N0 P1	13.497	#REF!	-	-	-	-	-	-	-	-	-	-	-	-	-	-	-	-	-	-	-	B	-	-	-	-	-	-	-	-	-	-	0	0.677	0.728	0.942	0.967	0.637	0.97	0.498	0.735	0.628	0.934	0.977
BisMePA(18:1/22:5)	BisMePA	18:1/22:5	1 day, 16:06:00	776.536	C45 H77 O8 N0 P1	14.514	#REF!	-	-	-	-	-	-	-	-	-	-	-	-	-	-	-	-	-	-	-	-	-	-	-	B	B	-	-	-	-	-	0.788	0	0.89	0.944	0.884	0.857	0.888	0.845	0.893	0.633	0.993	0.977
BisMePA(18:1p/16:0)	BisMePA	18:1p/16:0	34:1p	686.525	C39 H75 O7 N0 P1	14.779	#REF!	B	B	-	-	-	-	-	-	-	-	-	-	B	-	-	-	-	-	-	-	-	-	-	B	B	B	-	-	-	-	0.98	0.968	0.898	0.949	0.925	0.957	0.937	0.98	0.972	0.928	0.858	0.961
BisMePA(18:1p/18:1)	BisMePA	18:1p/18:1	36:2p	712.541	C41 H77 O7 N0 P1	13.97	#REF!	-	-	-	-	-	-	-	-	-	-	-	-	-	-	-	-	-	-	-	B	-	-	-	-	-	-	-	-	-	-	0.964	0.978	0.904	0.912	0.97	0.977	0.97	0.748	0.97	0.974	0.97	0.98
BisMePA(18:1p/20:4)	BisMePA	18:1p/20:4	38:5p	734.525	C43 H75 O7 N0 P1	13.468	#REF!	-	-	-	-	-	-	-	-	-	-	-	-	-	-	-	B	-	-	-	-	-	-	-	-	-	-	-	-	-	-	0.784	0.99	0.808	0.99	0.803	0.727	0.701	0.691	0.784	0.805	0.689	0.582
BisMePA(18:1p/20:4)	BisMePA	18:1p/20:4	38:5p	734.525	C43 H75 O7 N0 P1	14.553	#REF!	-	-	-	-	-	-	-	-	-	-	-	-	-	-	-	-	-	-	-	-	-	-	-	-	-	B	-	-	-	-	0.981	0.964	0.76	0.7	0.387	0.778	0	0.747	0	0	0	0
BisMePA(18:1p/22:3)	BisMePA	18:1p/22:3	40:4p	764.572	C45 H81 O7 N0 P1	14.526	#REF!	-	-	-	-	-	-	-	-	-	-	-	-	-	-	-	-	-	-	-	-	-	-	-	-	-	-	-	B	-	-	0.551	0.568	0.816	0.741	0.96	0.91	0.919	0.651	0.919	0.921	0.721	0.733
BisMePA(18:1p/22:3)	BisMePA	18:1p/22:3	40:4p	764.572	C45 H81 O7 N0 P1	15.302	#REF!	B	-	-	-	-	-	-	-	-	-	-	-	-	-	-	-	-	-	-	-	-	-	-	-	-	-	-	-	-	-	0.68	0.76	0.66	0	0	0	0	0	0	0	0	0
BisMePA(18:2p/16:0)	BisMePA	18:2p/16:0	34:2p	684.509	C39 H73 O7 N0 P1	12.846	#REF!	-	-	-	-	-	-	-	-	B	B	B	B	-	B	B	B	-	B	B	B	B	B	B	-	-	-	-	-	-	-	0.943	0.921	0.926	0.847	0.858	0.818	0.685	0.876	0.937	0.862	0.923	0.816
BisMePA(18:2p/16:0)	BisMePA	18:2p/16:0	34:2p	684.509	C39 H73 O7 N0 P1	13.964	#REF!	-	B	-	-	-	-	-	-	-	-	-	-	-	-	-	-	-	-	-	-	-	-	-	B	B	B	-	-	-	-	0.898	0.926	0	0	0.87	0	1	0	0	0	0.76	1
BisMePA(18:2p/16:0)	BisMePA	18:2p/16:0	34:2p	684.509	C39 H73 O7 N0 P1	13.803	#REF!	B	B	-	-	-	-	-	-	-	-	-	-	B	-	-	-	-	-	-	-	-	-	-	-	-	-	-	-	-	-	0.95	0.94	0	0.492	0	0	0.308	0	0	0	0	0
BisMePA(18:2p/18:1)	BisMePA	18:2p/18:1	36:3p	710.525	C41 H75 O7 N0 P1	14.435	#REF!	-	B	-	-	-	-	-	-	-	-	-	-	-	-	-	-	-	-	-	-	-	-	-	-	-	-	-	-	-	-	0.719	0.702	0	0.621	0	0	0.932	0.468	0	0.335	0	0
BisMePA(18:2p/20:4)	BisMePA	18:2p/20:4	38:6p	732.509	C43 H73 O7 N0 P1	13.747	#REF!	-	-	-	-	-	-	-	-	-	-	-	-	-	-	-	-	-	-	-	-	-	-	-	-	B	-	-	-	-	-	0.869	0.979	0	0	0	0	0.37	0.397	0	0	0.285	0
BisMePA(18:2p/22:3)	BisMePA	18:2p/22:3	40:5p	762.556	C45 H79 O7 N0 P1	14.319	#REF!	-	-	-	-	-	-	-	-	D	-	-	-	-	-	-	B	-	D	B	-	-	-	-	-	-	-	-	-	-	-	0.684	0	0.952	0.958	0.96	0.967	0.969	0.974	0.956	0.977	0.871	0.973
BisMePA(18:2p/22:3)	BisMePA	18:2p/22:3	40:5p	762.556	C45 H79 O7 N0 P1	15.287	#REF!	-	B	-	-	-	-	-	-	-	-	-	-	-	-	-	-	-	-	-	-	-	-	-	-	-	-	-	-	-	-	0.92	0.945	0	0	0	0	0	0	0	0	0.846	0
BisMePA(18:2p/22:3)	BisMePA	18:2p/22:3	40:5p	762.556	C45 H79 O7 N0 P1	15.132	#REF!	B	-	-	-	-	-	-	-	-	-	-	-	B	-	-	-	-	-	-	-	-	-	-	B	-	-	-	-	-	-	0.928	0.95	0.954	0.961	0.944	0.973	0.971	0.935	0.978	0.974	0.736	0.841
BisMePA(18:2p/22:4)	BisMePA	18:2p/22:4	40:6p	760.541	C45 H77 O7 N0 P1	14.786	#REF!	-	B	-	-	-	-	-	-	-	-	-	-	-	-	-	-	-	-	-	-	-	-	-	-	-	-	-	-	-	-	0.783	0.788	0.752	0.788	0.702	0.78	0.938	0.628	0.604	0.798	0.808	0.808
BisMePA(18:2p/22:4)	BisMePA	18:2p/22:4	40:6p	760.541	C45 H77 O7 N0 P1	14.966	#REF!	-	-	-	-	-	-	-	-	-	-	-	-	-	-	-	-	-	-	-	-	-	-	-	B	-	B	-	-	-	-	0.818	0.952	0	0	0	0	0	0	0	0	0	0
BisMePA(18:2p/22:5)	BisMePA	18:2p/22:5	40:7p	758.525	C45 H75 O7 N0 P1	13.407	#REF!	-	-	-	B	-	B	B	B	B	B	B	-	-	-	-	-	-	-	-	B	-	-	-	-	-	-	B	B	B	B	0.85	0.86	0.962	0.96	0.911	0.891	0.92	0.846	0.85	0.967	0.939	0.905
BisMePA(18:2p/22:6)	BisMePA	18:2p/22:6	40:8p	756.509	C45 H73 O7 N0 P1	10.126	#REF!	-	-	-	-	-	B	-	-	B	B	-	-	-	-	-	-	-	-	-	-	-	-	-	-	-	-	B	-	-	-	0	0	0.97	0.785	0.963	0.973	0.886	0.993	0.96	0.803	0.921	0.791
BisMePA(18:2p/22:6)	BisMePA	18:2p/22:6	40:8p	756.509	C45 H73 O7 N0 P1	11.029	#REF!	-	-	-	-	-	-	-	-	-	-	-	-	-	-	-	-	-	-	-	-	-	-	-	-	-	B	-	-	-	-	0.54	0.84	0.68	0.677	0.9	0.881	0.883	0.836	0.88	0.71	0.87	0.929
BisMePA(18:2p/22:6)	BisMePA	18:2p/22:6	40:8p	756.509	C45 H73 O7 N0 P1	10.916	#REF!	B	-	-	-	-	-	-	-	-	-	-	-	-	-	-	-	-	-	-	-	-	-	-	-	-	-	-	-	-	-	0.693	0.84	0.846	0.513	0.688	0.846	0.937	0.898	0.865	0.576	0.747	0
BisMePA(6:0/11:0)	BisMePA	6:0/11:0	17:00:00	466.27	C22 H43 O8 N0 P1	9.651	#REF!	-	-	-	-	-	B	-	-	-	B	B	B	-	-	B	-	-	-	-	-	-	-	-	-	-	-	-	-	-	-	0.949	0.97	0.98	0.99	0.99	1	0.98	0.98	1	1	0.95	0.99
BisMePA(6:0/11:0)	BisMePA	6:0/11:0	17:00:00	466.27	C22 H43 O8 N0 P1	9.974	#REF!	B	-	-	-	-	-	-	-	-	-	-	-	-	-	-	-	-	-	-	-	-	-	-	-	B	B	-	-	-	-	0.99	0.967	0	0.956	0.935	0.86	0.975	0.961	0.898	0.981	0	0
CL(17:1/22:5/22:5/22:5)	CL	17:1/22:5/22:5/22:5	3 days, 11:16:00	1587.02	C92 H148 O17 P2	14.999	-2H	-	-	-	-	-	-	-	-	-	-	-	-	-	-	-	-	-	-	-	-	-	-	-	B	-	-	-	-	-	-	0.99	0.77	0.969	0.808	0	0.928	0.908	0.684	0	0.317	0	0
CL(18:1/16:1/18:1/16:1)	CL	18:1/16:1/18:1/16:1	2 days, 20:04:00	1400.97	C77 H142 O17 P2	16.094	#NAME?	-	-	-	-	-	-	-	-	-	-	-	-	-	C	-	-	-	-	B	-	-	-	-	-	-	-	-	-	-	-	0.81	0.62	0.689	0.46	0.9	0.51	0.77	0.362	0.618	0.612	0.391	0.57
CL(18:2/16:1/16:1/18:1)	CL	18:2/16:1/16:1/18:1	2 days, 20:05:00	1398.96	C77 H140 O17 P2	16.162	#NAME?	-	-	C	C	-	-	-	B	-	-	-	B	-	-	-	C	B	-	-	-	-	-	-	-	-	-	-	-	-	C	0	0.36	0.88	0.95	0.87	0.89	0.71	0.83	1	0.87	0.81	0.84
CL(18:2/16:1/20:4/18:1)	CL	18:2/16:1/20:4/18:1	3 days, 0:08:00	1448.97	C81 H142 O17 P2	16.082	#NAME?	-	-	-	-	-	-	-	-	-	-	-	-	-	-	-	-	-	-	-	-	B	-	-	-	-	-	-	-	-	-	0.98	0.88	0.69	1	0.89	0.231	0.86	0.732	1	0.9	0.86	0.94
CL(21:0/16:0/18:1/20:4)	CL	21:0/16:0/18:1/20:4	3 days, 3:05:00	1497.07	C84 H154 O17 P2	12.486	#NAME?	-	-	-	-	-	-	-	-	-	-	-	-	-	-	-	-	-	-	-	-	-	-	B	-	-	-	-	-	-	-	0.92	0	0.45	0.97	0	0.58	0.8	0.53	0.81	0.92	0.96	0.92
CL(21:0/16:0/20:3/20:4)	CL	21:0/16:0/20:3/20:4	3 days, 5:07:00	1521.07	C86 H154 O17 P2	12.3	#NAME?	-	-	-	-	-	-	-	-	-	-	-	-	-	-	-	-	-	-	-	-	B	-	B	-	-	-	-	-	-	-	0.98	0.98	0	0.73	0.98	0.99	0	0.97	0.96	0	0.966	0.7
CL(21:0/18:1/22:6/18:0)	CL	21:0/18:1/22:6/18:0	3 days, 7:07:00	1549.1	C88 H158 O17 P2	12.764	#NAME?	-	-	-	-	-	-	-	-	-	-	-	-	-	-	-	-	-	-	-	-	-	B	-	-	-	-	-	-	-	-	0.99	0.66	0.535	0.851	0.56	0.894	0.72	0.69	0.97	0.39	0.93	0.47
CL(22:1/18:0/20:4/20:4)	CL	22:1/18:0/20:4/20:4	3 days, 8:09:00	1559.08	C89 H156 O17 P2	13.532	#NAME?	-	-	-	-	-	-	-	-	-	-	-	-	-	-	-	-	-	-	-	B	B	B	B	-	-	-	-	-	-	-	0.993	0.995	0.987	0.974	0.845	0.971	0.987	0.979	0.96	0.96	0.96	0.94
CL(22:1/18:0/20:4/20:4)	CL	22:1/18:0/20:4/20:4	3 days, 8:09:00	1559.08	C89 H156 O17 P2	14.523	#NAME?	-	-	-	-	-	-	-	-	-	-	-	-	-	-	-	-	-	-	-	-	-	-	-	-	-	B	-	-	-	-	0.943	0.99	0	0	0	0	0	0	0.97	0.99	0	0.95
CL(22:2/18:0/20:4/20:4)	CL	22:2/18:0/20:4/20:4	3 days, 8:10:00	1557.07	C89 H154 O17 P2	13.467	#NAME?	-	-	-	-	-	-	-	-	-	-	-	-	-	-	-	-	-	-	-	-	B	-	B	-	-	-	-	-	-	-	0.58	0.98	0	0.742	0.9	0.976	0.9	0.739	0.91	0.93	0.72	0.94
CL(22:3/18:0/18:0/20:4)	CL	22:3/18:0/18:0/20:4	3 days, 6:07:00	1535.08	C87 H156 O17 P2	13.439	#NAME?	-	-	-	-	-	-	-	-	-	-	-	-	-	-	-	-	-	-	-	B	B	B	-	-	-	-	-	-	-	-	0.843	0.78	0.958	0.932	0.99	1	0.98	0.993	0.99	0.987	0.93	0.993
CL(22:3/18:1/24:1/20:4)	CL	22:3/18:1/24:1/20:4	3 days, 12:09:00	1615.14	C93 H164 O17 P2	11.209	#NAME?	-	-	-	-	-	-	-	-	-	-	-	-	-	-	-	-	-	-	B	B	B	B	-	-	-	-	-	-	-	-	0	0	0.93	0.97	0.98	0.64	0.94	0.78	0.62	0.3	0.9	0.93
CL(23:0/18:0/18:0/22:4)	CL	23:0/18:0/18:0/22:4	3 days, 9:04:00	1583.18	C90 H168 O17 P2	14.268	#NAME?	-	-	-	-	-	-	-	-	-	-	-	-	-	-	-	-	-	-	-	B	-	B	-	-	-	-	-	-	-	-	0.96	0.24	0.943	0.88	0.8	0.72	0.94	0.71	0.72	0.954	0.65	0.88
CL(23:0/18:0/20:3/20:4)	CL	23:0/18:0/20:3/20:4	3 days, 9:07:00	1577.13	C90 H162 O17 P2	13.485	#NAME?	-	-	-	-	-	-	-	-	-	-	-	-	-	-	-	-	-	-	-	B	-	B	-	-	-	-	-	-	-	-	0.88	0.99	0.84	0.97	0.909	0.82	0.745	0.94	0.95	0.979	0.93	0.8
CL(23:1/18:0/18:0/20:4)	CL	23:1/18:0/18:0/20:4	3 days, 7:05:00	1553.13	C88 H162 O17 P2	13.418	#NAME?	-	-	-	-	-	-	-	-	-	-	-	-	-	-	-	-	-	-	-	B	-	B	-	-	-	-	-	-	-	-	0.76	0.75	0.742	0.93	0.74	0.89	0.67	0.63	0.87	0.86	0.81	0.91
Cer(d17:1/18:0)	Cer	d17:1/18:0	d35:1	551.528	C35 H69 O3 N1	12.793	#NAME?	-	-	-	-	B	-	-	-	-	-	-	-	-	-	-	-	-	-	-	-	-	-	-	-	-	-	-	-	-	-	0.984	0.986	0.982	0.947	0.987	0.985	0.995	0.974	0.97	0.985	0.979	0.935
Cer(d17:1/24:1)	Cer	d17:1/24:1	d41:2	633.606	C41 H79 O3 N1	15.071	#NAME?	-	-	-	-	-	-	-	-	-	-	-	-	-	-	-	-	-	-	B	-	-	-	-	-	-	-	-	-	-	-	0.96	0.896	0.979	0.948	0.953	0.908	0.963	0.976	0.965	0.822	0.861	0.968
Cer(d18:0+pO/18:0)	Cer	d18:0+pO/18:0	d36:0+pO	583.554	C36 H73 O4 N1	12.684	#NAME?	-	-	-	-	-	-	-	-	-	-	-	-	-	-	-	-	-	-	-	-	-	-	-	-	-	-	-	B	-	-	0.976	0.942	0.97	0.99	0.97	0.96	0.919	0.953	0.941	0.969	0.913	0.87
Cer(d18:0+pO/24:1)	Cer	d18:0+pO/24:1	d42:1+pO	665.632	C42 H83 O4 N1	15.103	#NAME?	-	-	-	-	B	B	-	B	B	-	B	B	-	B	-	B	-	B	-	B	B	B	B	-	-	-	-	-	-	-	0.992	0.973	0.99	0.987	0.98	0.969	0.95	0.93	0.987	0.987	0.96	0.97
Cer(d18:0+pO/24:1)	Cer	d18:0+pO/24:1	d42:1+pO	665.632	C42 H83 O4 N1	15.66	#NAME?	B	B	-	-	-	-	-	-	-	-	-	-	B	-	-	-	-	-	-	-	-	-	-	B	B	B	-	-	-	-	0.99	0.92	0.356	0	0	0.728	0	0	0	0	0	0
Cer(d18:0+pO/34:2)	Cer	d18:0+pO/34:2	d52:2+pO	803.773	C52 H101 O4 N1	12.139	#NAME?	-	-	-	-	-	-	-	-	-	-	-	-	-	-	-	-	-	-	-	B	-	-	-	-	-	-	-	-	-	-	0	1	0	1	1	0	1	0	0	0	0	0
Cer(d18:0/18:0)	Cer	d18:0/18:0	d36:0	567.559	C36 H73 O3 N1	13.174	#NAME?	-	-	-	-	-	-	-	-	-	-	-	-	-	-	-	-	-	-	-	-	-	B	-	-	-	-	-	-	-	-	0	0.96	0	0	0	0.88	0.97	0.86	0.94	0.97	0.98	1
Cer(d18:1+hO/18:0)	Cer	d18:1+hO/18:0	d36:1+hO	581.538	C36 H71 O4 N1	12.179	+H-2H2O	-	-	-	-	-	-	-	-	-	-	-	-	-	-	-	-	B	-	B	-	-	B	-	-	-	-	B	B	-	-	0.941	0.988	0.935	0.916	0.877	0.998	1	0.951	0.99	0.97	0.97	0.95
Cer(d18:1/16:0)	Cer	d18:1/16:0	d34:1	537.512	C34 H67 O3 N1	11.645	#NAME?	-	-	-	-	A	B	A	C	-	A	A	A	-	A	A	A	A	A	A	A	A	A	A	-	-	-	-	-	-	-	0.969	0.985	0.965	0.991	0.878	0.992	0.984	0.944	0.99	0.77	0.98	0.87
Cer(d18:1/16:0)	Cer	d18:1/16:0	d34:1	537.512	C34 H67 O3 N1	12.483	#NAME?	A	A	-	-	-	-	-	-	-	-	-	-	A	-	-	-	-	-	-	-	-	-	-	B	A	A	-	-	-	-	0.98	0.98	0	1	0.97	0	0.99	0.99	0.759	1	1	1
Cer(d18:1/18:0)	Cer	d18:1/18:0	d36:1	565.543	C36 H71 O3 N1	12.811	#NAME?	-	-	-	-	A	A	A	A	A	A	A	A	-	A	A	A	A	A	A	A	A	A	A	-	-	-	-	-	-	-	0.981	0.781	0.967	0.986	0.949	0.963	0.976	0.962	0.82	0.981	0.94	0.89
Cer(d18:1/18:0)	Cer	d18:1/18:0	d36:1	565.543	C36 H71 O3 N1	13.774	#NAME?	A	A	-	-	-	-	-	-	-	-	-	-	A	-	-	-	-	-	-	-	-	-	-	A	A	A	-	-	-	-	0.95	0.97	0.949	0.928	0	0.969	0	0.925	0.975	0.721	0.823	0.864
Cer(d18:1/18:1)	Cer	d18:1/18:1	d36:2	563.528	C36 H69 O3 N1	10.541	#NAME?	-	-	-	-	-	-	-	-	-	-	-	-	-	-	-	-	-	B	-	B	-	-	-	-	-	-	-	-	-	-	1	1	0.999	0	0	0.98	0.97	0.73	0.999	0.59	0	0.901
Cer(d18:1/20:0)	Cer	d18:1/20:0	d38:1	593.575	C38 H75 O3 N1	13.948	#NAME?	-	-	-	-	-	-	-	-	-	-	-	-	-	-	-	-	-	A	-	-	-	-	-	-	-	-	-	-	-	-	0.976	0.98	0.983	1	0.98	0.99	0.995	0.85	0.94	0.968	0.996	0.986
Cer(d18:1/22:0)	Cer	d18:1/22:0	d40:1	621.606	C40 H79 O3 N1	15.023	#NAME?	-	-	B	B	-	A	-	-	-	-	B	-	-	-	B	A	-	A	A	A	A	B	B	-	-	-	B	B	-	B	0.936	0.965	0.988	0.919	0.95	0.981	0.989	0.97	0.973	0.938	0.9	0.91
Cer(d18:1/22:0)	Cer	d18:1/22:0	d40:1	621.606	C40 H79 O3 N1	15.628	#NAME?	B	A	-	-	-	-	-	-	-	-	-	-	-	-	-	-	-	-	-	-	-	-	-	-	B	-	-	-	-	-	0.95	0.98	0	0	0.71	0	0	0.97	1	0	0	0
Cer(d18:1/24:0)	Cer	d18:1/24:0	d42:1	649.637	C42 H83 O3 N1	15.739	#NAME?	-	-	-	-	A	A	A	A	-	-	A	A	-	A	B	B	A	A	B	A	A	A	A	-	-	-	-	-	-	-	0.959	0.99	0.927	0.883	0.984	0.99	0.99	0.986	0.99	0.97	0.99	0.98
Cer(d18:1/24:1)	Cer	d18:1/24:1	d42:2	647.622	C42 H81 O3 N1	15.094	#NAME?	-	-	-	-	A	-	A	B	B	B	A	A	-	A	A	A	A	A	A	A	A	A	A	-	-	-	-	-	-	-	0.992	0.973	0.958	0.987	0.93	0.969	0.95	0.93	0.987	0.987	0.96	0.99
Cer(d18:1/24:1)	Cer	d18:1/24:1	d42:2	647.622	C42 H81 O3 N1	15.645	#NAME?	A	A	-	-	-	-	-	-	-	-	-	-	A	-	-	-	-	-	-	-	-	-	-	B	A	A	-	-	-	-	0.99	0.94	0	0.74	0	0.94	0	0	0	0.95	0	0
Cer(d18:1/24:2)	Cer	d18:1/24:2	d42:3	645.606	C42 H79 O3 N1	14.539	#NAME?	-	-	-	-	-	-	D	D	-	-	-	-	-	-	B	-	-	-	-	A	C	D	-	-	-	-	-	-	-	D	0.995	0.904	0.992	0.976	0.983	0.975	0.946	0.996	0.98	0.98	0.934	0.96
Cer(d18:1/2:0)	Cer	d18:1/2:0	d20:1	341.293	C20 H39 O3 N1	4.41	#NAME?	-	-	-	-	-	-	-	-	-	-	-	-	-	-	-	-	-	-	-	-	-	-	-	-	-	-	-	B	-	-	0.915	0.98	1	1	0.73	0.99	0.992	0.98	0.91	0.99	0.42	0.99
Cer(d18:2/18:0)	Cer	d18:2/18:0	d36:2	563.528	C36 H69 O3 N1	12.172	#NAME?	-	-	-	-	A	A	A	A	A	A	A	A	-	A	A	A	A	A	A	A	A	A	A	-	-	-	-	-	-	-	0.955	0.846	0.953	0.958	0.99	0.983	0.983	0.958	0.973	0.98	0.982	0.98
Cer(d18:2/18:0)	Cer	d18:2/18:0	d36:2	563.528	C36 H69 O3 N1	12.979	#NAME?	B	-	-	-	-	-	-	-	-	-	-	-	-	-	-	-	-	-	-	-	-	-	-	-	-	-	-	-	-	-	0.77	0.97	0.727	0.873	0.74	0.706	0.56	0.463	0.877	0.825	0.77	0.975
Cer(d18:2/24:0)	Cer	d18:2/24:0	d42:2	647.622	C42 H81 O3 N1	15.918	#NAME?	-	-	-	-	-	-	-	-	-	-	-	-	-	-	-	-	-	-	-	-	-	-	-	B	-	-	-	-	-	-	0.87	0.88	0	0.855	0.649	0.813	0.629	0.787	0	0.772	0.723	0.794
Cer(d18:2/24:0)	Cer	d18:2/24:0	d42:2	647.622	C42 H81 O3 N1	16.048	#NAME?	-	-	-	-	-	-	-	-	-	-	-	-	-	-	-	-	-	-	-	-	-	-	-	-	B	-	-	-	-	-	0	0	0.676	0	0	0	0	0.351	0.628	0.976	0.591	0.671
CerG1(d18:0+pO/18:0+O)	CerG1	d18:0+pO/18:0+O	d36:0+pO+O	761.602	C42 H83 O10 N1	9.996	+H-2H2O	-	-	-	-	-	-	-	-	-	-	-	-	-	-	-	-	-	-	-	-	-	B	-	-	-	-	-	-	-	-	0.642	1	0.885	1	0.92	0.969	0	0	0.849	0.86	0.98	0.99
CerG1(d18:1/16:0)	CerG1	d18:1/16:0	d34:1	699.565	C40 H77 O8 N1	10.045	#NAME?	-	-	-	-	-	-	-	B	-	-	-	A	-	A	A	A	A	B	A	-	A	A	A	-	-	-	-	-	-	-	0.989	0.969	0.958	0.857	0.657	0.974	0.96	0.955	0.95	0.824	0.928	1
CerG1(d18:1/16:0)	CerG1	d18:1/16:0	d34:1	699.565	C40 H77 O8 N1	11.05	#NAME?	-	A	-	-	-	-	-	-	-	-	-	-	A	-	-	-	-	-	-	-	-	-	-	A	A	A	-	-	-	-	0.976	0.862	0	0	0	0	0	0.92	0	1	0	0
CerG1(d18:1/18:0)	CerG1	d18:1/18:0	d36:1	727.596	C42 H81 O8 N1	10.36	#NAME?	-	-	-	-	-	-	-	-	-	-	-	-	-	-	B	-	-	-	A	B	A	A	A	-	-	-	-	-	-	-	0.717	0.914	0.997	0.861	0.99	0.89	0.96	0.91	0.5	0.81	1	0.69
CerG1(d18:1/18:0)	CerG1	d18:1/18:0	d36:1	727.596	C42 H81 O8 N1	10.988	#NAME?	-	-	A	A	B	A	A	A	A	A	A	-	-	-	-	-	-	-	-	-	-	-	-	-	-	-	A	A	A	A	0	0	0.98	0.99	0.98	0.983	0.977	0.978	0.92	0.995	0.98	0.974
CerG1(d18:1/18:0)	CerG1	d18:1/18:0	d36:1	727.596	C42 H81 O8 N1	12.194	#NAME?	A	-	-	-	-	-	-	-	-	-	-	-	A	-	-	-	-	-	-	-	-	-	-	A	A	A	-	-	-	-	0.99	0.96	0.793	0.98	1	1	0	1	0.99	0	1	1
CerG1(d18:1/18:0+O)	CerG1	d18:1/18:0+O	d36:1+O	743.591	C42 H81 O9 N1	9.958	#NAME?	-	-	-	-	-	-	-	-	-	-	-	-	-	-	A	-	-	-	A	-	A	A	A	-	-	-	-	-	-	-	0.642	1	0.885	1	0.92	0.949	0	0.97	0.93	0.92	0.96	0.99
CerG1(d18:1/18:0+O)	CerG1	d18:1/18:0+O	d36:1+O	743.591	C42 H81 O9 N1	10.75	#NAME?	-	-	-	-	-	-	-	-	-	-	-	-	-	-	-	-	-	A	A	B	A	A	A	-	-	-	-	-	-	-	0.789	0.803	0.658	0.815	0.92	0.977	0.87	0.935	0.939	0.974	0.924	0.98
CerG1(d18:1/18:1)	CerG1	d18:1/18:1	d36:2	725.581	C42 H79 O8 N1	9.733	#NAME?	-	-	-	-	-	-	-	-	-	-	-	-	-	-	-	-	-	A	-	-	-	-	-	-	-	-	-	-	-	-	0.96	0.97	0.58	0.7	0.68	0.99	0.76	0.82	0.8	0.85	0	0.69
CerG1(d18:1/18:1)	CerG1	d18:1/18:1	d36:2	725.581	C42 H79 O8 N1	9.949	#NAME?	-	-	-	-	-	-	-	-	-	-	-	-	-	-	-	-	-	-	-	B	-	-	-	-	-	-	-	-	-	-	0.589	1	0.885	0.86	0.86	0.945	0.98	0.98	0.991	0.74	0.97	0.99
CerG1(d18:1/18:1)	CerG1	d18:1/18:1	d36:2	725.581	C42 H79 O8 N1	10.763	#NAME?	-	-	-	-	-	-	-	-	-	-	-	-	-	-	-	-	-	-	A	-	A	A	A	-	-	-	-	-	-	-	0.7	0.45	0.746	0.779	0.746	0.567	0.886	0.932	0.73	0.854	0.97	0.72
CerG1(d18:1/24:0)	CerG1	d18:1/24:0	d42:1	811.69	C48 H93 O8 N1	14.491	#NAME?	-	-	-	-	-	-	-	A	-	-	-	-	-	-	-	-	-	-	-	-	-	-	-	-	-	-	-	-	-	-	0	0.527	0.66	0.93	0.738	0.95	0.92	0.96	0.94	0.94	0	0
CerG1(d18:1/24:0)	CerG1	d18:1/24:0	d42:1	811.69	C48 H93 O8 N1	15.464	#NAME?	A	A	-	-	-	-	-	-	-	-	-	-	A	-	-	-	-	-	-	-	-	-	-	A	-	A	-	-	-	-	1	0.94	0.47	0.75	0.698	0.663	0.636	0.451	0	0	0	0.99
CerG1(d18:1/24:0+O)	CerG1	d18:1/24:0+O	d42:1+O	827.685	C48 H93 O9 N1	14.354	#NAME?	-	-	-	-	-	-	-	-	-	-	-	-	-	-	-	-	-	B	A	B	A	A	A	-	-	-	-	-	-	-	0.928	0.921	0.917	0.762	0.83	0.732	0.623	0.37	0.877	0.62	0.82	0.74
CerG2(d18:1/16:0)	CerG2	d18:1/16:0	d34:1	861.618	C46 H87 O13 N1	10.642	#NAME?	-	A	-	-	-	-	-	-	-	-	-	-	-	-	-	-	-	-	-	-	-	-	-	-	A	-	-	-	-	-	0.98	0.97	1	0.92	1	0.98	0.844	0	0	0.786	1	0.727
CerG2(d18:1/18:0)	CerG2	d18:1/18:0	d36:1	889.649	C48 H91 O13 N1	11.677	#NAME?	-	A	-	-	-	-	-	-	-	-	-	-	-	-	-	-	-	-	-	-	-	-	-	-	-	-	-	-	-	-	0.985	0.92	0	0	0	0	0	0	0	0	0	1
CerP(d13:0/8:0)	CerP	d13:0/8:0	d21:0	437.291	C21 H44 O6 N1 P1	5.743	#NAME?	-	-	-	-	-	-	-	-	-	-	-	-	-	-	-	-	B	-	-	-	-	-	-	-	-	-	-	-	-	-	0.841	0.94	0.967	0.85	0.91	0.96	0.88	0.91	0.942	0.923	0.892	0.65
CerP(d22:0+pO/18:0+2O)	CerP	d22:0+pO/18:0+2O	d40:0+pO+2O	751.573	C40 H82 O9 N1 P1	9.328	#NAME?	-	-	-	-	-	-	-	-	-	-	-	-	-	-	-	-	-	-	-	-	-	-	-	B	-	-	-	-	-	-	0.85	0	0.83	0.86	0	0	0.95	0	0.62	0.53	0.39	0.542
CerP(d22:0+pO/18:2+2O)	CerP	d22:0+pO/18:2+2O	d40:2+pO+2O	747.541	C40 H78 O9 N1 P1	8.763	#NAME?	-	-	B	B	-	-	-	-	-	-	-	-	-	-	-	-	-	-	-	-	-	-	-	-	-	-	-	B	-	-	0.881	0.914	0.92	0.862	0.751	0.517	0.31	0.769	0.453	0.815	0.769	0.41
CerP(d22:0+pO/18:2+2O)	CerP	d22:0+pO/18:2+2O	d40:2+pO+2O	747.541	C40 H78 O9 N1 P1	9.281	#NAME?	-	-	-	-	-	-	-	-	-	-	-	-	B	-	-	-	-	-	-	-	-	-	-	B	-	-	-	-	-	-	0.923	0.84	0.944	0.769	0.825	0.772	0.522	0.712	0.379	0.75	0.524	0
Co(Q9)	Co	Q9	Q9	794.621	C54 H82 O4	0.471	#REF!	-	A	-	-	-	-	-	-	-	-	-	-	A	-	-	-	-	-	-	-	-	-	-	A	A	A	-	-	-	-	0.912	0.93	0	0	0.95	1	0.946	0.98	1	0.99	0.97	0.98
DG(14:0/22:6)	DG	14:0/22:6	1 day, 12:06:00	612.475	C39 H64 O5	5.663	#REF!	-	-	-	B	-	-	-	B	B	B	B	-	-	-	-	-	-	-	-	-	-	-	-	-	-	-	B	-	B	-	0	0	0.99	0.86	0.799	0.98	1	1	1	1	1	0
DG(14:0/22:6)	DG	14:0/22:6	1 day, 12:06:00	612.475	C39 H64 O5	5.989	#REF!	-	-	-	B	-	-	-	-	B	B	B	B	-	B	B	-	B	B	B	B	B	-	-	-	-	-	B	-	B	B	1	0.98	0.99	1	0.84	1	0.98	0.97	1	1	1	1
DG(14:0/22:6)	DG	14:0/22:6	1 day, 12:06:00	612.475	C39 H64 O5	6.338	#REF!	-	B	-	-	-	-	-	-	-	-	-	-	-	-	-	-	-	-	-	-	-	-	-	-	-	-	-	-	-	-	0.97	0.98	1	0.84	1	1	1	0.9	0.99	0.99	0.97	0.95
DG(16:0/14:0)	DG	16:0/14:0	1 day, 6:00:00	540.475	C33 H64 O5	0.081	#REF!	-	-	-	-	-	-	B	B	-	-	B	B	-	B	-	B	B	B	B	-	-	B	-	-	-	-	-	-	-	-	0.616	0.619	0.594	0.631	0.652	0.617	0.702	0.44	0.36	0.545	0.705	0.582
DG(16:0/14:0)	DG	16:0/14:0	1 day, 6:00:00	540.475	C33 H64 O5	2.331	#REF!	-	-	-	-	-	-	-	-	-	-	-	-	-	-	B	-	B	-	-	-	-	-	-	-	-	-	-	-	-	-	0	0.619	0.519	0.616	0.621	0.531	0.385	0	0.58	0.619	0.705	0.71
DG(16:0/14:0)	DG	16:0/14:0	1 day, 6:00:00	540.475	C33 H64 O5	14.002	#REF!	-	-	-	A	A	-	-	B	B	-	-	-	-	-	-	-	-	-	-	-	-	-	-	-	-	-	A	A	A	-	0	0.965	0.962	0.98	0.898	0.95	0.98	0.95	0.96	0.8	0.703	0.76
DG(16:0/14:0)	DG	16:0/14:0	1 day, 6:00:00	540.475	C33 H64 O5	14.403	#REF!	-	-	A	-	-	A	A	-	-	A	-	-	-	-	-	-	-	A	-	B	-	-	-	-	-	-	-	A	-	A	0.501	0.428	0.978	0.9	0.578	0.679	0.666	0.701	0.557	0.659	0.699	0.56
DG(16:0/14:0)	DG	16:0/14:0	1 day, 6:00:00	540.475	C33 H64 O5	14.549	#REF!	-	-	-	-	-	-	-	-	A	A	-	-	-	-	-	-	-	-	B	A	A	-	A	-	-	-	-	-	-	-	0.827	0.939	0.611	0.545	0.972	0.972	0.961	0.724	0.977	0.983	0.97	0.92
DG(16:0/14:0)	DG	16:0/14:0	1 day, 6:00:00	540.475	C33 H64 O5	17.272	#REF!	-	-	-	-	-	-	-	-	-	-	-	-	-	-	-	B	-	-	-	-	-	-	-	-	-	-	-	-	-	-	0.209	0.722	0.288	0.852	0.609	0.734	0	0.451	0.36	0.348	0.469	0.503
DG(16:0/14:0)	DG	16:0/14:0	1 day, 6:00:00	540.475	C33 H64 O5	18.717	#REF!	-	-	-	-	-	-	-	-	-	-	-	-	-	-	-	-	-	-	-	-	-	-	B	-	-	-	-	-	-	-	0.487	0.314	0.77	0.93	0.528	0.92	0.87	0.473	0.49	0.9	0.9	0.763
DG(16:0/14:0)	DG	16:0/14:0	1 day, 6:00:00	540.475	C33 H64 O5	19.148	#REF!	-	-	-	-	-	-	-	-	-	-	-	B	-	-	-	-	-	-	-	-	-	-	-	-	-	-	-	-	-	-	0.44	0.879	0.463	0	0.525	0	0	0.871	0.458	0.635	0.523	0.844
DG(16:0/14:0)	DG	16:0/14:0	1 day, 6:00:00	540.475	C33 H64 O5	19.279	#REF!	-	-	-	-	-	-	-	-	-	-	-	-	-	B	-	-	-	-	-	-	-	-	-	-	-	-	-	-	-	-	0.669	0	0.652	0.468	0.59	0.752	0.521	0.84	0.48	0.514	0.76	0.78
DG(16:0/14:0)	DG	16:0/14:0	1 day, 6:00:00	540.475	C33 H64 O5	19.682	#REF!	-	-	-	-	-	-	-	-	-	-	-	-	-	-	-	-	-	-	-	-	-	B	-	-	-	-	-	-	-	-	0.655	0.651	0.85	0	0.582	0.589	0.457	0.69	0.422	0.571	0.775	0
DG(16:0/16:0)	DG	16:0/16:0	1 day, 8:00:00	568.507	C35 H68 O5	3.177	#REF!	-	-	-	-	-	-	-	-	-	-	-	-	-	-	-	-	-	-	A	-	-	-	-	-	-	-	-	-	-	-	0	0.509	0.569	0.767	0.332	0.679	0.662	0.722	0.54	0.737	0.656	0.762
DG(16:0/16:0)	DG	16:0/16:0	1 day, 8:00:00	568.507	C35 H68 O5	15.088	#REF!	-	-	A	B	A	A	A	A	A	A	A	B	-	A	A	A	A	B	B	A	A	A	B	-	-	-	A	A	A	A	0.901	0.677	0.706	0.725	0.61	0.689	0.742	0.774	0.759	0.9	0.67	0.778
DG(16:0/16:0)	DG	16:0/16:0	1 day, 8:00:00	568.507	C35 H68 O5	18.238	#REF!	-	-	-	-	-	-	-	-	-	-	-	-	-	-	-	-	-	-	-	-	A	-	-	-	-	-	-	-	-	-	0	0.689	0.651	0.538	0.43	0.388	0.606	0.728	0	0.344	0.442	0.643
DG(16:0/16:1)	DG	16:0/16:1	1 day, 8:01:00	566.491	C35 H66 O5	0.034	#REF!	-	-	-	-	-	-	-	-	-	-	-	-	B	-	-	B	B	-	-	-	B	-	B	B	-	-	-	-	-	-	0.84	0.669	0.667	0.613	0.586	0.543	0.7	0.41	0.651	0.647	0.723	0.613
DG(16:0/16:1)	DG	16:0/16:1	1 day, 8:01:00	566.491	C35 H66 O5	2.209	#REF!	-	-	-	-	-	-	-	-	-	-	-	-	-	-	-	B	-	-	-	-	-	-	-	-	-	-	-	-	-	-	0	0.645	0.667	0.613	0.72	0.326	0.702	0.429	0.72	0.635	0.723	0.639
DG(16:0/16:1)	DG	16:0/16:1	1 day, 8:01:00	566.491	C35 H66 O5	2.384	#REF!	-	-	-	-	-	-	B	-	-	-	-	-	-	-	-	-	-	-	-	-	-	-	-	-	-	-	-	-	-	-	0	0.78	0.667	0.613	0.437	0.399	0.606	0.547	0.79	0.536	0.723	0.26
DG(16:0/16:1)	DG	16:0/16:1	1 day, 8:01:00	566.491	C35 H66 O5	3.38	#REF!	-	-	-	-	-	-	-	-	-	-	-	-	-	-	-	-	-	-	-	-	-	-	B	-	-	-	-	-	-	-	0.616	0.633	0.634	0.573	0.536	0.561	0.679	0.603	0.449	0.622	0.74	0.634
DG(16:0/16:1)	DG	16:0/16:1	1 day, 8:01:00	566.491	C35 H66 O5	14.308	#REF!	-	-	-	-	A	A	A	A	B	B	B	-	-	-	-	-	-	-	-	B	-	-	-	-	-	-	A	B	A	B	0	0	0.51	0.365	0.827	0.54	0.89	0.78	0.48	0.789	0.918	0.592
DG(16:0/16:1)	DG	16:0/16:1	1 day, 8:01:00	566.491	C35 H66 O5	16.012	#REF!	-	-	-	-	-	-	-	-	-	-	-	-	-	-	-	-	-	-	-	-	-	-	-	B	-	-	-	-	-	-	0.821	0.789	0.743	0	0.28	0.783	0.7	0	0	0.32	0.563	0.65
DG(16:0/16:1)	DG	16:0/16:1	1 day, 8:01:00	566.491	C35 H66 O5	17.902	#REF!	-	-	-	-	-	-	-	-	-	-	-	-	-	B	-	-	-	-	-	-	-	-	-	-	-	-	-	-	-	-	0.32	0	0	0	0	0	0	0.274	0	0	0	0
DG(16:0/16:1)	DG	16:0/16:1	1 day, 8:01:00	566.491	C35 H66 O5	18.086	#REF!	-	-	-	-	-	-	-	-	-	-	-	B	-	-	-	-	-	-	-	-	-	-	-	-	B	-	-	-	-	-	0.408	0.638	0.892	0.792	0.522	0.456	0.54	0.431	0.475	0.422	0.515	0.642
DG(16:0/16:1)	DG	16:0/16:1	1 day, 8:01:00	566.491	C35 H66 O5	19.701	#REF!	-	-	-	-	-	-	-	-	-	-	-	-	-	-	-	-	-	-	-	-	-	B	-	-	-	-	-	-	-	-	0	0.572	0.56	0.447	0.467	0.312	0.563	0.853	0.527	0.605	0.759	0.83
DG(16:0/17:0)	DG	16:0/17:0	1 day, 9:00:00	582.522	C36 H70 O5	15.552	#REF!	-	-	A	B	-	B	B	-	B	-	-	-	-	-	-	-	-	-	-	-	-	-	-	-	-	-	A	B	B	B	0.87	0.806	1	0.98	0.99	0.816	0.97	0.831	0.97	0.99	0.71	0.99
DG(16:0/17:0)	DG	16:0/17:0	1 day, 9:00:00	582.522	C36 H70 O5	16.227	#REF!	-	-	-	-	-	-	-	-	-	-	-	-	-	-	-	-	-	-	-	-	-	-	-	-	B	-	-	-	-	-	0.92	0	0.533	1	0.512	0.902	0.561	0.635	0.79	0	0	0
DG(16:0/17:0)	DG	16:0/17:0	1 day, 9:00:00	582.522	C36 H70 O5	15.994	#REF!	B	-	-	-	-	-	-	-	-	-	-	-	-	-	-	-	-	-	-	-	-	-	-	-	-	-	-	-	-	-	0.99	0.98	0.94	0.952	0.977	0	0.93	0.913	0.878	0.943	0.904	0.822
DG(16:0/18:1)	DG	16:0/18:1	1 day, 10:01:00	594.522	C37 H70 O5	0.011	#REF!	-	-	-	-	-	-	-	-	-	-	-	-	-	-	-	-	-	-	-	-	A	-	-	-	-	-	-	-	-	-	0	0	0.495	0.771	0	0.94	0.99	0	0.928	0	0	0.485
DG(16:0/18:1)	DG	16:0/18:1	1 day, 10:01:00	594.522	C37 H70 O5	15.299	#REF!	-	-	-	-	B	B	A	A	A	A	A	A	-	A	A	A	B	A	A	-	A	A	A	-	-	-	-	-	-	-	0.913	0.956	0.96	0.974	0.98	0.964	0.98	0.98	0.88	0.98	0.92	0.98
DG(16:0/18:1)	DG	16:0/18:1	1 day, 10:01:00	594.522	C37 H70 O5	15.897	#REF!	-	A	-	-	-	-	-	-	-	-	-	-	-	-	-	-	-	-	-	-	-	-	-	-	A	-	-	-	-	-	0.903	0.924	0.556	0	0.671	0	0	0	0	0.481	0	0
DG(16:0/18:3)	DG	16:0/18:3	1 day, 10:03:00	590.491	C37 H66 O5	15.022	#NAME?	-	-	-	-	-	-	-	-	-	-	-	-	-	-	-	-	-	-	-	-	-	-	-	-	-	-	-	B	-	B	0	0	0.968	0.92	0	0	0	0	0	0	0	0
DG(16:0/20:4)	DG	16:0/20:4	1 day, 12:04:00	616.507	C39 H68 O5	14.908	#REF!	-	-	-	-	A	-	A	A	A	A	A	A	-	A	A	A	A	A	A	A	A	A	A	-	-	-	-	-	-	-	0.857	0.964	0.99	0.935	0.95	0.966	0.969	0.908	0.948	0.96	0.96	0.92
DG(16:0/20:4)	DG	16:0/20:4	1 day, 12:04:00	616.507	C39 H68 O5	15.581	#REF!	-	A	-	-	-	-	-	-	-	-	-	-	-	-	-	-	-	-	-	-	-	-	-	-	A	-	-	-	-	-	0.972	0.983	1	0.588	0.964	0.93	0	0	1	0	0.304	0.861
DG(16:0/20:4)	DG	16:0/20:4	1 day, 12:04:00	616.507	C39 H68 O5	15.415	#REF!	A	A	-	-	-	-	-	-	-	-	-	-	A	-	-	-	-	-	-	-	-	-	-	A	A	A	-	-	-	-	0.97	0.94	0.696	0	0.65	0	0	0.576	0.741	0	0	0
DG(16:0/22:6)	DG	16:0/22:6	1 day, 14:06:00	640.507	C41 H68 O5	14.91	#REF!	-	-	A	-	A	A	A	A	A	A	A	A	-	A	A	A	A	A	A	A	A	A	A	-	-	-	B	A	A	A	0.94	0.926	0.969	0.976	0.95	0.94	0.97	0.97	0.925	0.96	0.98	0.92
DG(16:0/22:6)	DG	16:0/22:6	1 day, 14:06:00	640.507	C41 H68 O5	15.609	#REF!	-	-	-	-	-	-	-	-	-	-	-	-	-	-	-	-	-	-	-	-	-	-	-	-	A	-	-	-	-	-	0.968	0.767	0.98	0	0	0	0.433	0	0.408	1	1	0
DG(16:0/22:6)	DG	16:0/22:6	1 day, 14:06:00	640.507	C41 H68 O5	15.412	#REF!	A	A	-	-	-	-	-	-	-	-	-	-	-	-	-	-	-	-	-	-	-	-	-	A	-	A	-	-	-	-	0.98	0.95	0	0.87	0.658	0.512	0	0	0.74	0	0	0
DG(18:0/16:0)	DG	18:0/16:0	1 day, 10:00:00	596.538	C37 H72 O5	6.631	#REF!	-	A	-	-	-	-	-	-	-	-	-	-	-	-	-	-	-	-	-	-	-	-	-	-	-	-	-	-	-	-	0.799	0.85	0.703	0.777	0.77	0.947	0.876	0.802	0.737	0.73	0.624	0.69
DG(18:0/16:0)	DG	18:0/16:0	1 day, 10:00:00	596.538	C37 H72 O5	8.098	#REF!	-	B	-	-	-	-	-	-	-	-	-	-	B	-	-	-	-	-	-	-	-	-	-	A	B	B	-	-	-	-	0.94	0.97	0.751	0.302	0.883	0	0.822	0.764	0.773	0	0	0.632
DG(18:0/16:0)	DG	18:0/16:0	1 day, 10:00:00	596.538	C37 H72 O5	8.506	#REF!	-	-	-	-	-	-	-	-	-	-	-	-	-	-	-	-	-	-	-	-	-	-	-	-	A	-	-	-	-	-	0	0.81	0.743	0.544	0.499	0.944	0.407	0.748	0.641	0.497	0.56	0.588
DG(18:0/16:0)	DG	18:0/16:0	1 day, 10:00:00	596.538	C37 H72 O5	8.71	#REF!	-	-	-	-	-	-	-	-	-	-	-	-	-	-	-	-	-	-	-	-	-	-	-	-	-	B	-	-	-	-	0.209	0.77	0	0.958	0.709	0.755	1	0.96	0.744	0.515	0.665	0.476
DG(18:0/16:0)	DG	18:0/16:0	1 day, 10:00:00	596.538	C37 H72 O5	10.758	#REF!	-	-	-	-	-	-	-	-	-	-	-	-	B	-	-	-	-	-	-	-	-	-	-	-	-	A	-	-	-	-	0.307	0.891	0.649	0.654	1	0.758	0.576	0.537	0.615	0.642	0.514	0.485
DG(18:0/16:0)	DG	18:0/16:0	1 day, 10:00:00	596.538	C37 H72 O5	15.806	#REF!	-	-	A	A	-	A	A	A	A	A	A	A	-	A	B	A	A	A	-	A	B	B	A	-	-	-	-	A	A	A	0.78	0.73	0.98	0.96	0.98	0.97	0.96	0.97	0.99	0.98	0.97	0.98
DG(18:0/16:0)	DG	18:0/16:0	1 day, 10:00:00	596.538	C37 H72 O5	9.806	#REF!	A	-	-	-	-	-	-	-	-	-	-	-	-	-	-	-	-	-	-	-	-	-	-	-	-	-	-	-	-	-	0.85	0.488	0.641	0.67	0.487	0.717	0.53	0.69	0.5	0.779	0.772	0.558
DG(18:0/16:0)	DG	18:0/16:0	1 day, 10:00:00	596.538	C37 H72 O5	6.343	#NAME?	B	-	-	-	-	-	-	-	-	-	-	-	-	-	-	-	-	-	-	-	-	-	-	-	-	-	-	-	-	-	0.89	0	0.909	0.74	0.586	0.82	0.763	0.722	0.677	0.73	0.763	0.617
DG(18:0/16:0)	DG	18:0/16:0	1 day, 10:00:00	596.538	C37 H72 O5	16.179	#REF!	B	-	-	-	-	-	-	-	-	-	-	-	-	-	-	-	-	-	-	-	-	-	-	-	-	-	-	-	-	-	0.672	0.579	0.808	0.755	0.884	0.923	0.745	0.811	0.924	0.97	0.983	0.948
DG(18:0/16:1)	DG	18:0/16:1	1 day, 10:01:00	594.522	C37 H70 O5	2.215	#REF!	-	-	-	-	-	-	-	-	-	-	-	-	-	B	-	-	B	-	-	-	-	-	-	-	-	-	-	-	-	-	0.493	0.586	0.692	0.681	0.59	0.709	0.94	0.468	0.557	0.604	0.606	0.605
DG(18:0/16:1)	DG	18:0/16:1	1 day, 10:01:00	594.522	C37 H70 O5	2.974	#REF!	-	-	-	-	-	-	-	-	-	-	-	-	-	-	-	-	-	-	-	-	-	-	-	B	-	-	-	-	-	-	0.663	0	0.41	0.762	0.621	0.422	0.577	0.835	0.411	0.978	0.685	0.419
DG(18:0/17:0)	DG	18:0/17:0	1 day, 11:00:00	610.554	C38 H74 O5	16.016	#REF!	-	-	-	-	-	-	-	-	-	-	-	-	-	-	-	-	-	-	-	-	-	-	-	-	-	-	A	-	-	A	0.81	0.805	0.98	0.723	1	0.99	1	0.95	0.84	0.94	0.74	0.607
DG(18:0/17:0)	DG	18:0/17:0	1 day, 11:00:00	610.554	C38 H74 O5	16.16	#REF!	-	-	-	B	B	B	-	-	-	-	-	-	-	-	-	-	-	-	-	-	-	-	-	-	-	-	-	-	-	B	0.92	1	0.834	0.95	0.685	0.99	0.98	0.815	0.83	0.91	0.74	0.9
DG(18:0/18:0)	DG	18:0/18:0	1 day, 12:00:00	624.569	C39 H76 O5	6.589	#REF!	-	-	-	-	A	A	A	-	-	-	-	-	-	-	-	-	-	-	-	-	-	-	-	-	-	-	-	-	-	-	0.79	0.845	0.954	0.48	0.93	0.92	0.94	0.95	0.92	0.87	0.376	0.8
DG(18:0/18:0)	DG	18:0/18:0	1 day, 12:00:00	624.569	C39 H76 O5	6.808	#REF!	-	-	-	-	-	-	-	-	A	-	-	-	-	-	-	-	-	-	-	-	-	-	-	-	-	-	-	-	-	-	0.744	0.845	0.685	0.533	0.395	0.626	0.704	0.78	0.92	0.336	0.377	0.974
DG(18:0/18:0)	DG	18:0/18:0	1 day, 12:00:00	624.569	C39 H76 O5	7.708	#REF!	-	-	-	-	-	-	-	-	-	-	-	-	-	-	-	-	-	A	-	-	A	-	A	-	-	-	-	-	-	-	0.782	0.896	0.698	0.768	0.858	0.807	0.64	0.855	0.68	0.65	0.79	0.88
DG(18:0/18:0)	DG	18:0/18:0	1 day, 12:00:00	624.569	C39 H76 O5	8.059	#REF!	-	-	-	-	-	-	-	-	-	-	-	-	-	-	-	-	-	-	-	-	-	-	-	-	A	-	-	-	-	-	0	0	0	0	0	0	0	0	0	0.472	0.637	0.679
DG(18:0/18:0)	DG	18:0/18:0	1 day, 12:00:00	624.569	C39 H76 O5	10.32	#REF!	-	-	B	-	B	-	B	A	-	A	A	A	-	B	A	A	A	B	A	A	-	-	-	-	-	-	-	-	B	B	0.913	0.904	0.875	0.56	0.977	0.966	0.83	0.94	0.84	0.866	0.811	0.892
DG(18:0/18:0)	DG	18:0/18:0	1 day, 12:00:00	624.569	C39 H76 O5	10.924	#REF!	-	-	-	-	-	-	-	-	-	-	-	-	-	-	-	-	-	-	-	-	A	A	A	-	-	-	-	-	-	-	0.529	0	0.72	0.525	0.973	0.952	0.886	0.854	0.905	0.951	0.75	0.917
DG(18:0/18:0)	DG	18:0/18:0	1 day, 12:00:00	624.569	C39 H76 O5	14.049	#REF!	-	-	-	-	-	-	-	-	-	-	-	-	-	-	-	-	-	-	-	-	-	-	-	-	A	A	-	-	-	-	0.988	0.838	0.651	0.626	0.638	0.889	0.562	0.799	0.56	0.754	0.739	0.574
DG(18:0/18:0)	DG	18:0/18:0	1 day, 12:00:00	624.569	C39 H76 O5	14.682	#REF!	-	A	-	-	-	-	-	-	-	-	-	-	A	-	-	-	-	-	-	-	-	-	-	A	-	-	-	-	-	-	0.973	0.95	0.462	0.586	0.981	0	0	0.715	0	0.635	0.804	0.952
DG(18:0/18:0)	DG	18:0/18:0	1 day, 12:00:00	624.569	C39 H76 O5	16.2	#REF!	-	-	A	A	-	A	A	A	A	B	B	-	-	-	-	-	-	-	-	A	-	-	-	-	-	-	A	A	A	A	0.443	0	0.82	0.94	0.919	0.84	0.85	0.95	0.88	0.92	0.76	0.54
DG(18:0/18:0)	DG	18:0/18:0	1 day, 12:00:00	624.569	C39 H76 O5	0.028	#REF!	A	A	-	-	-	-	-	-	-	-	-	-	-	-	-	-	-	-	-	-	-	-	-	A	-	A	-	-	-	-	0.77	0.7	0.375	0.526	0	0.435	0	0.341	0	0.423	0.958	0.291
DG(18:0/18:1)	DG	18:0/18:1	1 day, 12:01:00	622.554	C39 H74 O5	15.767	#REF!	-	-	-	-	A	A	B	B	A	-	A	-	-	-	-	-	-	B	A	A	-	-	-	-	-	-	B	A	B	-	0.921	0.774	0.97	0.703	0.788	0.806	0.784	0.859	0.964	0.81	0.739	0.596
DG(18:0/20:0)	DG	18:0/20:0	1 day, 14:00:00	652.601	C41 H80 O5	16.014	#REF!	-	-	-	-	-	-	-	-	-	-	-	-	-	-	-	-	-	-	-	-	-	-	-	-	A	-	-	-	-	-	0.759	0.96	0.86	0.757	0.712	0.97	0.71	0.76	0.92	0.76	0.76	0.816
DG(18:0/20:3)	DG	18:0/20:3	1 day, 14:03:00	646.554	C41 H74 O5	15.756	#REF!	-	-	-	-	A	A	A	A	-	-	A	-	-	-	-	-	-	-	-	B	-	-	-	-	-	-	A	A	A	A	0.934	0.94	0.618	0.97	0.876	0.92	0.816	0.98	0.89	0.914	0.98	0.61
DG(18:0/20:4)	DG	18:0/20:4	1 day, 14:04:00	644.538	C41 H72 O5	15.609	#REF!	-	-	-	-	A	A	B	A	B	A	B	A	-	A	A	A	A	B	A	A	A	A	A	-	-	-	-	B	-	-	0.976	0.934	0.99	0.97	0.97	0.976	0.955	0.98	0.916	0.977	0.97	0.98
DG(18:0/20:4)	DG	18:0/20:4	1 day, 14:04:00	644.538	C41 H72 O5	16.128	#REF!	-	A	-	-	-	-	-	-	-	-	-	-	-	-	-	-	-	-	-	-	-	-	-	-	A	-	-	-	-	-	0.97	0.928	0	0	0	0	0	0	0	0	0	0
DG(18:0/22:6)	DG	18:0/22:6	1 day, 16:06:00	668.538	C43 H72 O5	15.575	#REF!	-	-	A	A	A	A	A	A	A	A	A	A	-	A	A	A	A	A	A	A	A	A	A	-	-	-	A	A	A	A	0.88	0	0.915	0.988	0.99	0.97	0.99	0.964	0.971	0.75	0.93	0.98
DG(18:0/22:6)	DG	18:0/22:6	1 day, 16:06:00	668.538	C43 H72 O5	16.138	#REF!	-	-	-	-	-	-	-	-	-	-	-	-	-	-	-	-	-	-	-	-	-	-	-	-	A	-	-	-	-	-	0	0.97	0.74	0.96	0.425	0.867	0.94	0	0.383	0.426	0.294	0.179
DG(18:0/22:6)	DG	18:0/22:6	1 day, 16:06:00	668.538	C43 H72 O5	15.948	#REF!	A	A	-	-	-	-	-	-	-	-	-	-	B	-	-	-	-	-	-	-	-	-	-	A	-	A	-	-	-	-	0.98	0.96	0	0	0	0	0	0	0	0	0	0
DG(18:1/18:1)	DG	18:1/18:1	1 day, 12:02:00	620.538	C39 H72 O5	15.366	#REF!	-	-	-	-	-	-	-	-	-	-	-	-	-	-	-	-	-	-	-	A	-	-	-	-	-	-	-	-	-	B	0.749	0.86	0.84	0.864	0.92	0.45	0.79	0.36	0.585	0.633	0.85	0.496
DG(18:1/18:1)	DG	18:1/18:1	1 day, 12:02:00	620.538	C39 H72 O5	16.364	#REF!	-	-	-	-	-	-	-	-	-	-	-	-	-	-	-	-	-	-	-	-	-	B	-	-	-	-	-	-	-	-	0	0	0.71	0.902	0	0.7	0	0.66	0	0	0	0.49
DG(18:1/20:4)	DG	18:1/20:4	1 day, 14:05:00	642.522	C41 H70 O5	15.083	#REF!	-	-	-	-	A	-	A	A	B	A	A	A	-	A	A	A	A	A	A	A	A	A	A	-	-	-	-	-	-	-	0.974	0.926	0.99	0.956	0.98	0.93	0.965	0.951	0.96	0.99	0.99	0.97
DG(18:1/20:4)	DG	18:1/20:4	1 day, 14:05:00	642.522	C41 H70 O5	15.693	#REF!	-	A	-	-	-	-	-	-	-	-	-	-	-	-	-	-	-	-	-	-	-	-	-	-	A	-	-	-	-	-	0	0.953	1	1	0	0.99	0	0.96	0	0.66	0.402	0
DG(18:1/20:4)	DG	18:1/20:4	1 day, 14:05:00	642.522	C41 H70 O5	15.523	#REF!	A	A	-	-	-	-	-	-	-	-	-	-	A	-	-	-	-	-	-	-	-	-	-	A	A	A	-	-	-	-	0.98	0.762	0	0.901	0.772	0.774	0	0.901	0	0	0	0
DG(18:1/22:6)	DG	18:1/22:6	1 day, 16:07:00	666.522	C43 H70 O5	15.162	#REF!	-	-	-	-	-	-	-	-	-	-	-	-	-	-	-	-	-	-	-	-	-	B	-	-	-	-	-	-	-	-	0	0.828	0.89	0.964	0.99	0.93	0.706	0.96	0.95	0.92	0.99	0.99
DGMG(13:0)	DGMG	13:00:00	13:00:00	612.336	C28 H52 O14	9.267	#NAME?	-	-	B	B	-	-	-	-	B	-	B	B	-	B	B	B	-	-	-	-	-	-	-	-	-	-	B	-	-	-	0.932	0.893	0.98	0.96	0.96	0.92	0.97	0.93	0.72	0.97	0.89	0.99
LPC(14:0)	LPC	14:00:00	14:00:00	467.301	C22 H46 O7 N1 P1	4.772	#NAME?	B	B	B	-	B	-	-	B	B	B	B	B	B	B	B	B	B	A	B	B	B	A	-	B	-	B	-	-	-	-	0.52	0.79	0.941	0.797	0.864	0.94	0.847	0.913	0.926	0.914	0.93	0.84
LPC(14:0)	LPC	14:00:00	14:00:00	467.301	C22 H46 O7 N1 P1	4.994	#NAME?	B	B	A	A	A	A	A	A	A	A	A	A	B	A	A	A	A	A	A	A	A	A	A	B	B	B	A	A	A	A	0.736	0.899	0.8	0.82	0.882	0.945	0.875	0.928	0.8	0.927	0.87	0.78
LPC(14:1)	LPC	14:01:00	14:01:00	465.286	C22 H44 O7 N1 P1	6.2	#NAME?	-	-	-	-	-	-	-	-	-	-	-	-	-	-	-	-	-	B	B	-	-	-	-	-	-	-	-	-	-	-	0.6	0.861	0.74	0.56	0.915	0.688	0.61	0.55	0.738	0.867	0.755	0.27
LPC(15:0)	LPC	15:00:00	15:00:00	481.317	C23 H48 O7 N1 P1	5.392	#NAME?	-	-	-	-	-	-	-	-	-	-	B	-	-	B	B	B	-	B	B	B	B	B	-	-	-	-	-	-	-	-	0.789	0.94	0.84	0.91	0.3	0.901	0.93	0.869	0.49	0.86	0.93	0.64
LPC(15:0)	LPC	15:00:00	15:00:00	481.317	C23 H48 O7 N1 P1	6.537	#NAME?	-	-	-	-	-	-	-	B	-	-	B	B	-	-	-	-	-	-	-	-	-	-	-	-	-	-	-	-	-	-	0.958	0.929	0.74	0.97	0.83	0.93	0.71	0.91	0.839	0.975	0.97	0.94
LPC(16:0)	LPC	16:00:00	16:00:00	495.332	C24 H50 O7 N1 P1	5.462	#NAME?	-	B	B	B	A	B	A	A	A	-	A	A	B	A	A	A	B	A	A	A	A	A	A	-	-	-	B	B	B	B	0.936	0.914	0.85	0.78	0.85	0.81	0.925	0.87	0.894	0.941	0.946	0.872
LPC(16:0)	LPC	16:00:00	16:00:00	495.332	C24 H50 O7 N1 P1	6.404	#NAME?	-	-	A	-	-	-	-	-	-	-	-	-	-	-	-	-	-	-	-	-	-	-	-	-	-	-	-	-	-	-	0	0	0	0	0	0	0	0	0	0	0	0
LPC(16:0)	LPC	16:00:00	16:00:00	495.332	C24 H50 O7 N1 P1	5.762	#NAME?	B	B	A	A	A	A	A	A	A	A	A	A	B	A	A	A	A	A	A	A	A	A	A	B	B	B	A	A	A	A	0.76	0.87	0.942	0.94	0.91	0.894	0.936	0.935	0.869	0.919	0.946	0.92
LPC(16:0e)	LPC	16:0e	16:0e	481.353	C24 H52 O6 N1 P1	5.791	#NAME?	-	-	-	-	-	-	-	-	-	-	-	-	-	-	-	-	-	B	-	-	-	-	-	-	-	-	-	-	-	-	0.846	0.784	0.85	0.37	0.753	0.614	0.559	0.656	0.577	0.516	0.87	0.64
LPC(16:0e)	LPC	16:0e	16:0e	481.353	C24 H52 O6 N1 P1	6.153	#NAME?	-	-	-	-	-	-	-	-	-	-	-	-	-	-	-	-	-	-	-	-	B	B	-	-	-	-	-	-	-	-	0.624	0.39	0.44	0.9	0	0.5	0.637	0.83	0.54	0.54	0.43	0.583
LPC(16:0e)	LPC	16:0e	16:0e	481.353	C24 H52 O6 N1 P1	6.604	#NAME?	-	-	-	-	-	-	-	-	-	-	-	-	-	-	-	-	-	-	-	-	-	-	-	B	-	-	-	-	-	-	0.827	0.78	0.82	1	0.464	0	0.777	0.736	0.894	0.88	0	0.98
LPC(16:0p)	LPC	16:0p	16:0p	479.338	C24 H50 O6 N1 P1	6.366	#NAME?	-	B	-	-	-	-	-	-	-	-	-	-	-	-	-	-	-	-	-	-	-	-	-	-	-	-	-	-	-	-	0.66	0.99	0.63	0.95	0.86	0.71	0.98	0.81	0.29	0.82	0.79	0.62
LPC(16:1)	LPC	16:01:00	16:01:00	493.317	C24 H48 O7 N1 P1	5.073	#NAME?	B	-	B	B	B	B	B	B	-	B	B	B	-	B	A	B	B	A	A	A	A	A	A	-	B	B	B	B	B	B	0.831	0.948	0.69	0.72	0.76	0.75	0.74	0.68	0.88	0.85	0.93	0.9
LPC(16:1)	LPC	16:01:00	16:01:00	493.317	C24 H48 O7 N1 P1	5.343	#NAME?	B	B	A	A	A	A	A	A	A	A	A	A	B	A	A	A	A	A	A	A	A	A	A	B	B	B	A	A	A	A	0.822	0.83	0.789	0.86	0.69	0.677	0.735	0.797	0.823	0.827	0.86	0.85
LPC(16:1p)	LPC	16:1p	16:1p	477.322	C24 H48 O6 N1 P1	5.768	#NAME?	-	-	-	-	B	B	B	B	-	-	B	B	-	B	B	-	B	B	B	-	B	B	-	-	-	-	-	B	B	-	0.4	0.78	0.62	0.92	0.47	0.88	0.84	0.49	0.68	0.67	0.73	0.84
LPC(17:0)	LPC	17:00:00	17:00:00	509.348	C25 H52 O7 N1 P1	6.247	#NAME?	-	-	-	-	-	-	-	-	-	-	-	-	-	-	B	-	-	B	B	B	B	B	-	-	-	-	-	-	-	-	1	0.74	0.61	0.38	0.835	0.92	0.874	0.85	0.82	0.83	0.93	0.93
LPC(18:0)	LPC	18:00:00	18:00:00	523.364	C26 H54 O7 N1 P1	5.365	#NAME?	-	-	-	-	-	-	-	-	-	-	-	-	-	-	-	B	-	-	-	-	-	-	-	-	-	-	-	-	-	-	0	0.69	0.807	0	0.707	0.589	0	0.547	0.608	0	0.557	0.532
LPC(18:0)	LPC	18:00:00	18:00:00	523.364	C26 H54 O7 N1 P1	6.679	#NAME?	-	-	A	A	A	A	A	A	A	A	A	A	-	A	A	A	A	A	A	A	A	A	A	-	-	-	A	A	A	A	0.899	0.81	0.84	0.86	0.733	0.899	0.839	0.861	0.785	0.775	0.717	0.84
LPC(18:0)	LPC	18:00:00	18:00:00	523.364	C26 H54 O7 N1 P1	7.182	#NAME?	-	B	-	-	-	-	-	-	-	-	-	-	-	-	-	-	-	-	-	-	-	-	-	A	A	B	-	-	-	-	0.668	0.6	0	0	0	0	0	0	0	0	0	0
LPC(18:0)	LPC	18:00:00	18:00:00	523.364	C26 H54 O7 N1 P1	7.476	#NAME?	-	B	-	-	-	-	-	-	-	-	-	-	-	-	-	-	B	-	-	-	-	-	-	-	B	B	-	-	-	-	0	0	0	0.912	0	0	0	0	0	0	0	0
LPC(18:0)	LPC	18:00:00	18:00:00	523.364	C26 H54 O7 N1 P1	7.707	#NAME?	-	-	-	-	-	-	-	-	-	-	-	-	-	-	B	-	-	-	-	-	-	-	-	-	-	-	-	-	-	-	0	0	0	0	0.52	0.272	0.787	0	0.438	0	0	0
LPC(18:0p)	LPC	18:0p	18:0p	507.369	C26 H54 O6 N1 P1	6.455	#NAME?	-	-	-	-	-	-	-	-	-	-	-	-	-	-	-	-	-	B	B	-	B	B	-	-	-	-	-	-	-	-	0.795	0.555	0.845	0.647	0.527	0.73	0.413	0.93	0.899	0.948	0.741	0.918
LPC(18:1)	LPC	18:01:00	18:01:00	521.348	C26 H52 O7 N1 P1	6.121	#NAME?	-	-	A	A	A	A	A	A	A	A	A	A	-	A	A	A	A	A	A	A	A	A	A	-	B	B	A	A	A	A	0.941	0.87	0.83	0.82	0.92	0.771	0.66	0.892	0.772	0.669	0.81	0.73
LPC(18:1)	LPC	18:01:00	18:01:00	521.348	C26 H52 O7 N1 P1	6.889	#NAME?	-	-	-	-	-	-	-	-	-	-	-	-	-	-	-	-	-	-	-	-	-	-	-	B	-	-	-	-	-	-	0.437	0	0	0	0.275	0	0	0	0	0	0	0
LPC(18:1)	LPC	18:01:00	18:01:00	521.348	C26 H52 O7 N1 P1	5.816	#NAME?	B	B	B	B	B	B	B	B	B	B	B	B	B	A	A	B	-	A	A	A	B	B	A	B	-	B	B	B	B	A	0.811	0.806	0.864	0.82	0.902	0.78	0.68	0.86	0.81	0.77	0.82	0.89
LPC(18:2)	LPC	18:02:00	18:02:00	519.332	C26 H50 O7 N1 P1	5.468	#NAME?	-	-	-	-	-	-	-	-	-	-	B	-	-	-	B	B	-	A	A	B	B	A	B	-	-	-	-	-	-	-	0.922	0.903	0.767	0.82	0.89	0.93	0.252	0.866	0.417	0.77	0.59	0.86
LPC(18:2)	LPC	18:02:00	18:02:00	519.332	C26 H50 O7 N1 P1	5.716	#NAME?	-	-	-	-	B	B	B	B	-	B	B	B	-	B	B	B	B	B	B	B	B	B	B	B	-	-	-	-	-	-	0.854	0.78	0.758	0.92	0.888	0.939	0.252	0.865	0.276	0.82	0.84	0.93
LPC(18:3)	LPC	18:03:00	18:03:00	517.317	C26 H48 O7 N1 P1	5.491	#NAME?	-	-	-	-	B	-	-	B	-	-	-	-	-	-	-	-	-	B	B	B	B	B	B	-	-	-	-	B	-	-	0.929	0.872	0.883	0.83	0.744	0.63	0.91	0.891	0.823	0.85	0.942	0.854
LPC(18:3)	LPC	18:03:00	18:03:00	517.317	C26 H48 O7 N1 P1	5.762	#NAME?	-	-	-	-	B	B	-	-	B	-	-	-	B	-	-	-	-	-	-	B	B	-	-	-	-	-	-	-	-	-	0.88	0.899	0.919	0.991	0.82	0.8	0.925	0.965	0.94	0.973	0.95	0.877
LPC(18:3)	LPC	18:03:00	18:03:00	517.317	C26 H48 O7 N1 P1	6.223	#NAME?	-	-	-	-	-	-	-	-	-	-	-	-	-	-	-	-	-	-	-	-	-	-	B	-	-	-	-	-	-	-	0.647	0.603	0	0.924	0.84	0.953	0	0	0.67	0.901	0.751	0.454
LPC(18:4)	LPC	18:04:00	18:04:00	515.301	C26 H46 O7 N1 P1	5.105	#NAME?	-	-	-	-	-	-	-	-	-	-	-	-	-	-	-	-	-	B	-	-	B	B	-	-	-	-	-	-	-	-	0.72	0.869	0.952	0.727	0.96	0.84	0.93	0.794	0.87	0.9	0.56	0.98
LPC(20:1)	LPC	20:01:00	20:01:00	549.379	C28 H56 O7 N1 P1	5.484	#NAME?	-	-	-	-	-	-	-	-	-	-	-	-	-	-	-	B	-	-	-	-	-	-	-	-	-	-	-	-	-	-	0.717	0.99	0	1	1	0	0	0	0	0	0	0
LPC(20:1)	LPC	20:01:00	20:01:00	549.379	C28 H56 O7 N1 P1	7.002	#NAME?	-	-	-	-	-	-	-	-	-	-	-	-	-	-	-	-	-	-	-	-	-	B	-	-	-	-	-	-	-	-	0.614	0.34	0.51	0.6	0.631	0.67	0.38	0.66	0.57	0.896	0.72	0.841
LPC(20:2)	LPC	20:02:00	20:02:00	547.364	C28 H54 O7 N1 P1	6.582	#NAME?	-	-	-	-	-	-	-	-	-	-	-	-	-	-	-	-	-	B	B	-	A	B	-	-	-	-	-	-	-	-	0.3	0.92	0.91	0.72	0.4	0.882	0.852	0.88	0.715	0.98	0.68	0.95
LPC(20:3)	LPC	20:03:00	20:03:00	545.348	C28 H52 O7 N1 P1	5.829	#NAME?	-	-	-	-	-	-	B	B	-	B	B	-	-	-	-	-	-	B	-	B	-	-	-	-	-	-	-	-	-	-	0.98	0.843	0.9	0.861	0.765	0.872	0.738	0.693	0.814	0.677	0.635	0.626
LPC(20:3)	LPC	20:03:00	20:03:00	545.348	C28 H52 O7 N1 P1	6.159	#NAME?	-	-	-	-	B	B	B	B	-	-	B	B	-	B	B	B	B	B	B	B	B	B	B	-	-	-	-	-	-	-	0.975	0.948	0.924	0.798	0.83	0	0.965	0.951	0.943	0.826	0.55	0.6
LPC(20:3)	LPC	20:03:00	20:03:00	545.348	C28 H52 O7 N1 P1	6.281	#NAME?	-	-	-	-	-	B	-	-	-	B	-	-	-	-	-	-	-	-	-	-	-	-	-	-	-	-	-	-	-	-	0.519	0	0.97	0.891	0.919	0.903	0.876	0.889	0.73	0.51	0.89	0.59
LPC(20:3)	LPC	20:03:00	20:03:00	545.348	C28 H52 O7 N1 P1	6.718	#NAME?	-	-	-	-	-	-	-	B	-	-	-	-	-	-	-	-	-	-	-	-	-	-	-	-	-	-	-	-	-	-	0.98	0.84	0.89	0.97	0.98	0.9	0.65	0.97	0.928	0.74	0.95	0.66
LPC(20:4)	LPC	20:04:00	20:04:00	543.332	C28 H50 O7 N1 P1	5.82	#NAME?	-	-	-	-	-	-	B	A	-	B	-	B	-	B	B	-	B	B	B	A	B	B	-	-	-	-	B	-	B	-	0.77	0.93	0.9	0.87	0.61	0.74	0.84	0.675	0.96	0.91	0.69	0.96
LPC(20:4)	LPC	20:04:00	20:04:00	543.332	C28 H50 O7 N1 P1	6.122	#NAME?	-	-	-	-	-	B	-	-	-	-	-	-	-	-	-	-	B	-	-	B	-	-	B	-	-	-	-	-	-	-	0	0	0.74	0.97	0.95	0.84	0.99	0.82	0.83	0.37	0.93	0.66
LPC(20:4)	LPC	20:04:00	20:04:00	543.332	C28 H50 O7 N1 P1	5.57	#NAME?	B	B	B	B	A	A	A	A	B	B	A	A	B	A	A	A	A	A	A	A	A	A	A	B	B	B	B	B	B	B	0.524	0.774	0.85	0.96	0.7	0.91	0.707	0.89	0.742	0.77	0.7	0.92
LPC(22:4)	LPC	22:04:00	22:04:00	571.364	C30 H54 O7 N1 P1	6.313	#NAME?	-	-	-	-	-	-	-	-	-	-	-	-	-	-	-	-	-	B	B	B	B	B	B	-	-	-	-	-	-	-	0.78	0	0.82	0.98	0.686	0.81	0.83	0.87	0.292	0.83	0.73	0.74
LPC(22:6)	LPC	22:06:00	22:06:00	567.332	C30 H50 O7 N1 P1	5.746	#NAME?	-	-	-	-	B	B	B	B	B	B	B	B	-	A	B	B	B	A	A	A	A	A	A	-	-	-	-	-	-	-	0.608	0.577	0.86	0.73	0.92	0.94	0.78	0.93	0.86	0.92	0.95	0.9
LPC(22:6)	LPC	22:06:00	22:06:00	567.332	C30 H50 O7 N1 P1	6.021	#NAME?	-	-	-	-	B	B	B	B	B	B	B	B	-	B	B	B	B	-	A	A	B	B	B	-	-	-	-	-	-	-	0.466	0.94	0.44	0.89	0.628	0.521	0.937	0.492	0.574	0.894	0.75	0.89
LPC(22:6)	LPC	22:06:00	22:06:00	567.332	C30 H50 O7 N1 P1	6.161	#NAME?	-	-	-	-	-	-	-	-	-	-	-	-	-	-	-	-	-	-	-	-	-	-	-	B	-	-	-	-	-	-	0.51	0.709	0.825	0.89	0.536	0.897	0.462	0.861	0.6	0.89	0.545	0.977
LPE(14:0)	LPE	14:00:00	14:00:00	425.254	C19 H40 O7 N1 P1	4.68	#NAME?	-	-	-	-	-	-	-	-	-	-	-	-	-	-	-	-	-	-	A	B	B	B	B	-	-	-	-	-	-	-	1	0.93	0	0.99	0.98	0.63	1	0.99	0.96	0.96	0.96	0.99
LPE(14:0)	LPE	14:00:00	14:00:00	425.254	C19 H40 O7 N1 P1	4.873	#NAME?	-	-	B	B	-	B	B	B	-	-	-	B	-	B	B	B	-	A	A	-	B	-	-	-	-	-	B	B	B	B	0.79	0.93	0.94	0.83	0.76	0.95	0.56	0.97	0.95	0.88	0.85	0.8
LPE(16:0)	LPE	16:00:00	16:00:00	453.286	C21 H44 O7 N1 P1	5.386	#NAME?	-	B	-	B	B	B	-	B	B	-	B	-	B	-	A	-	-	B	A	B	B	A	B	B	-	-	B	B	A	B	0.953	0.889	0.96	0.97	0.875	0.97	0.97	0.97	0.94	0.89	0.975	0.938
LPE(16:0)	LPE	16:00:00	16:00:00	453.286	C21 H44 O7 N1 P1	5.656	#NAME?	B	B	A	A	A	A	A	A	A	A	A	A	-	A	A	A	A	A	A	B	A	B	A	-	B	A	A	B	A	B	0.95	0.902	0.95	0.95	0.878	0.953	0.96	0.931	0.95	0.955	0.976	0.944
LPE(16:0)	LPE	16:00:00	16:00:00	453.286	C21 H44 O7 N1 P1	5.992	#NAME?	B	B	-	-	-	-	-	-	-	-	-	-	A	-	-	-	-	-	-	-	-	-	-	B	B	B	-	-	-	-	0.96	0.98	0	0	0	0	0	0	0	0	0	0
LPE(16:0p)	LPE	16:0p	16:0p	437.291	C21 H44 O6 N1 P1	5.755	#NAME?	-	-	-	-	B	-	-	-	-	-	-	-	-	-	B	B	B	-	-	-	-	-	-	-	-	-	-	-	-	-	0.95	0.959	0.81	0.95	0.959	0.95	0.95	0.86	0.87	0.909	0.94	0.873
LPE(16:1)	LPE	16:01:00	16:01:00	451.27	C21 H42 O7 N1 P1	5.006	#NAME?	-	-	-	-	-	-	-	-	-	-	-	-	-	-	B	-	-	A	A	B	A	A	B	-	-	-	-	-	-	-	0.752	0.741	0.816	0.857	0.95	0.925	0.748	0.658	0.83	0.832	0.68	0.73
LPE(16:1)	LPE	16:01:00	16:01:00	451.27	C21 H42 O7 N1 P1	5.203	#NAME?	-	-	B	B	A	A	A	A	B	B	A	B	-	A	B	B	A	A	A	B	A	-	B	-	-	-	B	B	A	B	0.728	0.89	0.92	0.93	0.93	0.94	0.91	0.94	0.97	0.89	0.97	0.88
LPE(16:1)	LPE	16:01:00	16:01:00	451.27	C21 H42 O7 N1 P1	5.489	#NAME?	B	B	B	-	-	-	-	-	-	-	-	-	B	-	-	-	-	-	-	-	-	-	-	B	B	B	-	-	-	-	0	0	0.825	0.662	0.735	0.836	0.887	0.696	0.751	0.859	0.925	0.958
LPE(17:0)	LPE	17:00:00	17:00:00	467.301	C22 H46 O7 N1 P1	6.091	#NAME?	-	-	-	-	-	-	-	-	-	-	-	-	-	-	-	-	-	-	B	-	-	-	-	-	-	-	-	-	-	-	0.98	1	1	0.99	1	1	0.72	0.973	1	0.97	0.98	1
LPE(18:0)	LPE	18:00:00	18:00:00	481.317	C23 H48 O7 N1 P1	6.537	#NAME?	-	-	B	B	A	A	A	A	A	A	A	A	-	A	A	A	A	A	A	A	A	A	B	-	-	-	B	B	B	A	0.989	0.99	0.96	0.884	0.956	0.938	0.953	0.962	0.961	0.956	0.928	0.959
LPE(18:0)	LPE	18:00:00	18:00:00	481.317	C23 H48 O7 N1 P1	7.074	#NAME?	-	-	-	-	-	-	-	-	-	-	-	-	-	-	-	-	-	-	-	-	-	-	-	B	B	-	-	-	-	-	0.993	0	0.431	0	0	0	0	0	0	0.419	0	0
LPE(18:0p)	LPE	18:0p	18:0p	465.322	C23 H48 O6 N1 P1	6.283	#NAME?	-	-	-	-	-	-	-	-	-	-	-	-	-	-	-	-	-	B	B	-	-	-	-	-	-	-	-	-	-	-	0.8	0.558	0.96	0.88	0.98	0.91	0.83	0.82	0.96	0.94	0.829	0.43
LPE(18:0p)	LPE	18:0p	18:0p	465.322	C23 H48 O6 N1 P1	6.606	#NAME?	-	-	-	-	-	B	-	-	-	-	-	-	-	-	B	-	-	-	-	-	-	-	-	-	-	-	-	-	-	-	0.83	0.924	0.946	0.88	0.905	0.96	0.82	0.83	0.8	0.743	0.84	0.96
LPE(18:1)	LPE	18:01:00	18:01:00	479.301	C23 H46 O7 N1 P1	5.369	#NAME?	-	-	-	-	-	-	-	-	-	-	-	-	-	-	-	-	-	B	-	-	-	-	-	-	-	-	-	-	-	-	0.862	0.76	0.709	0.767	0.684	0.761	0.72	0.717	0.645	0.725	0.731	0.833
LPE(18:1)	LPE	18:01:00	18:01:00	479.301	C23 H46 O7 N1 P1	5.737	#NAME?	-	B	B	A	-	-	-	-	-	-	-	A	-	A	A	-	-	B	A	B	B	B	B	-	-	-	-	B	-	A	0.87	0.99	0	0.81	0.935	0.88	0.96	0.91	0.97	0.97	0.95	0.84
LPE(18:1)	LPE	18:01:00	18:01:00	479.301	C23 H46 O7 N1 P1	6.446	#NAME?	-	-	-	-	-	-	-	-	-	-	-	-	-	-	-	-	-	-	-	-	-	-	-	B	-	-	-	-	-	-	0	0	0.95	0.447	0.84	0.75	0	0	0	0	0.63	0
LPE(18:1)	LPE	18:01:00	18:01:00	479.301	C23 H46 O7 N1 P1	5.981	#NAME?	B	B	A	B	A	A	A	A	A	A	A	A	-	A	A	A	A	A	A	B	-	B	B	B	B	B	B	B	B	B	0.98	0.931	0.96	0	0.97	0.97	0	0	0.837	0.598	0.931	0.776
LPE(18:1)	LPE	18:01:00	18:01:00	479.301	C23 H46 O7 N1 P1	6.337	#NAME?	B	B	-	-	-	-	-	-	-	-	-	-	B	-	-	-	-	-	-	-	-	-	-	B	B	B	-	-	-	-	0	0.96	0	0	0.841	0.659	0.899	0.392	0.576	0.837	0.96	0.908
LPE(18:1p)	LPE	18:1p	18:1p	463.306	C23 H46 O6 N1 P1	6.059	#NAME?	-	-	-	-	-	B	-	-	-	-	-	-	-	-	-	B	-	-	-	-	-	-	-	-	-	-	-	-	-	-	0.941	0.922	0.97	0.9	0.94	0.95	0.964	0.935	0.945	0.906	0.926	0.961
LPE(18:2)	LPE	18:02:00	18:02:00	477.286	C23 H44 O7 N1 P1	5.373	#NAME?	-	-	-	-	-	-	-	-	-	-	-	-	-	-	B	-	-	A	B	B	A	A	B	-	-	-	-	-	-	-	0	0	0.78	0.985	0.87	0.74	0.685	0.692	0	0.884	0	0
LPE(18:2)	LPE	18:02:00	18:02:00	477.286	C23 H44 O7 N1 P1	5.608	#NAME?	-	-	-	-	-	-	-	B	-	-	B	B	-	B	-	B	-	-	A	B	-	-	-	-	-	-	-	-	-	-	0.7	0.93	0.99	0.79	0.94	0.8	0.57	0.81	0.67	0.94	0.71	0.788
LPE(18:3)	LPE	18:03:00	18:03:00	475.27	C23 H42 O7 N1 P1	5.098	#NAME?	-	-	-	-	-	-	-	-	-	-	-	-	-	-	-	-	-	-	-	-	-	B	-	-	-	-	-	-	-	-	0	1	0.96	0.652	0	0.917	0.55	1	0.713	0	0.963	0
LPE(19:0)	LPE	19:00:00	19:00:00	495.332	C24 H50 O7 N1 P1	6.26	#NAME?	-	-	-	-	-	-	-	-	-	-	-	-	-	-	-	-	-	A	A	A	A	A	-	-	-	-	-	-	-	-	0.94	0.86	0.97	1	0.99	0.57	0.55	0.78	0.99	0.95	0.71	1
LPE(20:0)	LPE	20:00:00	20:00:00	509.348	C25 H52 O7 N1 P1	7.081	#NAME?	-	-	-	-	-	-	-	-	-	-	-	-	-	-	-	-	-	B	-	B	B	B	-	-	-	-	-	-	-	-	0.955	0.908	0.552	0.767	0.828	0.71	0.57	0.919	0.849	0.218	0.34	0.696
LPE(20:1)	LPE	20:01:00	20:01:00	507.332	C25 H50 O7 N1 P1	6.539	#NAME?	-	-	-	-	-	-	-	-	-	-	-	-	-	-	-	-	-	A	A	A	A	B	B	-	-	-	-	-	-	-	0	0.684	0	0.242	0.816	0	0.867	0.67	0.219	0.855	0.513	0.862
LPE(20:2)	LPE	20:02:00	20:02:00	505.317	C25 H48 O7 N1 P1	6.166	#NAME?	-	-	-	-	-	-	-	-	-	-	-	-	-	-	-	-	-	A	A	B	B	B	A	-	-	-	-	-	-	-	0.686	0.89	0.94	0	0	0.822	0.97	0.936	0.897	1	0.86	0.58
LPE(20:2)	LPE	20:02:00	20:02:00	505.317	C25 H48 O7 N1 P1	6.423	#NAME?	-	-	-	-	-	-	-	-	-	-	-	-	-	-	-	-	-	-	-	-	A	-	-	-	-	-	-	-	-	-	0.88	0.98	0.96	0.86	0.99	0.9	1	0.85	0.9	0.99	0.63	0.88
LPE(20:3)	LPE	20:03:00	20:03:00	503.301	C25 H46 O7 N1 P1	5.854	#NAME?	-	-	-	-	-	-	-	-	-	-	-	-	-	-	-	-	-	A	A	B	B	B	B	-	-	-	-	-	-	B	0.976	0.842	0	0.905	0.756	0.793	0.789	0.827	0.758	0.887	0.769	0.837
LPE(20:4)	LPE	20:04:00	20:04:00	501.286	C25 H44 O7 N1 P1	6.022	#NAME?	-	B	-	-	-	-	-	-	-	-	-	-	-	-	-	-	-	-	-	-	-	-	-	B	B	B	-	-	-	-	0.733	0.87	0	0.863	0.822	0.943	0.984	0.956	0.849	0.951	0.909	0.86
LPE(20:4)	LPE	20:04:00	20:04:00	501.286	C25 H44 O7 N1 P1	5.488	#NAME?	B	B	B	B	A	A	A	A	A	A	A	B	B	A	B	A	A	B	A	B	B	B	B	B	B	B	B	B	B	B	0.735	0.801	0.945	0.98	0.96	0.9	0.937	0.952	0.915	0.946	0.98	0.97
LPE(20:5)	LPE	20:05:00	20:05:00	499.27	C25 H42 O7 N1 P1	5.203	#NAME?	-	-	-	-	-	-	-	-	-	-	-	-	-	-	-	-	-	B	B	B	B	A	B	-	-	-	-	-	-	-	0.96	0.57	0	0.917	0.85	0.924	0.649	0.799	0.869	0.921	0.86	0.243
LPE(22:1)	LPE	22:01:00	22:01:00	535.364	C27 H54 O7 N1 P1	7.432	#NAME?	-	-	-	-	-	-	-	-	-	-	-	-	-	-	-	-	-	-	-	-	-	B	-	-	-	-	-	-	-	-	0.98	1	1	0	0	0	0	0	0	0.917	0	0
LPE(22:3)	LPE	22:03:00	22:03:00	531.332	C27 H50 O7 N1 P1	6.354	#NAME?	-	-	-	-	-	-	-	-	-	-	-	-	-	-	-	-	-	-	-	-	-	B	-	-	-	-	-	-	-	-	0.83	0.86	0.61	0.88	0.79	0.81	0.35	0.95	0.849	0.75	0.99	1
LPE(22:3)	LPE	22:03:00	22:03:00	531.332	C27 H50 O7 N1 P1	6.6	#NAME?	-	-	-	-	-	-	-	-	-	-	-	-	-	-	-	-	-	B	-	B	B	B	B	-	-	-	-	-	-	-	0.685	0.99	0.85	0.99	0.98	0.98	0.98	0.94	0.752	0.738	0.871	0.98
LPE(22:4)	LPE	22:04:00	22:04:00	529.317	C27 H48 O7 N1 P1	6.202	#NAME?	-	B	A	B	B	A	A	A	-	B	A	A	-	B	B	B	B	A	A	B	B	B	B	B	-	-	B	B	B	B	0.869	0.98	0.79	0.86	0.665	0.69	0.91	0.96	0.94	0	0.85	0.93
LPE(22:4)	LPE	22:04:00	22:04:00	529.317	C27 H48 O7 N1 P1	6.481	#NAME?	B	B	-	-	-	B	-	-	-	-	-	-	B	-	-	-	-	A	B	A	B	B	B	B	B	B	-	-	-	-	0.99	0.92	0.99	0.97	0.84	0.98	0.96	0.96	0.97	0.884	0.92	0.58
LPE(22:5)	LPE	22:05:00	22:05:00	527.301	C27 H46 O7 N1 P1	5.982	#NAME?	-	-	-	-	-	-	-	-	-	-	-	-	-	-	-	-	-	A	A	B	B	B	B	-	-	-	-	-	-	-	0.857	0.97	0.9	0.92	0.95	0.59	0.97	0.96	0.95	0.99	0.87	0.57
LPE(22:6)	LPE	22:06:00	22:06:00	525.285	C27 H44 O7 N1 P1	5.67	#NAME?	B	B	B	B	A	-	B	A	B	A	A	B	B	A	A	A	A	A	A	A	A	A	B	B	-	B	B	B	B	B	0.829	0.846	0.93	0.96	0.96	0.98	0.976	0.805	0.93	0.96	0.98	0.91
LPEt(18:0)	LPEt	18:00:00	18:00:00	466.306	C23 H47 O7 N0 P1	9.545	#NAME?	-	-	-	-	-	-	-	-	-	-	-	-	-	-	-	-	-	B	-	-	-	-	-	-	-	-	-	-	-	-	0.77	0.95	0.88	0.92	0.94	0.88	0.94	0.47	0.65	0.65	0.95	0.64
LPG(20:4)	LPG	20:04:00	20:04:00	532.28	C26 H45 O9 N0 P1	5.337	#NAME?	-	-	-	-	-	-	-	-	-	-	-	-	-	-	-	-	-	-	-	-	-	B	-	-	-	-	-	-	-	-	0	0	0.97	0	0.97	0	0.98	1	1	0.98	0.9	0
LPI(16:0)	LPI	16:00:00	16:00:00	572.296	C25 H49 O12 N0 P1	5.184	#NAME?	-	-	-	-	-	-	-	-	-	-	-	-	-	-	-	-	-	A	A	A	A	A	A	-	-	-	-	-	-	-	0.98	0.9	0.99	0.99	0.98	0.97	0.91	0.95	0.79	0.974	1	0.99
LPI(18:0)	LPI	18:00:00	18:00:00	600.327	C27 H53 O12 N0 P1	5.964	#NAME?	-	-	A	-	A	A	A	A	A	A	A	-	-	A	A	A	A	A	A	A	A	A	A	-	-	-	A	-	A	A	0.85	0.887	0.94	0.841	0.978	0.969	0.98	0.98	0.97	0.941	0.96	0.915
LPI(18:0)	LPI	18:00:00	18:00:00	600.327	C27 H53 O12 N0 P1	6.319	#NAME?	-	A	-	-	-	-	-	-	-	-	-	-	-	-	-	-	-	-	-	-	-	-	-	A	-	-	-	-	-	-	0.98	1	0.97	0	1	0	0.97	0.99	0.78	0	0	0.98
LPI(18:0)	LPI	18:00:00	18:00:00	600.327	C27 H53 O12 N0 P1	6.434	#NAME?	-	-	-	-	-	-	-	-	-	-	-	-	-	-	-	-	-	-	-	-	-	-	-	A	A	-	-	-	-	-	0.88	0.87	1	0	1	1	1	0.98	0.94	0	0.98	0.97
LPI(18:1)	LPI	18:01:00	18:01:00	598.312	C27 H51 O12 N0 P1	5.473	#NAME?	-	-	-	-	-	-	-	-	-	-	-	-	-	-	-	-	-	A	A	A	A	A	A	-	-	-	-	-	-	-	0.92	0.761	0.97	0.77	1	0.84	0.75	0.984	0.86	0.92	0.91	0.93
LPI(20:4)	LPI	20:04:00	20:04:00	620.296	C29 H49 O12 N0 P1	4.656	#NAME?	-	-	-	-	-	-	-	-	-	-	-	-	-	-	-	-	-	B	-	B	-	-	-	-	-	-	-	-	-	-	1	0.806	0	0	0	0	0	1	0	0	0	0
LPI(20:4)	LPI	20:04:00	20:04:00	620.296	C29 H49 O12 N0 P1	5.034	#NAME?	-	-	-	-	-	-	-	-	-	-	B	-	-	-	-	-	-	A	A	A	A	A	A	-	-	-	-	-	-	-	0.96	0.99	0.94	0.97	0.99	0.98	0.99	0.98	0.98	0.99	0.98	0.92
LPI(22:6)	LPI	22:06:00	22:06:00	644.296	C31 H49 O12 N0 P1	5.197	#NAME?	-	-	-	-	-	-	-	-	-	-	-	-	-	-	-	-	-	A	B	-	-	B	-	-	-	-	-	-	-	-	0	0	0	0	0	0	1	0	0	0.99	0	0
LPS(16:0)	LPS	16:00:00	16:00:00	497.275	C22 H44 O9 N1 P1	5.096	#NAME?	-	-	-	-	-	-	-	-	-	-	-	-	-	-	-	-	-	-	-	-	-	B	-	-	-	-	-	-	-	-	0	0.99	1	0.94	0.93	0.98	0.98	0.95	0.95	0.98	0	0
LPS(16:0)	LPS	16:00:00	16:00:00	497.275	C22 H44 O9 N1 P1	5.372	#NAME?	-	-	-	-	-	-	-	-	-	-	-	-	-	-	-	-	-	A	B	B	-	-	-	-	-	-	-	-	-	-	0.931	0.68	0.69	0.93	1	0.51	0.97	0.39	0.66	0.7	0.76	1
LPS(18:0)	LPS	18:00:00	18:00:00	525.307	C24 H48 O9 N1 P1	5.981	#NAME?	-	-	-	-	-	-	-	-	-	-	-	-	-	-	B	-	-	-	-	-	-	-	-	-	-	-	-	-	-	-	0	0.83	0.735	0.886	0.85	0.73	0.637	0.698	0.96	0.854	0.817	0.59
LPS(18:0)	LPS	18:00:00	18:00:00	525.307	C24 H48 O9 N1 P1	6.19	#NAME?	-	-	B	B	B	-	-	-	-	-	B	-	-	B	B	B	B	B	B	B	B	B	-	B	-	-	B	B	B	B	0.72	0.874	0.93	0.83	0.915	0.688	0.872	0.686	0.738	0.876	0.755	0.27
LPS(18:0)	LPS	18:00:00	18:00:00	525.307	C24 H48 O9 N1 P1	6.596	#NAME?	B	-	-	-	-	-	-	-	-	-	-	-	-	-	-	-	-	-	-	-	-	-	-	-	-	-	-	-	-	-	0	0.883	0	0	0.885	0.38	0.861	0.449	0.891	0.565	0.769	0.59
LPS(18:1)	LPS	18:01:00	18:01:00	523.291	C24 H46 O9 N1 P1	5.409	#NAME?	-	-	-	-	-	-	-	-	-	-	-	-	-	-	-	-	-	B	B	B	B	-	-	-	-	-	-	-	-	-	0.727	0.713	0	0.97	0.95	0.55	0.71	0.89	0.65	0.935	0.63	0.421
LPS(20:4)	LPS	20:04:00	20:04:00	545.275	C26 H44 O9 N1 P1	5.193	#NAME?	-	-	-	-	-	-	-	-	-	-	-	-	-	-	-	-	-	B	B	B	-	B	-	-	-	-	-	-	-	-	0.678	0.84	0.97	0.99	0.615	0.45	0.49	0.98	0.523	0.766	0.97	0.737
LPS(20:4)	LPS	20:04:00	20:04:00	545.275	C26 H44 O9 N1 P1	5.368	#NAME?	-	-	-	-	-	-	-	-	-	-	-	-	-	-	-	-	-	-	-	-	B	-	-	-	-	-	-	-	-	-	0.86	0.84	0.48	0.74	0.92	0.94	0.98	0.76	0	0.411	0.95	0.95
LPS(22:4)	LPS	22:04:00	22:04:00	573.307	C28 H48 O9 N1 P1	5.859	#NAME?	-	-	-	-	-	-	-	-	-	-	-	-	-	-	-	-	-	B	-	-	-	-	-	-	-	-	-	-	-	-	0	0.93	1	0.98	0.98	1	1	0.76	0.95	0	0.91	0.93
LPS(22:4)	LPS	22:04:00	22:04:00	573.307	C28 H48 O9 N1 P1	6.116	#NAME?	-	-	-	-	-	-	-	-	-	-	-	-	-	-	-	-	-	B	B	-	B	-	-	-	-	-	-	-	-	-	1	1	1	0	1	0.99	0.91	0.99	0.77	1	1	1
LPS(22:6)	LPS	22:06:00	22:06:00	569.275	C28 H44 O9 N1 P1	5.367	#NAME?	-	-	-	-	B	B	B	-	B	B	B	-	-	-	B	-	B	B	B	B	B	B	-	-	-	-	-	-	-	-	0.852	0.6	0.38	0.56	0.605	0.57	0.49	0.74	0.69	0.586	0.49	0.48
LdMePE(14:0)	LdMePE	14:00:00	14:00:00	453.286	C21 H44 O7 N1 P1	4.763	#NAME?	-	-	-	-	-	-	-	-	-	-	-	-	-	-	-	-	-	B	-	-	-	B	-	-	-	-	-	-	-	-	0	0	0.891	0.729	0.833	0.864	0.859	0.795	0.772	0.913	0.651	0.724
LdMePE(14:0)	LdMePE	14:00:00	14:00:00	453.286	C21 H44 O7 N1 P1	4.99	#NAME?	-	-	B	B	B	B	B	B	B	B	B	B	-	B	B	B	B	B	B	B	B	B	-	-	-	-	B	B	B	B	0.84	0.81	0.85	0.87	0.77	0.58	0.87	0.83	0.81	0.89	0.72	0.66
LdMePE(16:0)	LdMePE	16:00:00	16:00:00	481.317	C23 H48 O7 N1 P1	5.484	#NAME?	-	-	-	-	-	-	-	-	-	-	-	-	-	-	B	-	-	B	-	-	B	B	-	-	-	-	-	-	-	-	0.624	0.568	0.7	0.74	0.76	0.79	0.86	0.67	0.8	0.735	0.88	0.792
LdMePE(16:0)	LdMePE	16:00:00	16:00:00	481.317	C23 H48 O7 N1 P1	5.767	#NAME?	-	-	B	B	B	B	B	B	B	B	B	B	-	B	B	B	B	B	B	B	B	B	B	-	-	-	B	B	B	B	0.84	0.798	0.74	0.83	0.929	0.68	0.79	0.88	0.77	0.6	0.55	0.863
LdMePE(16:0)	LdMePE	16:00:00	16:00:00	481.317	C23 H48 O7 N1 P1	5.88	#NAME?	-	-	-	-	-	-	-	-	-	-	-	-	-	-	-	-	-	-	B	-	-	-	-	-	-	-	-	-	-	-	0.72	0.75	0.945	0.787	0	0.692	0.68	0.887	0.798	0.924	0.846	0.832
LdMePE(16:0)	LdMePE	16:00:00	16:00:00	481.317	C23 H48 O7 N1 P1	6.082	#NAME?	B	B	-	-	-	-	-	-	-	-	-	-	B	-	-	-	-	-	-	-	-	-	-	B	B	B	-	-	-	-	0.84	0	0.764	0	0.97	0.881	0.924	0.949	0.96	0.935	0.89	0.916
LdMePE(16:1)	LdMePE	16:01:00	16:01:00	479.301	C23 H46 O7 N1 P1	5.08	#NAME?	-	-	-	-	-	-	-	-	-	-	-	-	-	-	-	-	-	-	-	-	B	B	-	-	-	-	-	-	-	-	0.6	0.8	0.56	0.87	0.8	0.89	0.64	0.68	0.89	0.88	0.63	0.66
LdMePE(16:1)	LdMePE	16:01:00	16:01:00	479.301	C23 H46 O7 N1 P1	5.342	#NAME?	-	-	B	B	B	B	B	B	B	B	B	B	-	B	B	B	B	B	B	B	B	B	B	-	-	-	B	B	B	B	0.93	0.73	0.8	0.92	0	0.75	0.92	0.71	0.74	0.83	0.69	0.9
LdMePE(16:1)	LdMePE	16:01:00	16:01:00	479.301	C23 H46 O7 N1 P1	5.677	#NAME?	-	-	-	-	-	-	-	-	-	-	-	-	-	-	-	-	-	-	-	-	-	-	-	-	B	-	-	-	-	-	0.936	0.876	0.916	0.868	0.959	0.847	0.926	0.734	0.743	0.874	0.958	0.93
LdMePE(18:0)	LdMePE	18:00:00	18:00:00	509.348	C25 H52 O7 N1 P1	6.7	#NAME?	-	-	B	B	B	B	B	B	B	B	B	B	-	B	B	B	B	B	B	B	B	B	B	-	-	-	-	B	B	B	0.801	0.91	0.87	0.79	0.851	0.91	0.91	0.928	0.933	0.43	0.66	0.745
LdMePE(18:1)	LdMePE	18:01:00	18:01:00	507.332	C25 H50 O7 N1 P1	5.815	#NAME?	-	-	-	-	-	-	-	-	-	-	-	-	-	-	B	-	-	-	B	-	-	B	B	-	-	-	-	-	-	-	0	0	0.93	0.725	0.64	0.744	0.837	0.631	0.39	0.744	0.63	0.62
LdMePE(18:1)	LdMePE	18:01:00	18:01:00	507.332	C25 H50 O7 N1 P1	6.117	#NAME?	-	-	B	B	B	B	B	B	B	B	B	B	-	B	B	B	B	B	B	B	B	B	B	-	-	-	B	B	B	B	0.679	0.51	0.51	0.48	0.892	0.74	0.5	0.8	0.76	0.888	0.63	0.67
LdMePE(18:1)	LdMePE	18:01:00	18:01:00	507.332	C25 H50 O7 N1 P1	6.55	#NAME?	-	-	-	-	-	-	-	-	-	-	-	-	-	-	-	-	-	-	-	-	-	-	-	B	B	-	-	-	-	-	0.905	0.695	0	0	0.853	0	0.853	0.638	0.574	0.833	0.467	0.835
LdMePE(20:4)	LdMePE	20:04:00	20:04:00	529.317	C27 H48 O7 N1 P1	5.542	#NAME?	-	-	-	-	-	-	-	-	-	-	-	-	-	-	-	-	-	B	B	B	B	B	-	-	-	-	-	-	-	-	0.99	0.97	0.79	0.93	0.44	0.55	0.91	0.61	0.76	0.67	0.72	0.73
MG(16:0)	MG	16:00:00	16:00:00	330.277	C19 H38 O4	0.002	#NAME?	-	-	-	-	-	A	-	-	-	-	-	-	-	-	-	-	A	-	-	-	-	-	-	-	-	-	-	-	-	-	0.526	0.627	0.644	0.691	0.496	0.476	0.404	0.39	0.589	0.645	0.389	0.354
MG(16:0)	MG	16:00:00	16:00:00	330.277	C19 H38 O4	1.493	#NAME?	-	-	-	-	-	-	-	-	-	-	-	-	-	-	A	-	-	-	-	-	-	-	-	-	-	-	-	-	-	-	0.516	0.631	0.644	0.677	0.536	0.577	0.43	0.406	0.496	0.645	0.323	0.341
MG(16:0)	MG	16:00:00	16:00:00	330.277	C19 H38 O4	6.664	#NAME?	-	-	-	-	-	-	-	-	A	A	A	-	-	-	-	-	-	-	-	-	-	-	-	-	-	-	-	-	-	-	0	0	0.965	0.98	0.992	0.99	0.99	0.97	0.98	0.99	0.97	0.98
MG(16:0)	MG	16:00:00	16:00:00	330.277	C19 H38 O4	7.378	#NAME?	-	A	-	-	-	-	-	-	-	-	-	-	-	-	-	-	-	-	-	-	-	-	-	-	A	-	-	-	-	-	0.854	0.99	0	0	0	0	0	0	0	0	0	0
MG(16:0)	MG	16:00:00	16:00:00	330.277	C19 H38 O4	15.943	#NAME?	-	-	-	-	-	-	-	-	A	-	-	-	-	-	-	-	-	-	-	-	-	-	-	-	-	-	-	-	-	-	0.97	0.78	0.712	0.417	0.807	0.194	0.888	0.6	0.614	0.84	0.848	0.743
MG(16:0)	MG	16:00:00	16:00:00	330.277	C19 H38 O4	16.128	#NAME?	-	-	A	-	-	A	A	-	-	-	-	-	-	-	-	-	A	-	-	-	-	-	-	-	-	-	-	-	-	-	0.899	0.83	0.65	0	0.837	0.35	0.57	0.83	0.65	0.84	0.51	0.59
MG(16:0)	MG	16:00:00	16:00:00	330.277	C19 H38 O4	17.749	#NAME?	-	-	-	-	-	-	-	-	-	-	-	-	-	A	-	-	-	-	-	-	-	-	-	-	-	-	-	-	-	-	0	0.687	0	0.557	0	0.658	0	0.535	0	0	0	0
MG(16:1)	MG	16:01:00	16:01:00	328.261	C19 H36 O4	4.271	#NAME?	-	-	-	-	-	-	-	-	-	-	A	A	-	-	A	-	-	-	-	-	-	-	-	-	-	-	-	-	-	-	0.747	0.736	0.715	0.82	0.606	0.87	0.95	0.789	0.736	0.571	0.79	0.77
MG(16:1)	MG	16:01:00	16:01:00	328.261	C19 H36 O4	4.79	#NAME?	-	-	-	-	-	A	-	-	-	-	-	-	-	-	-	-	-	-	-	-	-	-	-	-	-	-	-	-	-	-	0.48	0.881	0.968	0.7	0.5	0.56	0.85	0.59	0.894	0.87	0.62	0.74
MG(18:0)	MG	18:00:00	18:00:00	358.308	C21 H42 O4	0.063	#NAME?	-	-	-	-	-	-	-	-	-	-	-	-	A	-	-	-	-	-	-	-	-	-	-	-	-	-	-	-	-	-	0.596	0.628	0.791	0.8	0.683	0.68	0.535	0.582	0	0	0	0.46
MG(18:0)	MG	18:00:00	18:00:00	358.308	C21 H42 O4	1.079	#REF!	-	-	-	-	-	-	-	-	-	-	-	-	-	-	A	-	-	-	-	-	-	-	-	-	-	-	-	-	-	-	0.536	0.243	0.632	0.652	0.758	0.443	0.534	0.459	0.557	0.689	0.627	0.83
MG(18:0)	MG	18:00:00	18:00:00	358.308	C21 H42 O4	1.238	#NAME?	-	-	-	-	-	-	-	-	-	-	-	-	-	-	-	-	-	-	-	-	-	-	A	-	-	-	-	-	-	-	0.52	0.778	0.558	0.506	0.657	0.66	0.534	0.813	0.767	0.704	0.692	0.389
MG(18:0)	MG	18:00:00	18:00:00	358.308	C21 H42 O4	1.948	#NAME?	-	-	-	-	-	-	-	-	-	-	-	-	-	-	-	-	A	-	-	-	-	-	-	-	-	-	-	-	-	-	0.52	0.75	0.558	0.71	0.573	0.39	0.534	0.813	0.5	0.47	0.56	0.392
MG(18:0)	MG	18:00:00	18:00:00	358.308	C21 H42 O4	7.61	#NAME?	-	-	-	-	-	-	-	-	A	-	-	-	-	-	-	-	-	-	-	-	-	-	-	-	-	-	-	-	-	-	0.82	0.68	0.9	0.967	0.94	0.764	0.747	0.96	0.979	0.789	0.723	1
MG(18:0)	MG	18:00:00	18:00:00	358.308	C21 H42 O4	7.728	#REF!	-	-	-	-	-	-	-	-	-	-	A	-	-	-	-	-	-	-	-	-	-	-	-	-	-	-	-	-	-	-	0	0.922	0.972	0.98	0.992	0.98	0.99	0.99	0.99	0.99	0.989	0.97
MG(18:0)	MG	18:00:00	18:00:00	358.308	C21 H42 O4	8.012	#NAME?	-	-	-	-	-	-	-	-	-	A	-	A	-	A	A	-	-	-	-	-	-	-	-	-	-	-	-	-	-	-	0.968	0.966	0.99	0.97	0.99	0.964	0.99	0.99	0.986	0.99	0.97	0.99
MG(18:0)	MG	18:00:00	18:00:00	358.308	C21 H42 O4	16.042	#NAME?	-	-	-	-	-	-	-	-	-	-	-	A	-	-	A	A	-	-	-	-	-	-	-	-	-	-	-	-	-	-	0.981	0.906	0.7	0	0	0	0	0	0	0.644	0.47	0.67
MG(18:1)	MG	18:01:00	18:01:00	356.293	C21 H40 O4	5.137	#NAME?	-	-	-	-	-	A	-	-	-	-	-	-	-	-	-	-	-	-	-	-	-	-	-	A	-	-	-	-	-	-	0.64	0.67	0.935	0.789	0.773	0.765	0.684	0.717	0.777	0.97	0.698	0.507
MG(20:0)	MG	20:00:00	20:00:00	386.34	C23 H46 O4	9.056	#REF!	-	-	A	-	-	-	-	-	-	-	-	-	-	-	-	-	-	-	-	-	-	-	-	-	-	-	-	-	-	-	0.991	0.929	0.99	0.99	0.99	1	0.991	0.842	0.948	0.897	0.994	0.962
MGDG(10:4/11:4)	MGDG	10:4/11:4	21:08:00	560.262	C30 H40 O10	5.266	#NAME?	-	-	-	-	-	-	-	-	-	-	-	-	-	-	B	-	-	-	-	-	-	-	-	-	-	-	-	-	-	-	0	0.95	0	0	0	0	0	0	0.99	0.99	1	0
MGDG(10:4/11:4)	MGDG	10:4/11:4	21:08:00	560.262	C30 H40 O10	5.543	#NAME?	-	-	-	-	-	-	-	-	B	-	-	-	-	B	-	B	B	-	-	-	-	-	-	-	-	-	-	-	-	-	0.99	0.94	0.456	0.933	0.475	0.693	0.96	0.664	0.84	0.928	0.86	0.98
MGDG(18:0/22:4)	MGDG	18:0/22:4	1 day, 16:04:00	834.622	C49 H86 O10	14.026	#NAME?	-	-	-	-	B	B	B	B	B	B	B	B	-	B	B	B	B	B	B	B	B	B	-	-	-	-	-	-	-	-	0.786	0.778	0.797	0.689	0.835	0.891	0.862	0.938	0.88	0.851	0.869	0.917
MGDG(20:4/24:5)	MGDG	20:4/24:5	1 day, 20:09:00	880.606	C53 H84 O10	13.67	#NAME?	-	-	-	-	-	-	-	-	-	-	-	-	-	-	-	-	-	-	B	-	B	B	-	-	-	-	-	-	-	-	0.837	0.825	0.816	0.838	0.904	0.836	0.749	0.815	0.9	0.928	0.82	0.908
MGMG(26:10)	MGMG	1 day, 2:10:00	1 day, 2:10:00	612.33	C35 H48 O9	9.225	#NAME?	-	-	-	-	-	-	-	-	-	-	-	-	-	-	-	-	-	-	-	-	-	-	-	-	-	-	-	B	-	-	0.92	0.747	0.99	0.98	0.976	0.93	0.98	0.96	0.94	0.94	0.87	0.97
MGMG(30:0)	MGMG	1 day, 6:00:00	1 day, 6:00:00	688.549	C39 H76 O9	10.111	#NAME?	-	-	-	-	-	-	-	-	-	-	-	-	-	-	-	-	-	-	-	-	B	B	-	-	-	-	-	-	-	-	0.957	0.939	0.968	0.973	0.953	0.96	0.969	0.981	0.943	0.92	0.98	0.97
MGMG(30:0)	MGMG	1 day, 6:00:00	1 day, 6:00:00	688.549	C39 H76 O9	11.009	#NAME?	-	B	-	-	-	-	-	-	-	-	-	-	-	-	-	-	-	-	-	-	-	-	-	-	-	B	-	-	-	-	0.98	0.96	0	0	0	0	0	0	0	0	0	0
MGMG(30:1)	MGMG	1 day, 6:01:00	1 day, 6:01:00	686.533	C39 H74 O9	9.587	#NAME?	-	-	-	-	-	-	-	-	-	-	-	-	-	-	-	-	-	-	-	-	-	B	-	-	-	-	-	-	-	-	0.811	0.598	0.62	0.53	0.843	0.868	0.831	0.53	0.745	0.9	0.841	0.64
MGMG(32:1)	MGMG	1 day, 8:01:00	1 day, 8:01:00	714.565	C41 H78 O9	10.705	#NAME?	-	-	-	-	-	-	-	-	-	-	-	-	-	-	-	-	-	-	-	-	B	-	B	-	-	-	-	-	-	-	0.973	0.8	0.886	0.87	0.852	0.951	0.949	0.835	0.85	0.975	0.961	0.971
MGMG(38:0)	MGMG	1 day, 14:00:00	1 day, 14:00:00	800.674	C47 H92 O9	15.752	#NAME?	-	-	-	-	-	-	-	-	-	-	-	-	B	-	-	-	-	-	-	-	-	-	-	-	-	-	-	-	-	-	0.896	0.904	0.929	0.871	0.892	0.887	0.913	0.843	0.842	0.816	0.76	0.757
PA(16:0/16:0)	PA	16:0/16:0	1 day, 8:00:00	648.473	C35 H69 O8 N0 P1	16.151	#NAME?	-	-	-	-	-	-	-	-	-	-	-	-	-	-	-	B	-	B	B	B	B	-	-	-	-	-	-	-	-	-	0.743	0.749	0.787	0.767	0.764	0.858	0.86	0.747	0.699	0.954	0.858	0.44
PA(16:0/16:1)	PA	16:0/16:1	1 day, 8:01:00	646.457	C35 H67 O8 N0 P1	15.298	#NAME?	-	-	-	-	-	-	B	-	-	-	-	-	-	-	-	-	-	-	-	-	-	-	-	-	-	-	-	-	-	-	0.391	0.389	0.488	0.92	0.513	0.96	0.96	0.36	0.633	0	0.431	0.9
PA(16:0/16:1)	PA	16:0/16:1	1 day, 8:01:00	646.457	C35 H67 O8 N0 P1	15.694	#NAME?	-	-	-	-	-	B	B	B	-	-	-	-	-	-	-	-	-	-	-	-	-	-	-	-	-	-	-	-	-	-	0.38	0.842	0.62	0.403	0.255	0.323	0.76	0.8	0.465	0.807	0.649	0.825
PA(16:0/16:1)	PA	16:0/16:1	1 day, 8:01:00	646.457	C35 H67 O8 N0 P1	16.173	#NAME?	-	-	-	-	-	B	-	B	B	B	B	B	-	B	B	B	B	B	-	B	B	B	-	-	-	-	-	-	-	-	0.804	0.873	0.703	0.344	0.77	0.457	0.845	0.475	0.859	0.842	0.719	0.59
PA(16:0/18:1)	PA	16:0/18:1	1 day, 10:01:00	674.489	C37 H71 O8 N0 P1	15.228	#NAME?	-	-	-	-	-	-	-	-	-	-	-	-	-	-	-	B	-	-	-	-	-	-	-	-	-	-	-	-	-	-	0.818	0.459	0.527	0.642	0.577	0	0	0.856	0	0.924	0	0
PA(16:0/18:1)	PA	16:0/18:1	1 day, 10:01:00	674.489	C37 H71 O8 N0 P1	16.159	#NAME?	-	-	B	B	B	B	B	B	B	B	B	B	-	B	B	B	B	B	-	B	B	B	B	-	-	-	B	B	B	B	0.9	0.886	0.88	0.899	0.88	0.259	0.931	0.4	0.79	0.55	0.46	0.863
PA(16:0/20:4)	PA	16:0/20:4	1 day, 12:04:00	696.473	C39 H69 O8 N0 P1	15.539	#NAME?	-	-	-	-	-	-	-	-	-	-	-	-	-	-	-	-	-	-	B	-	-	-	-	-	-	-	-	-	-	-	0.73	0.68	0.45	0.72	0.582	0.62	0.413	0.365	0.481	0.354	0.142	0.492
PA(16:0/20:4)	PA	16:0/20:4	1 day, 12:04:00	696.473	C39 H69 O8 N0 P1	16.019	#NAME?	-	-	-	-	-	B	-	-	-	-	B	B	-	B	-	B	B	-	B	-	-	-	-	-	-	-	-	-	-	-	0.796	0.87	0.449	0.533	0.63	0.82	0.16	0.389	0.64	0.77	0.37	0.48
PA(16:0/20:4)	PA	16:0/20:4	1 day, 12:04:00	696.473	C39 H69 O8 N0 P1	16.162	#NAME?	-	-	-	-	-	-	B	B	-	-	-	B	-	-	-	-	-	-	-	-	B	-	-	-	-	-	-	-	-	-	0.796	0.837	0.422	0.74	0.63	0.292	0.833	0.76	0.64	0.789	0.901	0.78
PA(16:0/22:6)	PA	16:0/22:6	1 day, 14:06:00	720.473	C41 H69 O8 N0 P1	15.718	#NAME?	-	-	-	-	-	-	B	-	-	-	-	-	-	-	-	-	-	-	-	-	-	-	-	-	-	-	-	-	-	-	0.499	0.692	0.587	0.465	0.522	0.219	0.3	0.303	0.91	0.352	0.459	0.619
PA(16:0/22:6)	PA	16:0/22:6	1 day, 14:06:00	720.473	C41 H69 O8 N0 P1	16.212	#NAME?	-	-	-	-	-	-	-	-	-	-	B	-	-	-	-	-	B	-	-	-	-	-	-	-	-	-	-	-	-	-	0.514	0.705	0.636	0.47	0.68	0.345	0.323	0.313	0.731	0.796	0.466	0.64
PA(16:1/18:1)	PA	16:1/18:1	1 day, 10:02:00	672.473	C37 H69 O8 N0 P1	16.211	#NAME?	-	-	-	-	-	-	-	B	-	-	-	-	-	-	-	-	-	-	-	-	-	-	-	-	-	-	-	-	-	-	0.387	0.264	0.692	0.588	0.647	0.767	0.261	0.295	0.757	0.75	0.767	0.764
PA(18:0/18:1)	PA	18:0/18:1	1 day, 12:01:00	702.52	C39 H75 O8 N0 P1	16.223	#NAME?	-	-	-	-	-	-	-	-	-	-	-	-	-	-	-	-	-	B	-	-	-	-	-	-	-	-	-	-	-	-	0.807	0.863	0.669	0.782	0.313	0.876	0.808	0.448	0.73	0.395	0.503	0.54
PA(18:0/20:4)	PA	18:0/20:4	1 day, 14:04:00	724.504	C41 H73 O8 N0 P1	15.538	#NAME?	-	-	-	-	-	-	-	-	-	-	-	-	-	-	-	-	-	B	-	-	-	-	-	-	-	-	-	B	-	-	0	0	0.746	0.736	0.253	0.875	0.622	0.672	0	0.504	0	0.378
PA(18:0/20:4)	PA	18:0/20:4	1 day, 14:04:00	724.504	C41 H73 O8 N0 P1	16.15	#NAME?	B	-	B	B	-	B	B	B	B	B	B	B	-	B	B	B	B	-	B	B	B	B	B	-	-	-	B	-	B	B	0.865	0.803	0.905	0.86	0.369	0.934	0.927	0.72	0.74	0.46	0.5	0.4
PA(18:0/22:6)	PA	18:0/22:6	1 day, 16:06:00	748.504	C43 H73 O8 N0 P1	16.118	#NAME?	-	-	B	B	-	B	B	B	-	-	B	B	-	B	-	B	B	B	-	B	-	B	B	-	-	-	-	B	B	-	0.891	0.6	0.865	0.871	0.882	0.137	0.901	0.323	0.462	0.399	0.831	0.42
PA(18:1/20:4)	PA	18:1/20:4	1 day, 14:05:00	722.489	C41 H71 O8 N0 P1	16.227	#NAME?	-	-	-	-	-	-	-	-	-	-	B	-	-	-	-	-	-	-	-	-	-	-	-	-	-	-	-	-	-	-	0.567	0.453	0.653	0.392	0.63	0.589	0.705	0.78	0.372	0.834	0.418	0.59
PAF(16:0p)	PAF	16:0p	16:0p	521.348	C26 H52 O7 N1 P1	5.797	#NAME?	-	-	-	-	B	-	-	B	-	-	-	-	-	-	-	-	-	-	-	-	-	-	-	-	-	-	-	-	-	-	0.767	0.78	0.86	0.83	0.843	0.789	0.86	0.81	0.73	0.854	0.79	0.7
PC(10:0e/8:0)	PC	10:0e/8:0	18:0e	523.364	C26 H54 O7 N1 P1	6.709	#NAME?	-	-	-	-	-	-	-	B	-	-	-	-	-	-	-	-	-	-	-	-	-	-	-	-	-	-	-	-	-	-	0.89	0.81	0.913	0.89	0.869	0.899	0.839	0.82	0.905	0.67	0.799	0.84
PC(11:0/21:1)	PC	11:0/21:1	1 day, 8:01:00	731.547	C40 H78 O8 N1 P1	0.06	#NAME?	-	-	-	-	B	-	-	-	-	-	-	-	-	-	-	-	-	-	-	-	-	-	-	-	-	-	-	-	-	-	0.86	0.89	0.484	0.98	0.65	0.65	0.74	0.73	0.86	0.56	0.81	0.57
PC(11:0/22:6)	PC	11:0/22:6	1 day, 9:06:00	735.484	C41 H70 O8 N1 P1	11.317	#NAME?	-	-	-	B	-	-	-	-	B	-	-	B	-	-	B	-	B	B	-	-	-	-	-	-	-	-	-	-	-	-	0.68	0.778	0.74	0.963	0.986	0.993	0.992	0.927	0.957	0.98	0.96	0.99
PC(12:0/14:0)	PC	12:0/14:0	1 day, 2:00:00	649.468	C34 H68 O8 N1 P1	9.319	#NAME?	-	-	-	-	-	-	-	-	-	-	-	-	-	-	-	-	-	B	A	-	A	B	-	-	-	-	-	-	-	-	0.616	0.441	0.759	0.42	0.787	0.78	0.879	0.9	0.73	0.859	0.913	0.91
PC(14:0/14:0)	PC	14:0/14:0	1 day, 4:00:00	677.5	C36 H72 O8 N1 P1	10.329	#NAME?	-	-	B	A	A	B	B	B	A	A	A	A	-	A	A	B	B	A	A	A	A	A	B	-	-	-	A	B	A	B	0.91	0.898	0.898	0.733	0.59	0.945	0.949	0.926	0.86	0.36	0.86	0.92
PC(14:0/14:0)	PC	14:0/14:0	1 day, 4:00:00	677.5	C36 H72 O8 N1 P1	10.804	#NAME?	-	-	-	-	-	-	-	-	-	-	-	-	-	-	-	-	B	-	-	-	-	-	-	-	-	-	-	-	-	-	0.97	0.917	0.857	0.918	0.909	0.98	0.88	0.942	0.8	0.8	0.887	0.776
PC(14:0/14:0)	PC	14:0/14:0	1 day, 4:00:00	677.5	C36 H72 O8 N1 P1	11.381	#NAME?	-	-	-	-	-	-	-	-	-	-	-	-	-	-	-	-	-	-	-	-	-	-	-	A	A	-	-	-	-	-	0.949	0.933	0	0	0.95	0	0.7	0.584	0.525	0	0.676	0
PC(14:0/14:0)	PC	14:0/14:0	1 day, 4:00:00	677.5	C36 H72 O8 N1 P1	11.227	#NAME?	A	A	-	-	-	-	-	-	-	-	-	-	A	-	-	-	-	-	-	-	-	-	-	A	A	A	-	-	-	-	0.93	0.89	0	0	0	0	0	0	0	0	0	0
PC(14:0/14:1)	PC	14:0/14:1	1 day, 4:01:00	675.484	C36 H70 O8 N1 P1	9.906	#NAME?	-	-	-	-	A	A	A	A	A	B	A	B	-	A	A	B	A	B	B	-	B	B	-	-	-	-	-	-	-	B	0.898	0.625	0.932	0.899	0.473	0.99	0.803	0.984	0.837	0.925	0.88	0.97
PC(14:0/18:3)	PC	14:0/18:3	1 day, 8:03:00	727.515	C40 H74 O8 N1 P1	10.601	#NAME?	-	-	-	-	-	-	-	-	-	-	-	-	-	-	A	-	-	-	-	-	-	-	-	-	-	-	-	-	-	-	0.98	0	0.932	0.884	0.779	0.517	0.337	0.934	0.915	0.786	0.494	0.852
PC(14:0/18:3)	PC	14:0/18:3	1 day, 8:03:00	727.515	C40 H74 O8 N1 P1	10.825	#NAME?	-	-	B	-	A	B	B	A	B	-	A	A	-	A	A	A	A	-	B	-	B	A	-	-	-	-	B	B	C	-	0	0	0.894	0	0.493	0.738	0.561	0.324	0.95	0.713	0.377	0.251
PC(14:0/20:4)	PC	14:0/20:4	1 day, 10:04:00	753.531	C42 H76 O8 N1 P1	11.23	#NAME?	-	-	A	A	A	A	A	A	A	A	A	A	-	A	A	A	A	A	A	A	A	A	-	-	-	-	A	A	A	A	0.924	0	0.867	0.788	0.94	0.42	0.73	0.469	0.795	0.555	0.591	0.853
PC(14:0/20:4)	PC	14:0/20:4	1 day, 10:04:00	753.531	C42 H76 O8 N1 P1	12.24	#NAME?	-	-	-	-	-	-	-	-	-	-	-	-	A	-	-	-	-	-	-	-	-	-	-	A	A	A	-	-	-	-	0.97	0.97	0	0	0	0	0	0	0	0.395	0	0
PC(14:0/20:4)	PC	14:0/20:4	1 day, 10:04:00	753.531	C42 H76 O8 N1 P1	12.391	#NAME?	-	-	-	-	-	-	-	-	-	-	-	-	-	-	-	-	-	-	-	-	-	-	-	B	B	-	-	-	-	-	0.919	0.905	1	1	0	0.921	0.665	0	0.685	0.626	0.646	0
PC(14:0/20:4)	PC	14:0/20:4	1 day, 10:04:00	753.531	C42 H76 O8 N1 P1	11.833	#NAME?	B	-	-	-	-	-	-	-	-	-	-	-	-	-	-	-	-	-	-	-	-	-	-	-	-	-	-	-	-	-	0.99	0	0	0	0	0	0	0	0	0	0	0.773
PC(14:0/22:6)	PC	14:0/22:6	1 day, 12:06:00	777.531	C44 H76 O8 N1 P1	11.441	#NAME?	-	-	A	A	A	A	A	A	A	A	A	A	-	A	A	A	A	A	A	A	A	A	A	-	-	-	-	-	-	A	0.928	0.755	0.97	0.972	0.97	0.987	0.792	0.99	0.972	0.933	0.98	0.99
PC(15:0/14:0)	PC	15:0/14:0	1 day, 5:00:00	691.515	C37 H74 O8 N1 P1	10.919	#NAME?	-	-	-	-	A	-	A	-	-	-	A	B	-	B	B	B	B	B	B	A	B	A	B	-	-	-	-	-	-	C	0.861	0.83	0.99	0.78	0.99	0.92	0.984	0.98	0.995	0.974	0.99	0.9
PC(15:0/14:0)	PC	15:0/14:0	1 day, 5:00:00	691.515	C37 H74 O8 N1 P1	11.849	#NAME?	-	-	-	-	-	-	-	-	-	-	-	-	-	-	-	-	-	-	-	-	-	-	-	-	B	-	-	-	-	-	0.95	0.754	0.904	0.825	0	0.821	0	0	0.514	0	0	0
PC(15:0/14:0)	PC	15:0/14:0	1 day, 5:00:00	691.515	C37 H74 O8 N1 P1	11.653	#NAME?	B	B	-	-	-	-	-	-	-	-	-	-	B	-	-	-	-	-	-	-	-	-	-	B	-	-	-	-	-	-	0.939	0.86	0	0	0	0.266	0.74	0	0	0	0	0
PC(15:0/16:0)	PC	15:0/16:0	1 day, 7:00:00	719.547	C39 H78 O8 N1 P1	11.957	#NAME?	-	-	A	A	A	A	A	A	A	A	A	A	-	A	A	A	A	A	A	A	A	A	A	-	-	-	B	-	B	A	0.94	0.46	0.946	0.972	0.95	0.932	0.933	0.35	0.975	0.983	0.89	0.81
PC(15:0/16:1)	PC	15:0/16:1	1 day, 7:01:00	717.531	C39 H76 O8 N1 P1	11.224	#NAME?	-	-	A	A	A	A	C	A	A	A	-	-	-	A	-	-	A	C	B	-	-	C	B	-	-	-	-	A	B	A	0.828	0.898	0.907	0.842	0.789	0.86	0.84	0.85	0.862	0.821	0.86	0.86
PC(15:0/18:1)	PC	15:0/18:1	1 day, 9:01:00	745.562	C41 H80 O8 N1 P1	13.895	#NAME?	-	-	-	-	-	-	B	B	B	B	-	B	-	B	B	B	-	B	B	B	B	B	B	-	-	-	-	-	-	-	0.964	0.937	0.951	0.958	0.97	0.97	0.957	0.988	0.88	0.903	0.95	0.95
PC(15:0/20:3)	PC	15:0/20:3	1 day, 11:03:00	769.562	C43 H80 O8 N1 P1	13.849	#NAME?	-	-	-	-	-	-	-	-	-	-	-	-	-	-	-	-	-	-	-	-	-	B	-	-	-	-	-	-	-	-	0.819	0.813	0.721	0.897	0.71	0.75	0.983	0.933	0.72	0.497	0.97	0.521
PC(15:0/22:3)	PC	15:0/22:3	1 day, 13:03:00	797.593	C45 H84 O8 N1 P1	14.822	#NAME?	-	-	-	-	-	-	-	-	-	-	-	-	-	B	-	-	-	-	-	-	-	-	-	-	-	-	-	-	-	-	0.898	0.86	0.92	0.965	0.949	0.706	0.855	0.886	0.936	0.826	0.89	0.805
PC(15:0/22:3)	PC	15:0/22:3	1 day, 13:03:00	797.593	C45 H84 O8 N1 P1	15.575	#NAME?	-	B	-	-	-	-	-	-	-	-	-	-	-	-	-	-	-	-	-	-	-	-	-	-	-	-	-	-	-	-	0.98	0.993	0	0	0	0	0	0	0	0	0	0.591
PC(15:0/22:4)	PC	15:0/22:4	1 day, 13:04:00	795.578	C45 H82 O8 N1 P1	14.221	#NAME?	-	-	-	-	-	-	-	-	-	-	-	-	-	-	-	-	-	-	-	B	-	-	-	-	-	-	-	-	-	-	0	0.867	0.911	0.794	0.97	0.972	0.982	0.95	0.955	0.95	0.96	0.96
PC(15:0/22:4)	PC	15:0/22:4	1 day, 13:04:00	795.578	C45 H82 O8 N1 P1	15.1	#NAME?	B	-	-	-	-	-	-	-	-	-	-	-	B	-	-	-	-	-	-	-	-	-	-	B	-	B	-	-	-	-	0.993	0.99	0.876	0.713	0.922	0.935	0.961	0.963	0.913	0.735	0.96	0.558
PC(15:0/22:6)	PC	15:0/22:6	1 day, 13:06:00	791.547	C45 H78 O8 N1 P1	13.496	#NAME?	-	-	-	-	-	-	B	-	-	-	-	-	-	-	-	-	-	-	-	-	-	-	-	-	-	-	-	-	-	-	0.908	0.994	0.775	0.953	0.92	0.787	0.94	0.945	0.355	0.92	0.84	0.94
PC(16:0/14:0)	PC	16:0/14:0	1 day, 6:00:00	705.531	C38 H76 O8 N1 P1	11.305	#NAME?	-	-	A	A	A	A	A	A	A	A	A	A	-	A	A	A	A	A	A	A	A	A	-	-	-	-	A	A	A	A	0.615	0.659	0.745	0.79	0.718	0.711	0.805	0.721	0.709	0.741	0.47	0.621
PC(16:0/14:0)	PC	16:0/14:0	1 day, 6:00:00	705.531	C38 H76 O8 N1 P1	11.872	#NAME?	-	-	-	-	-	-	B	-	-	-	-	-	-	-	-	-	-	A	-	-	-	-	-	-	-	-	-	-	-	-	0.901	0.8	0.815	0.718	0.61	0.72	0.824	0.852	0.952	0.913	0.949	0.63
PC(16:0/14:0)	PC	16:0/14:0	1 day, 6:00:00	705.531	C38 H76 O8 N1 P1	12.496	#NAME?	-	A	-	-	-	-	-	-	-	-	-	-	-	-	-	-	-	-	-	-	-	-	-	A	A	-	-	-	-	-	0.694	0.79	0.781	0	0.429	0.46	0.269	0	0.733	0.403	0	0
PC(16:0/14:0)	PC	16:0/14:0	1 day, 6:00:00	705.531	C38 H76 O8 N1 P1	12.336	#NAME?	A	A	-	-	-	-	-	-	-	-	-	-	A	-	-	-	-	-	-	-	-	-	-	A	A	A	-	-	-	-	0.552	0.336	0	0	0	0	0	0	0	0	0	0
PC(16:0/14:1)	PC	16:0/14:1	1 day, 6:01:00	703.515	C38 H74 O8 N1 P1	11.169	#NAME?	-	-	B	-	-	-	-	B	A	A	-	-	-	-	-	-	-	-	-	-	-	-	B	-	-	-	-	-	-	-	0	0.552	0.921	0.934	0.963	0.994	0.979	0	0	0	0.527	0.636
PC(16:0/14:2)	PC	16:0/14:2	1 day, 6:02:00	701.5	C38 H72 O8 N1 P1	11.243	#NAME?	-	-	-	-	-	-	-	-	-	-	-	-	-	-	-	-	-	-	-	-	-	-	-	B	-	-	-	-	-	-	0.92	0.864	0.871	0.874	0.958	0.864	0.333	0.96	0.683	0.521	0.739	0.413
PC(16:0/14:2)	PC	16:0/14:2	1 day, 6:02:00	701.5	C38 H72 O8 N1 P1	12.08	#NAME?	-	-	-	-	-	-	-	-	-	-	-	B	-	-	-	B	-	-	-	-	-	-	-	-	-	-	-	-	-	-	0.649	0.45	0.25	0.59	0.77	0.75	0.65	0.72	0.766	0.77	0.64	0.63
PC(16:0/16:0)	PC	16:0/16:0	1 day, 8:00:00	733.562	C40 H80 O8 N1 P1	12.028	#NAME?	-	-	-	-	-	-	-	A	-	-	-	-	-	-	-	-	-	-	-	-	-	-	-	-	-	-	-	-	-	-	0.41	0.49	0.6	0.782	0.769	0.915	0.812	0.738	0.881	0.87	0.789	0.73
PC(16:0/16:0)	PC	16:0/16:0	1 day, 8:00:00	733.562	C40 H80 O8 N1 P1	12.327	#NAME?	-	-	A	A	A	A	A	A	A	A	A	A	-	A	A	A	A	A	A	A	A	A	-	-	-	-	A	A	A	A	0.833	0.809	0.51	0.651	0.53	0.528	0.58	0.758	0.402	0.435	0.49	0.48
PC(16:0/16:0)	PC	16:0/16:0	1 day, 8:00:00	733.562	C40 H80 O8 N1 P1	13.496	#NAME?	A	A	-	-	-	-	-	-	-	-	-	-	A	-	-	-	-	-	-	-	-	-	-	A	A	A	-	-	-	-	0.627	0.475	0	0	0	0.276	0	0	0	0	0	0
PC(16:0/16:1)	PC	16:0/16:1	1 day, 8:01:00	731.547	C40 H78 O8 N1 P1	11.73	#NAME?	-	-	A	A	A	A	A	A	A	A	A	A	-	A	A	A	A	A	A	A	A	A	A	-	-	-	A	A	A	A	0.572	0.872	0.572	0.661	0.36	0.498	0.73	0.368	0.737	0.702	0.43	0.51
PC(16:0/16:1)	PC	16:0/16:1	1 day, 8:01:00	731.547	C40 H78 O8 N1 P1	12.237	#NAME?	-	-	A	-	A	-	A	A	A	A	-	-	-	-	-	-	A	-	-	-	B	-	B	-	-	-	A	B	A	A	0.424	0.869	0.805	0.28	0.938	0.426	0.927	0.964	0.67	0.791	0.96	0.823
PC(16:0/16:1)	PC	16:0/16:1	1 day, 8:01:00	731.547	C40 H78 O8 N1 P1	13.1	#NAME?	-	-	-	-	-	-	-	-	-	-	-	-	B	-	-	-	-	-	-	-	-	-	-	-	B	-	-	-	-	-	0	0	0.81	0.82	0.85	0.968	0	0.92	0	0.77	0	0.86
PC(16:0/16:1)	PC	16:0/16:1	1 day, 8:01:00	731.547	C40 H78 O8 N1 P1	12.744	#NAME?	A	A	-	-	-	-	-	-	-	-	-	-	A	-	-	-	-	-	-	-	-	-	-	A	A	A	-	-	-	-	0.73	0.9	0	0	0	0	0	0	0	0	0	0
PC(16:0/17:0)	PC	16:0/17:0	1 day, 9:00:00	747.578	C41 H82 O8 N1 P1	13.132	#NAME?	-	-	-	B	-	-	B	B	B	B	B	B	-	B	B	B	B	B	B	B	B	B	B	-	-	-	-	-	-	-	0.963	0.961	0.942	0.957	0.9	0.99	0.982	0.957	0.969	0.868	0.918	0.97
PC(16:0/17:0)	PC	16:0/17:0	1 day, 9:00:00	747.578	C41 H82 O8 N1 P1	14.094	#NAME?	B	B	-	-	-	-	-	-	-	-	-	-	B	-	-	-	-	-	-	-	-	-	-	B	-	B	-	-	-	-	0.93	0.98	0.938	0.877	0.742	0.954	0.966	0.886	0.805	0.88	0.958	0.98
PC(16:0/18:1)	PC	16:0/18:1	1 day, 10:01:00	759.578	C42 H82 O8 N1 P1	12.246	#NAME?	-	-	-	A	-	A	A	A	B	A	A	-	-	B	A	-	B	B	B	-	-	B	-	-	-	-	B	-	A	-	0.975	0.994	0.96	0.982	0.98	0.94	0.962	0.96	0.97	0.935	0.99	0.98
PC(16:0/18:1)	PC	16:0/18:1	1 day, 10:01:00	759.578	C42 H82 O8 N1 P1	12.698	#NAME?	-	-	A	A	A	A	A	A	A	A	A	A	-	A	A	A	A	A	A	A	A	A	B	-	-	-	B	A	A	A	0.855	0.75	0.541	0.672	0.55	0.387	0.285	0.421	0.421	0.466	0.43	0.791
PC(16:0/18:1)	PC	16:0/18:1	1 day, 10:01:00	759.578	C42 H82 O8 N1 P1	13.968	#NAME?	-	-	-	-	-	-	-	-	-	-	-	-	-	-	-	-	-	-	-	-	-	-	-	A	A	-	-	-	-	-	0.742	0.986	0	0	0	0	0	0	0.202	0	0.252	0
PC(16:0/18:1)	PC	16:0/18:1	1 day, 10:01:00	759.578	C42 H82 O8 N1 P1	13.34	#NAME?	A	A	-	-	-	-	-	-	-	-	-	-	A	-	-	-	-	-	-	-	-	-	-	A	A	B	-	-	-	-	0.976	0.994	0.892	0.982	0.972	0.93	0.982	0.958	0.96	0.925	0.919	0.992
PC(16:0/18:1)	PC	16:0/18:1	1 day, 10:01:00	759.578	C42 H82 O8 N1 P1	13.832	#NAME?	A	B	-	-	-	-	-	-	-	-	-	-	A	-	-	-	-	-	-	-	-	-	-	A	A	A	-	-	-	-	0.705	0.501	0	0	0	0	0	0	0	0	0	0
PC(16:0/18:3)	PC	16:0/18:3	1 day, 10:03:00	755.547	C42 H78 O8 N1 P1	11.804	#NAME?	-	-	A	A	A	A	A	A	A	A	A	A	-	A	A	A	A	A	A	A	A	A	A	-	-	-	A	-	A	A	0.208	0.285	0.882	0.941	0.47	0.579	0.61	0.415	0.79	0.86	0.92	0.96
PC(16:0/18:3)	PC	16:0/18:3	1 day, 10:03:00	755.547	C42 H78 O8 N1 P1	12.927	#NAME?	-	-	-	-	-	-	-	-	-	-	-	-	-	-	-	-	-	-	-	-	-	-	-	B	A	-	-	-	-	-	0.33	0.361	0.748	0.715	0.793	0.895	0.793	0	0.882	0.84	0.545	0.888
PC(16:0/20:3)	PC	16:0/20:3	1 day, 12:03:00	783.578	C44 H82 O8 N1 P1	12.623	#NAME?	-	-	A	A	A	A	A	A	A	A	A	A	-	A	A	A	A	A	A	A	A	A	B	-	-	-	A	A	A	A	0.86	0.76	0.95	0.85	0.96	0.789	0.506	0.518	0.488	0.815	0.828	0.838
PC(16:0/20:3)	PC	16:0/20:3	1 day, 12:03:00	783.578	C44 H82 O8 N1 P1	13.599	#NAME?	-	A	-	-	-	-	-	-	-	-	-	-	-	-	-	-	-	-	-	-	-	-	-	-	-	-	-	-	-	-	0.742	0.345	0.535	0.585	0.503	0.654	0.755	0.801	0.398	0.901	0.681	0
PC(16:0/20:3)	PC	16:0/20:3	1 day, 12:03:00	783.578	C44 H82 O8 N1 P1	13.777	#NAME?	B	-	-	-	-	-	-	-	-	C	-	-	-	-	-	-	-	-	-	-	-	B	-	A	A	A	-	-	-	-	0.733	0.861	0.548	0	0	0	0	0.55	0	0.58	0.583	0.674
PC(16:0/20:4)	PC	16:0/20:4	1 day, 12:04:00	781.562	C44 H80 O8 N1 P1	12.261	#NAME?	-	-	A	A	A	A	A	A	A	A	A	A	-	A	A	A	A	A	A	A	A	A	B	-	-	-	A	A	A	A	0.975	0.994	0.96	0.982	0.97	0.94	0.962	0.96	0.964	0.935	0.99	0.98
PC(16:0/20:4)	PC	16:0/20:4	1 day, 12:04:00	781.562	C44 H80 O8 N1 P1	13.491	#NAME?	-	-	-	-	-	-	-	-	-	-	-	-	-	-	-	-	-	-	-	-	-	-	-	A	A	-	-	-	-	-	0.979	0.966	0	0	0	0.87	0.84	0.8	0	0	0.523	0
PC(16:0/20:4)	PC	16:0/20:4	1 day, 12:04:00	781.562	C44 H80 O8 N1 P1	13.254	#NAME?	A	A	-	-	-	-	-	-	-	-	-	-	A	-	-	-	-	-	-	-	-	-	-	A	A	-	-	-	-	-	0.973	0.98	0	0	0	0	0	0	0.946	0	0	0.715
PC(16:0/20:5)	PC	16:0/20:5	1 day, 12:05:00	779.547	C44 H78 O8 N1 P1	11.937	#NAME?	-	-	-	-	-	-	-	B	-	-	-	A	-	-	-	A	-	A	A	A	B	B	B	-	-	-	-	-	-	-	0.95	0.95	0.832	0.738	0.865	0.895	0.889	0.887	0.84	0.923	0.899	0.866
PC(16:0/22:4)	PC	16:0/22:4	1 day, 14:04:00	809.593	C46 H84 O8 N1 P1	13.255	#NAME?	-	-	A	A	A	A	A	A	B	A	A	A	-	A	A	A	A	A	A	A	A	A	B	-	-	-	A	A	A	A	0.922	0.812	0.988	0.954	0.917	0.962	0.97	0.958	0.97	0.965	0.98	0.985
PC(16:0/22:6)	PC	16:0/22:6	1 day, 14:06:00	805.562	C46 H80 O8 N1 P1	12.507	#NAME?	-	-	A	A	A	A	A	A	A	A	A	A	-	A	A	A	A	A	A	A	A	A	A	-	-	-	A	A	A	A	0.975	0.995	0.984	0.979	0.98	0.995	0.9	0.965	0.96	0.986	0.51	0.99
PC(16:0/22:6)	PC	16:0/22:6	1 day, 14:06:00	805.562	C46 H80 O8 N1 P1	13.574	#NAME?	-	-	-	-	-	-	-	-	-	-	-	-	-	-	-	-	-	-	-	-	-	-	-	A	A	-	-	-	-	-	0.973	0.949	0	0	0.156	0.307	0	0	0.79	0.398	0	0
PC(16:0/22:6)	PC	16:0/22:6	1 day, 14:06:00	805.562	C46 H80 O8 N1 P1	13.415	#NAME?	A	A	-	-	-	-	-	-	-	-	-	-	A	-	-	-	-	-	-	-	-	-	-	A	A	A	-	-	-	-	0.97	0	0	0	0	0	0	0	0	0	0	0
PC(16:0e/16:0)	PC	16:0e/16:0	32:0e	719.583	C40 H82 O7 N1 P1	12.98	#NAME?	-	-	-	-	-	-	-	-	-	-	B	B	-	B	-	-	-	B	A	B	A	-	-	-	-	-	-	-	-	-	0.57	0.811	0.873	0.941	0.853	0.751	0.942	0.804	0.47	0.961	0.958	0.95
PC(16:0e/16:1)	PC	16:0e/16:1	32:1e	717.567	C40 H80 O7 N1 P1	11.186	#NAME?	-	-	B	-	B	B	B	B	B	B	B	B	-	B	B	B	B	B	B	B	B	B	-	-	-	-	-	-	-	-	0.994	0.98	0.999	0.836	0.857	0.98	0.958	0.97	0.88	0.972	0.959	0.998
PC(16:0e/18:0)	PC	16:0e/18:0	34:0e	747.614	C42 H86 O7 N1 P1	14.15	#NAME?	-	-	-	-	-	-	-	-	-	-	-	-	-	-	-	-	-	-	-	-	-	-	-	-	-	-	-	-	B	-	0.95	0.962	0.927	0.89	0.887	0.863	0.61	0.8	0.912	0.62	0.738	0.889
PC(16:0p/15:0)	PC	16:0p/15:0	31:0p	703.552	C39 H78 O7 N1 P1	11.165	#NAME?	-	-	-	B	B	B	-	B	-	-	B	-	-	B	B	B	B	-	B	-	B	-	-	-	-	-	-	-	-	-	0	0	0.999	0.912	0.922	0.98	0.925	0.936	0.88	0.954	0.945	0.998
PC(16:0p/15:0)	PC	16:0p/15:0	31:0p	703.552	C39 H78 O7 N1 P1	13.22	#NAME?	-	-	-	-	-	-	-	-	B	-	-	-	-	-	B	-	-	B	-	-	-	B	-	-	-	-	-	-	-	-	0.58	0.625	0.925	0.749	0.93	0.85	0.95	0.84	0.71	0.92	0.85	0.79
PC(16:0p/15:0)	PC	16:0p/15:0	31:0p	703.552	C39 H78 O7 N1 P1	14.301	#NAME?	-	-	-	-	-	-	-	-	-	-	-	-	-	-	-	-	-	-	-	-	-	-	-	-	B	B	-	-	-	-	0.93	0.96	0.86	0	0.99	0.99	0	0.73	0.96	0.99	0	0.88
PC(16:0p/16:0)	PC	16:0p/16:0	32:0p	717.567	C40 H80 O7 N1 P1	12.449	#NAME?	-	-	-	-	-	-	-	-	-	-	-	-	-	-	-	-	-	-	-	-	-	-	-	-	-	-	-	B	-	-	0.97	0.76	0.83	0.96	0.98	0.99	0.946	0.826	0.949	0.851	0.96	0.897
PC(16:1/13:0)	PC	16:1/13:0	1 day, 5:01:00	689.5	C37 H72 O8 N1 P1	11.675	#NAME?	-	-	-	-	-	-	-	-	B	-	B	B	-	B	B	-	-	-	-	-	-	-	-	-	-	-	-	-	-	-	0.792	0.769	0.849	0.754	0.432	0.352	0.564	0.871	0.832	0.663	0.84	0.57
PC(16:1/13:0)	PC	16:1/13:0	1 day, 5:01:00	689.5	C37 H72 O8 N1 P1	12.661	#NAME?	-	-	-	-	-	-	-	-	-	-	-	-	-	-	-	-	-	-	-	-	-	-	-	-	B	-	-	-	-	-	0.331	0.896	0.93	1	0	0	1	0	0	1	0	0
PC(16:1/14:0)	PC	16:1/14:0	1 day, 6:01:00	703.515	C38 H74 O8 N1 P1	10.728	#NAME?	-	-	A	A	A	A	A	A	A	A	A	A	-	A	A	A	A	A	A	A	A	A	-	-	-	-	A	A	A	A	0.906	0.874	0.907	0.856	0.958	0.96	0.929	0.79	0.933	0.892	0.857	0.725
PC(16:1/14:0)	PC	16:1/14:0	1 day, 6:01:00	703.515	C38 H74 O8 N1 P1	11.807	#NAME?	-	-	-	-	-	-	-	-	-	-	-	-	-	-	-	-	-	-	-	-	-	-	-	A	B	-	-	-	-	-	0.814	0.648	0.76	0.828	0.847	0.885	0	0.961	0	0	0.584	0.575
PC(16:1/14:0)	PC	16:1/14:0	1 day, 6:01:00	703.515	C38 H74 O8 N1 P1	11.652	#NAME?	A	A	-	-	-	-	-	-	-	-	-	-	A	-	-	-	-	-	-	-	-	-	-	A	A	A	-	-	-	-	0.612	0.32	0.708	0.35	0.883	0.534	0	0.41	0.335	0.546	0.378	0.965
PC(16:1/14:1)	PC	16:1/14:1	1 day, 6:02:00	701.5	C38 H72 O8 N1 P1	10.518	#NAME?	-	-	-	-	-	-	-	B	-	B	B	-	-	B	A	-	B	-	-	-	-	-	-	-	-	-	-	-	-	-	0.688	0.875	0.923	0.881	0.644	0.795	0.661	0.911	0.767	0.844	0.83	0.93
PC(16:1/16:1)	PC	16:1/16:1	1 day, 8:02:00	729.531	C40 H76 O8 N1 P1	11.145	#NAME?	-	-	A	A	A	A	A	A	A	A	A	A	-	A	A	A	A	A	A	A	A	A	-	-	-	-	A	A	A	A	0.679	0.842	0.803	0.941	0.958	0.96	0.869	0.966	0.757	0.851	0.744	0.96
PC(16:1/16:1)	PC	16:1/16:1	1 day, 8:02:00	729.531	C40 H76 O8 N1 P1	11.273	#NAME?	-	-	-	-	-	-	-	-	-	A	-	-	-	-	-	-	-	-	-	A	-	-	A	-	-	-	A	-	-	-	0.567	0.561	0.601	0.589	0.903	0.547	0.707	0.461	0.83	0.525	0.595	0.629
PC(16:1/16:1)	PC	16:1/16:1	1 day, 8:02:00	729.531	C40 H76 O8 N1 P1	11.599	#NAME?	-	-	-	-	-	-	-	-	-	A	-	-	-	-	-	-	-	-	-	-	-	-	-	-	-	-	-	-	-	-	0.922	0.981	0.944	0.931	0.739	0.934	0.813	0.961	0.802	0.443	0.837	0.963
PC(16:1/16:1)	PC	16:1/16:1	1 day, 8:02:00	729.531	C40 H76 O8 N1 P1	12.276	#NAME?	-	-	-	-	-	-	-	-	-	-	-	-	-	-	-	-	-	-	-	-	-	-	-	A	B	-	-	-	-	-	0.738	0.583	0	0	0	0	0	0	0	0.76	0.557	0
PC(16:1/16:1)	PC	16:1/16:1	1 day, 8:02:00	729.531	C40 H76 O8 N1 P1	12.113	#NAME?	A	A	-	-	-	-	-	-	-	-	-	-	A	-	-	-	-	-	-	-	-	-	-	A	A	A	-	-	-	-	0.706	0.418	0.499	0.626	0.606	0.526	0.851	0.566	0.689	0.791	0.605	0.643
PC(16:1/18:1)	PC	16:1/18:1	1 day, 10:02:00	757.562	C42 H80 O8 N1 P1	12.187	#NAME?	-	-	A	A	A	A	A	A	A	A	A	A	-	A	A	A	A	A	A	A	A	A	B	-	-	-	A	A	A	A	0.962	0.922	0.55	0.45	0.969	0	0	0.952	0.781	0.976	0.993	0.945
PC(16:1/18:1)	PC	16:1/18:1	1 day, 10:02:00	757.562	C42 H80 O8 N1 P1	12.322	#NAME?	-	-	-	-	-	-	-	-	-	-	-	-	-	-	-	-	-	-	-	-	-	-	A	-	-	-	B	-	-	-	0.983	0.959	0.964	0.977	0.97	0.936	0.828	0.99	0.99	0.99	0.978	0.89
PC(16:1/18:1)	PC	16:1/18:1	1 day, 10:02:00	757.562	C42 H80 O8 N1 P1	13.377	#NAME?	-	-	-	-	-	-	-	-	-	-	-	-	-	-	-	-	-	-	-	-	-	-	-	B	A	-	-	-	-	-	0.989	0.981	0	0	0	0	0	0.53	0	0	0	0
PC(16:1/18:1)	PC	16:1/18:1	1 day, 10:02:00	757.562	C42 H80 O8 N1 P1	13.221	#NAME?	A	A	-	-	-	-	-	-	-	-	-	-	A	-	-	-	-	-	-	-	-	-	-	A	A	A	-	-	-	-	0.621	0.594	0.972	0.944	0.995	0.969	0.983	0.574	0.906	0.785	0	0.957
PC(16:1/18:2)	PC	16:1/18:2	1 day, 10:03:00	755.547	C42 H78 O8 N1 P1	11.601	#NAME?	-	-	A	A	A	A	A	A	A	A	A	A	-	A	A	A	A	A	A	A	A	A	-	-	-	-	A	A	A	A	0.831	0.401	0.95	0.745	0	0.229	0.84	0.98	0.196	0.152	0.264	0.292
PC(16:1/20:4)	PC	16:1/20:4	1 day, 12:05:00	779.547	C44 H78 O8 N1 P1	11.585	#NAME?	-	-	A	A	A	A	A	A	A	A	A	A	-	A	A	A	A	A	A	A	A	A	-	-	-	-	A	A	A	A	0.971	0.918	0.713	0.83	0.885	0.901	0.892	0.698	0.883	0.863	0.94	0.927
PC(16:1/20:4)	PC	16:1/20:4	1 day, 12:05:00	779.547	C44 H78 O8 N1 P1	12.739	#NAME?	-	-	-	-	-	-	-	-	-	-	-	-	-	-	-	-	-	-	-	-	-	-	-	A	A	-	-	-	-	-	0.866	0.952	0	0	0	0	0	0	0	0	0.762	0
PC(16:1/20:4)	PC	16:1/20:4	1 day, 12:05:00	779.547	C44 H78 O8 N1 P1	12.568	#NAME?	A	A	-	-	-	-	-	-	-	-	-	-	A	-	-	-	-	-	-	-	-	-	-	A	A	A	-	-	-	-	0	0	0	0	0	0	0	0	0	0	0.41	0
PC(16:1/22:6)	PC	16:1/22:6	1 day, 14:07:00	803.547	C46 H78 O8 N1 P1	11.807	#NAME?	-	-	A	B	A	A	A	A	A	A	A	A	-	A	A	A	A	A	A	A	A	A	A	-	-	-	-	-	-	A	0.787	0.868	0.909	0.911	0.75	0.934	0.902	0.366	0.722	0.711	0.67	0.77
PC(16:1/22:6)	PC	16:1/22:6	1 day, 14:07:00	803.547	C46 H78 O8 N1 P1	12.638	#NAME?	-	-	-	-	-	-	-	-	-	-	-	-	-	-	-	-	-	-	-	-	-	-	-	A	-	-	-	-	-	-	0.91	0.74	0.67	0.42	0.98	0.98	0.98	0.87	0.74	0.96	0.96	0.69
PC(17:0/14:0)	PC	17:0/14:0	1 day, 7:00:00	719.547	C39 H78 O8 N1 P1	12.848	#NAME?	B	C	-	-	-	-	-	-	-	-	-	-	B	-	-	-	-	-	-	-	-	-	-	-	-	C	-	-	-	-	0.99	0.98	0.7	0.42	0.735	0.84	0.818	0.696	1	0.906	0.675	0.68
PC(17:1/16:0)	PC	17:1/16:0	1 day, 9:01:00	745.562	C41 H80 O8 N1 P1	12.239	#NAME?	-	-	A	A	A	A	A	A	A	A	A	A	-	A	A	A	A	A	A	A	A	A	-	-	-	-	A	A	A	A	0.919	0.9	0.992	0.963	0.93	0.965	0.908	0.959	0.896	0.966	0.948	0.982
PC(17:1/16:0)	PC	17:1/16:0	1 day, 9:01:00	745.562	C41 H80 O8 N1 P1	12.717	#NAME?	-	-	-	-	-	-	-	-	B	-	-	-	-	-	-	-	-	-	B	-	-	-	-	-	-	-	-	-	-	-	0.86	0.735	0.708	0.671	0.772	0.649	0.632	0.581	0.68	0.792	0.743	0.584
PC(17:1/16:0)	PC	17:1/16:0	1 day, 9:01:00	745.562	C41 H80 O8 N1 P1	14.317	#NAME?	B	-	-	-	-	-	-	-	-	-	-	-	-	-	-	-	-	-	-	-	-	-	-	-	-	-	-	-	-	-	0.98	0.98	0	0	0	0	0	0	0	0	0	0
PC(17:1/16:1)	PC	17:1/16:1	1 day, 9:02:00	743.547	C41 H78 O8 N1 P1	11.566	#NAME?	-	-	-	B	-	-	-	-	-	-	-	-	-	-	-	-	-	-	-	-	-	-	-	-	-	-	-	-	B	-	0.715	0.845	0.56	0.6	0.77	0.81	0.862	0.698	0.684	0.82	0.68	0.696
PC(17:1/16:1)	PC	17:1/16:1	1 day, 9:02:00	743.547	C41 H78 O8 N1 P1	12.257	#NAME?	-	-	-	-	-	-	-	-	-	-	B	-	-	-	-	-	-	-	-	-	-	-	-	-	-	-	-	-	-	-	0.995	0.985	0.992	0.992	0.996	0.991	0.995	0.997	0.97	0.993	0.99	0.995
PC(17:1/18:0)	PC	17:1/18:0	1 day, 11:01:00	773.593	C43 H84 O8 N1 P1	15.525	#NAME?	B	-	-	-	-	-	-	-	-	-	-	-	B	-	-	-	-	-	-	-	-	-	-	B	C	B	-	-	-	-	0.86	0.93	0	0.485	0	0	0	0.72	0	0	0	0.394
PC(18:0/11:2)	PC	18:0/11:2	1 day, 5:02:00	687.484	C37 H70 O8 N1 P1	10.51	#NAME?	-	-	-	-	B	-	-	-	-	-	-	B	-	-	-	-	-	-	-	-	-	-	-	-	-	-	-	-	-	-	0.688	0.93	0.923	0.881	0.644	0.795	0.661	0.911	0.767	0.844	0.83	0.93
PC(18:0/12:1)	PC	18:0/12:1	1 day, 6:01:00	703.515	C38 H74 O8 N1 P1	11.414	#NAME?	B	-	-	-	-	-	-	-	-	-	-	-	-	-	-	-	-	-	-	-	-	-	-	-	-	-	-	-	-	-	0.878	0.704	0	0	0	0	0	0	0	0	0	0
PC(18:0/13:0)	PC	18:0/13:0	1 day, 7:00:00	719.547	C39 H78 O8 N1 P1	14.711	#NAME?	-	-	-	-	-	-	-	-	-	-	-	-	-	-	-	-	-	-	-	-	-	-	-	-	-	B	-	-	-	-	0.95	0.903	0.41	0.92	0.286	0	0	0.92	0.94	0.571	0.456	0.98
PC(18:0/14:4)	PC	18:0/14:4	1 day, 8:04:00	725.5	C40 H72 O8 N1 P1	10.162	#NAME?	-	-	B	-	-	B	B	B	-	B	-	-	-	-	-	-	-	-	-	-	-	-	-	-	-	-	-	-	-	-	0.756	0.687	0.915	0.88	0.977	0.33	0	0	0.916	0	0.494	0.627
PC(18:0/14:4)	PC	18:0/14:4	1 day, 8:04:00	725.5	C40 H72 O8 N1 P1	11.028	#NAME?	-	-	-	-	-	-	-	-	-	-	-	-	-	-	-	-	-	-	-	-	-	-	-	B	-	-	-	-	-	-	0.89	0.616	0.97	0.76	0.794	0.99	0.96	0.711	0.52	0.824	0.621	0.84
PC(18:0/14:4)	PC	18:0/14:4	1 day, 8:04:00	725.5	C40 H72 O8 N1 P1	11.694	#NAME?	-	B	-	-	-	-	-	-	-	-	-	-	-	-	-	-	-	-	-	-	-	-	-	-	B	-	-	-	-	-	0.887	0.32	0	0.681	0.55	0.628	0.62	0.574	0.395	0.675	0.956	0.685
PC(18:0/16:0)	PC	18:0/16:0	1 day, 10:00:00	761.593	C42 H84 O8 N1 P1	13.665	#NAME?	-	-	A	A	A	A	A	A	A	A	A	A	-	A	A	A	A	A	A	A	A	A	B	-	-	-	A	A	A	A	0.796	0.892	0.826	0.632	0.66	0.788	0.66	0.623	0.869	0.753	0.73	0.7
PC(18:0/16:0)	PC	18:0/16:0	1 day, 10:00:00	761.593	C42 H84 O8 N1 P1	14.767	#NAME?	A	A	-	-	-	-	-	-	-	-	-	-	A	-	-	-	-	-	-	-	-	-	-	A	A	A	-	-	-	-	0.747	0.905	0.94	0.964	0.941	0.928	0.946	0.865	0.864	0.873	0.936	0.937
PC(18:0/18:1)	PC	18:0/18:1	1 day, 12:01:00	787.609	C44 H86 O8 N1 P1	14.01	#NAME?	-	-	A	A	A	A	A	A	A	A	A	A	-	A	A	A	A	A	A	A	A	A	C	-	-	-	-	B	B	A	0.933	0.878	0.84	0.891	0.87	0.878	0.872	0.848	0.876	0.906	0.8	0.82
PC(18:0/18:1)	PC	18:0/18:1	1 day, 12:01:00	787.609	C44 H86 O8 N1 P1	14.586	#NAME?	-	B	-	-	-	-	-	-	-	-	-	-	-	-	-	-	-	-	-	-	-	-	-	B	B	B	-	-	-	-	0.65	0.8	0	0	0	0	0	0	0	0	0	0
PC(18:0/18:1)	PC	18:0/18:1	1 day, 12:01:00	787.609	C44 H86 O8 N1 P1	14.918	#NAME?	A	A	-	-	-	-	-	-	-	-	-	B	A	-	-	-	-	-	B	B	-	-	-	A	A	B	-	-	-	-	0.83	0.87	0	0	0	0	0	0	0	0	0	0
PC(18:0/18:1)	PC	18:0/18:1	1 day, 12:01:00	787.609	C44 H86 O8 N1 P1	15.073	#NAME?	B	-	-	-	-	-	-	-	-	-	-	-	-	-	-	-	-	-	-	-	-	-	-	A	A	A	-	-	-	-	0.816	0.623	0.804	0	0.637	0	0	0	0.452	0.417	0	0
PC(18:0/20:1)	PC	18:0/20:1	1 day, 14:01:00	815.64	C46 H90 O8 N1 P1	15.739	#NAME?	-	B	-	-	-	-	-	-	-	-	-	-	B	-	-	-	-	-	-	-	-	-	-	A	B	A	-	-	-	-	0.84	0.866	0.952	0.894	0.924	0.8	0.849	0.868	0.589	0.36	0.727	0.7
PC(18:0/20:1)	PC	18:0/20:1	1 day, 14:01:00	815.64	C46 H90 O8 N1 P1	15.871	#NAME?	-	-	-	-	-	-	-	-	-	-	-	-	-	-	-	-	-	-	-	-	-	-	-	B	A	-	-	-	-	-	0.393	0	0	0	0	0	0.402	0	0	0	0	0
PC(18:0/20:2)	PC	18:0/20:2	1 day, 14:02:00	813.625	C46 H88 O8 N1 P1	14.234	#NAME?	-	-	-	-	-	-	-	-	-	-	-	-	-	-	-	-	-	-	-	-	-	-	-	-	-	-	-	C	-	B	0.681	0.277	0.41	0.84	0.726	0.45	0.38	0.547	0.855	0.546	0.702	0.8
PC(18:0/20:2)	PC	18:0/20:2	1 day, 14:02:00	813.625	C46 H88 O8 N1 P1	15.454	#NAME?	-	-	-	-	-	-	-	-	-	-	-	-	-	-	-	-	-	-	-	-	-	-	-	-	A	A	-	-	-	-	0.799	0.636	0.912	0.59	0.845	0.304	0.373	0.651	0.316	0.802	0.8	0
PC(18:0/20:3)	PC	18:0/20:3	1 day, 14:03:00	811.609	C46 H86 O8 N1 P1	13.588	#NAME?	-	-	-	-	-	-	-	-	A	-	-	-	-	-	-	-	-	-	-	-	-	-	-	-	-	-	-	-	-	-	0.32	0.61	0.395	0.47	0.401	0.529	0.494	0.519	0.78	0.52	0.535	0.64
PC(18:0/20:3)	PC	18:0/20:3	1 day, 14:03:00	811.609	C46 H86 O8 N1 P1	13.843	#NAME?	-	-	A	B	A	B	A	A	-	A	A	A	-	A	A	A	A	A	A	A	A	A	-	-	-	-	B	-	B	A	0.52	0.392	0.98	0.92	0.553	0.419	0.855	0.676	0.676	0.752	0.619	0.479
PC(18:0/20:4)	PC	18:0/20:4	1 day, 14:04:00	809.593	C46 H84 O8 N1 P1	14.72	#NAME?	-	-	-	-	-	-	-	-	-	-	-	-	-	-	-	-	-	-	-	-	-	-	-	B	A	-	-	-	-	-	0.838	0.968	0	0.54	0	0	0	0	0	0	0	0
PC(18:0/20:4)	PC	18:0/20:4	1 day, 14:04:00	809.593	C46 H84 O8 N1 P1	14.552	#NAME?	A	A	-	-	-	-	-	-	-	-	-	-	A	-	-	-	-	-	-	-	-	-	-	A	A	A	-	-	-	-	0.687	0.8	0	0	0	0	0	0	0	0	0	0
PC(18:0/22:3)	PC	18:0/22:3	1 day, 16:03:00	839.64	C48 H90 O8 N1 P1	15.009	#NAME?	-	-	-	-	-	B	B	B	-	-	B	-	-	-	B	B	B	-	-	B	B	-	-	-	-	-	-	-	-	B	0.93	0.886	0.929	0.851	0.689	0.867	0.91	0.635	0.667	0.756	0.713	0.739
PC(18:0/22:3)	PC	18:0/22:3	1 day, 16:03:00	839.64	C48 H90 O8 N1 P1	15.604	#NAME?	A	A	-	-	-	-	-	-	-	-	-	-	A	-	-	-	-	-	-	-	-	-	-	B	A	B	-	-	-	-	0.85	0.702	0.691	0.855	0.73	0.708	0.627	0.631	0.645	0.675	0.628	0.609
PC(18:0/22:4)	PC	18:0/22:4	1 day, 16:04:00	837.625	C48 H88 O8 N1 P1	14.541	#NAME?	-	-	-	-	A	-	A	B	-	-	A	A	-	A	B	A	A	-	A	A	A	A	A	-	-	-	-	-	-	-	0.938	0.892	0.934	0.789	0.58	0.9	0.864	0.909	0.91	0.927	0.9	0.76
PC(18:0/22:4)	PC	18:0/22:4	1 day, 16:04:00	837.625	C48 H88 O8 N1 P1	15.375	#NAME?	-	-	-	-	-	-	-	-	-	-	-	-	-	-	-	-	-	-	-	-	-	-	-	B	A	A	-	-	-	-	0.87	0.612	0.432	0	0.655	0.43	0.349	0	0.424	0.338	0.736	0.525
PC(18:0/22:4)	PC	18:0/22:4	1 day, 16:04:00	837.625	C48 H88 O8 N1 P1	15.266	#NAME?	B	A	-	-	-	-	-	-	-	-	-	-	C	-	-	-	-	-	-	-	-	-	-	A	B	B	-	-	-	-	0.921	0.96	0.627	0.383	0.772	0.385	0.616	0.89	0.265	0.551	0.941	0
PC(18:0/22:5)	PC	18:0/22:5	1 day, 16:05:00	835.609	C48 H86 O8 N1 P1	13.594	#NAME?	-	-	B	-	B	B	-	B	B	B	-	-	-	-	-	-	-	-	-	-	-	-	-	-	-	-	B	B	B	B	0.968	0.962	0.91	0.835	0.981	0.95	0.978	0.98	0.95	0.95	0.963	0.96
PC(18:0/22:5)	PC	18:0/22:5	1 day, 16:05:00	835.609	C48 H86 O8 N1 P1	14.189	#NAME?	-	-	-	-	-	-	-	-	-	-	-	B	-	B	B	B	B	B	B	B	B	B	B	-	-	-	-	-	-	-	0.975	0.964	0.961	0.879	0.98	0.965	0.935	0.946	0.978	0.935	0.965	0.936
PC(18:0/22:5)	PC	18:0/22:5	1 day, 16:05:00	835.609	C48 H86 O8 N1 P1	15.02	#NAME?	-	-	-	-	-	-	-	-	-	-	-	-	B	-	-	-	-	-	-	-	-	-	-	-	-	-	-	-	-	-	0	0.667	0	0.31	0	0.3	0	0	0	0	0	0
PC(18:0/22:6)	PC	18:0/22:6	1 day, 16:06:00	833.593	C48 H84 O8 N1 P1	13.595	#NAME?	-	-	A	A	A	A	A	A	-	-	A	A	-	A	A	A	A	A	A	A	A	A	A	-	-	-	A	A	A	A	0.559	0.97	0.89	0.91	0.74	0.936	0.934	0.958	0.968	0.931	0.887	0.806
PC(18:0/22:6)	PC	18:0/22:6	1 day, 16:06:00	833.593	C48 H84 O8 N1 P1	14.19	#NAME?	-	-	-	-	-	-	-	-	-	-	-	-	B	-	-	-	-	-	-	-	-	-	-	A	-	-	-	-	-	-	0.752	0.877	0.888	0.519	0.735	0.849	0.833	0.598	0.921	0	0	0
PC(18:0/22:6)	PC	18:0/22:6	1 day, 16:06:00	833.593	C48 H84 O8 N1 P1	14.336	#NAME?	-	A	-	-	-	-	-	-	-	-	-	-	-	-	-	-	-	-	-	-	-	-	-	-	-	-	-	-	-	-	0.89	0.935	0	0	0	0	0	0	0	0	0	0
PC(18:0/22:6)	PC	18:0/22:6	1 day, 16:06:00	833.593	C48 H84 O8 N1 P1	14.634	#NAME?	A	A	-	-	-	-	-	-	-	-	-	-	A	-	-	-	-	-	-	-	-	-	-	A	A	B	-	-	-	-	0.73	0.77	0	0	0.82	0	0.65	0.59	0.441	0.6	0.49	0.88
PC(18:0e/16:0)	PC	18:0e/16:0	34:0e	747.614	C42 H86 O7 N1 P1	14.434	#NAME?	-	-	-	-	B	-	-	-	-	-	-	-	-	-	-	-	-	B	B	B	B	B	B	-	-	-	-	-	-	-	0.498	0.685	0.689	0.663	0.741	0.581	0.759	0.912	0.86	0.774	0.866	0.78
PC(18:0p/14:0)	PC	18:0p/14:0	32:0p	717.567	C40 H80 O7 N1 P1	12.203	#NAME?	-	-	-	-	B	-	B	B	-	B	-	-	-	C	-	B	-	B	C	A	B	B	-	-	-	-	-	-	-	B	0.939	0.833	0.978	0.859	0.96	0.955	0.99	0.818	0.863	0.981	0.891	0.88
PC(18:0p/16:0)	PC	18:0p/16:0	34:0p	745.598	C42 H84 O7 N1 P1	13.346	#NAME?	-	-	B	B	A	B	A	A	B	A	A	A	-	A	B	A	A	A	A	A	A	A	A	-	-	-	-	-	B	A	0.918	0.958	0.96	0.828	0.95	0.976	0.983	0.959	0.974	0.976	0.96	0.93
PC(18:0p/16:0)	PC	18:0p/16:0	34:0p	745.598	C42 H84 O7 N1 P1	14.471	#NAME?	-	B	-	-	-	-	-	-	-	-	-	-	-	-	-	-	-	-	-	-	-	-	-	A	A	A	-	-	-	-	0.958	0.943	0.359	0	0	0	0	0	0	0	0	0
PC(18:1/13:0)	PC	18:1/13:0	1 day, 7:01:00	717.531	C39 H76 O8 N1 P1	12.733	#NAME?	-	-	-	-	-	-	-	B	B	B	B	B	-	-	C	B	-	-	B	B	-	B	C	-	-	-	-	-	-	-	0.897	0.783	0.86	0.764	0.83	0.877	0.83	0.834	0.873	0.87	0.82	0.79
PC(18:1/13:0)	PC	18:1/13:0	1 day, 7:01:00	717.531	C39 H76 O8 N1 P1	13.795	#NAME?	-	B	-	-	-	-	-	-	-	-	-	-	-	-	-	-	-	-	-	-	-	-	-	B	B	B	-	-	-	-	0.78	0.943	0	0	0	0	0	0.458	0	0	1	0.835
PC(18:1/18:1)	PC	18:1/18:1	1 day, 12:02:00	785.593	C44 H84 O8 N1 P1	12.429	#NAME?	-	-	-	-	-	-	-	-	-	-	-	-	-	-	-	-	-	-	-	-	-	-	-	-	-	-	A	-	-	-	0.978	0.907	0.96	0.962	0.923	0.97	0.99	0.98	0.96	0.944	0.922	0.949
PC(18:1/18:1)	PC	18:1/18:1	1 day, 12:02:00	785.593	C44 H84 O8 N1 P1	13.194	#NAME?	-	-	A	A	A	A	A	A	A	A	A	A	-	A	A	A	A	A	A	A	A	A	A	-	-	-	A	A	A	A	0.735	0.75	0.504	0.501	0.49	0.568	0.512	0.655	0.588	0.747	0.8	0.73
PC(18:1/18:1)	PC	18:1/18:1	1 day, 12:02:00	785.593	C44 H84 O8 N1 P1	13.365	#NAME?	-	-	-	-	-	-	A	-	-	A	-	-	-	C	-	B	-	-	-	-	B	B	A	-	-	-	A	-	-	-	0.89	0.69	0.32	0.66	0.48	0.381	0.521	0.42	0.57	0.54	0.784	0.652
PC(18:1/18:1)	PC	18:1/18:1	1 day, 12:02:00	785.593	C44 H84 O8 N1 P1	14.366	#NAME?	-	-	-	-	-	-	-	-	-	-	-	-	-	-	-	-	-	-	-	-	-	-	-	A	A	-	-	-	-	-	0.809	0.882	0	0	0	0	0	0	0	0	0.96	0
PC(18:1/18:1)	PC	18:1/18:1	1 day, 12:02:00	785.593	C44 H84 O8 N1 P1	14.205	#NAME?	A	A	-	-	-	-	-	-	-	-	-	-	A	-	-	-	-	-	-	-	-	-	-	A	A	A	-	-	-	-	0.78	0.87	0	0	0	0	0	0	0	0	0	0
PC(18:1/20:4)	PC	18:1/20:4	1 day, 14:05:00	807.578	C46 H82 O8 N1 P1	12.562	#NAME?	-	-	A	A	A	A	A	A	A	A	A	A	-	A	A	A	A	A	A	A	A	A	-	-	-	-	A	A	A	A	0.997	0.984	0.95	0.96	0.99	0.943	0.961	0.946	0.955	0.943	0.98	0.974
PC(18:1/20:4)	PC	18:1/20:4	1 day, 14:05:00	807.578	C46 H82 O8 N1 P1	13.631	#NAME?	A	A	-	-	-	-	-	-	-	-	-	-	A	-	-	-	-	-	-	-	-	-	-	A	A	A	-	-	-	-	0.99	0	0	0	0	0	0	0	0.575	0	0	0
PC(18:1/22:0)	PC	18:1/22:0	1 day, 16:01:00	843.672	C48 H94 O8 N1 P1	16.085	#NAME?	-	-	-	-	-	-	-	-	-	-	-	-	-	-	-	-	-	A	B	B	B	B	-	-	-	-	-	-	-	-	0.855	0.8	0.65	0.76	0.69	0.897	0.66	0.97	0.79	0.46	0.97	0.84
PC(18:1/22:1)	PC	18:1/22:1	1 day, 16:02:00	841.656	C48 H92 O8 N1 P1	15.497	#NAME?	-	-	-	-	-	-	-	-	-	-	-	-	-	-	-	-	-	A	A	B	B	A	-	-	-	-	-	-	-	-	0.9	0.909	0.848	0.61	0.582	0.74	0.933	0.806	0.833	0.617	0.4	0.78
PC(18:1/22:6)	PC	18:1/22:6	1 day, 16:07:00	831.578	C48 H82 O8 N1 P1	12.711	#NAME?	-	-	-	B	A	A	A	A	-	-	A	-	-	A	A	B	A	A	A	A	A	A	A	-	-	-	-	-	-	B	0.576	0.487	0.99	0.98	0.98	0.97	0.85	0.97	0.98	0.94	0.97	0.942
PC(18:1/22:6)	PC	18:1/22:6	1 day, 16:07:00	831.578	C48 H82 O8 N1 P1	13.702	#NAME?	-	A	-	-	-	-	-	-	-	-	-	-	-	-	-	-	-	-	-	-	-	-	-	A	A	B	-	-	-	-	0.84	0.95	0.896	0.236	0	0	0	0.559	0.556	0	0	0.751
PC(18:2/13:0)	PC	18:2/13:0	1 day, 7:02:00	715.515	C39 H74 O8 N1 P1	12.012	#NAME?	-	-	-	-	-	-	-	-	-	-	-	-	-	-	-	-	-	-	-	-	-	-	-	-	-	-	-	-	B	-	0	0	0.77	0.67	0.92	0.96	0.775	0.988	0.91	0.979	0.99	0.971
PC(18:2/13:0)	PC	18:2/13:0	1 day, 7:02:00	715.515	C39 H74 O8 N1 P1	13.032	#NAME?	B	-	-	-	-	-	-	-	-	-	-	-	-	-	-	-	-	-	-	-	-	-	-	B	-	-	-	-	-	-	0.91	0.59	0.566	0.821	0.712	0.8	0.804	0.752	0.846	0.92	0.412	0.997
PC(18:2/20:4)	PC	18:2/20:4	1 day, 14:06:00	805.562	C46 H80 O8 N1 P1	12.1	#NAME?	-	-	-	-	A	A	A	A	A	A	A	A	-	A	A	A	A	A	A	A	A	A	A	-	-	-	-	-	-	-	0.879	0.3	0.997	0.944	0.582	0.718	0.659	0.942	0.953	0.833	0.576	0.841
PC(18:4/16:0)	PC	18:4/16:0	1 day, 10:04:00	753.531	C42 H76 O8 N1 P1	11.994	#NAME?	B	-	-	-	-	-	-	-	-	-	-	-	-	-	-	-	-	-	-	-	-	-	-	-	-	-	-	-	-	-	0.39	0.73	0.85	0.9	0.545	0.93	0.85	0.9	0.8	0.404	0.71	0.568
PC(19:1/16:0)	PC	19:1/16:0	1 day, 11:01:00	773.593	C43 H84 O8 N1 P1	13.436	#NAME?	-	-	B	-	B	-	-	-	-	-	B	C	-	B	B	C	B	B	B	B	B	B	B	-	-	-	-	-	-	-	0.979	0.984	0.97	0.98	1	0.967	0.976	0.99	0.995	0.99	0.99	0.99
PC(19:1/16:0)	PC	19:1/16:0	1 day, 11:01:00	773.593	C43 H84 O8 N1 P1	14.483	#NAME?	-	-	-	-	-	-	-	-	-	-	-	-	-	-	-	-	-	-	-	-	-	-	-	B	-	B	-	-	-	-	0.961	0.985	0.83	0	0	0	0	0	0	0	0	0.565
PC(19:1/16:0)	PC	19:1/16:0	1 day, 11:01:00	773.593	C43 H84 O8 N1 P1	14.358	#NAME?	B	B	-	-	-	-	-	-	-	-	-	-	B	-	-	-	-	-	-	-	-	-	-	-	-	-	-	-	-	-	0.98	0.97	0	0	0	0	0	0	0	0	0	0
PC(20:0e/16:0)	PC	20:0e/16:0	36:0e	775.645	C44 H90 O7 N1 P1	15.574	#NAME?	-	-	-	-	-	-	-	-	-	-	-	-	-	-	-	-	-	B	B	-	-	B	-	-	-	-	-	-	-	-	0.839	0.743	0.908	0.838	0.903	0.914	0.909	0.848	0.59	0.869	0.853	0.902
PC(20:0p/18:0)	PC	20:0p/18:0	38:0p	801.661	C46 H92 O7 N1 P1	15.672	#NAME?	-	-	-	-	-	-	-	-	-	-	-	-	-	-	-	-	-	-	-	-	-	-	-	-	B	-	-	-	-	-	0	0	0.75	0.97	1	0.77	0.823	0.84	1	0.92	0.58	0.59
PC(20:1/13:0)	PC	20:1/13:0	1 day, 9:01:00	745.562	C41 H80 O8 N1 P1	14.913	#NAME?	C	C	-	-	-	-	-	-	-	-	-	-	C	-	-	-	-	-	-	-	-	-	-	C	C	B	-	-	-	-	0.96	0.963	0	0	0.419	0	0	0	0	0	0	0
PC(20:1/18:1)	PC	20:1/18:1	1 day, 14:02:00	813.625	C46 H88 O8 N1 P1	14.468	#NAME?	-	-	A	-	-	-	A	B	-	-	A	B	-	A	A	A	A	A	A	A	A	B	A	-	-	-	-	-	-	B	0.862	0.82	0.806	0.854	0.83	0.843	0.857	0.944	0.935	0.885	0.929	0.864
PC(20:4/20:4)	PC	20:4/20:4	1 day, 16:08:00	829.562	C48 H80 O8 N1 P1	12.135	#NAME?	-	-	-	-	-	-	-	-	-	-	-	-	-	-	-	-	-	A	A	A	-	-	-	-	-	-	-	-	-	-	0.625	0.707	0.953	0	0.65	0.95	0.593	0.639	0.77	0.866	0.736	0.945
PC(20:5/22:1)	PC	20:5/22:1	1 day, 18:06:00	861.625	C50 H88 O8 N1 P1	14.501	#NAME?	-	-	-	-	-	-	-	-	-	-	-	-	-	-	-	-	-	-	B	-	-	-	-	-	-	-	-	-	-	-	0.476	0.525	0.679	0.442	0.636	0.647	0.528	0.821	0.784	0.773	0.754	0.842
PC(22:0/10:2)	PC	22:0/10:2	1 day, 8:02:00	729.531	C40 H76 O8 N1 P1	11.776	#NAME?	-	-	-	-	-	B	-	-	-	-	-	-	-	-	-	-	-	-	-	-	-	-	-	-	-	-	-	-	-	-	0.929	0.981	0.9	0.8	0.92	0.968	0.943	0.904	0.86	0.891	0.861	0.725
PC(22:1/20:4)	PC	22:1/20:4	1 day, 18:05:00	863.64	C50 H90 O8 N1 P1	15.703	#NAME?	-	-	-	-	-	-	-	-	-	-	-	-	-	-	-	-	-	-	-	-	-	-	-	-	-	B	-	-	-	-	0.942	0.899	0	0	0	0	0	0	0	0	0.315	0
PC(22:2/10:1)	PC	22:2/10:1	1 day, 8:03:00	727.515	C40 H74 O8 N1 P1	11.756	#NAME?	B	-	-	-	-	-	-	-	-	-	-	-	-	-	-	-	-	-	-	-	-	-	-	-	-	-	-	-	-	-	0.597	0.659	0.728	0.537	0.679	0.737	0.614	0.745	0.7	0.384	0.42	0.795
PC(22:4/13:0)	PC	22:4/13:0	1 day, 11:04:00	767.547	C43 H78 O8 N1 P1	13.154	#NAME?	-	-	-	-	-	-	B	B	B	-	B	-	-	-	-	B	-	-	-	-	B	B	B	-	-	-	-	-	-	-	0.979	0.888	0.98	0.985	0.922	0.987	0.986	0.975	0.981	0.979	0.931	0.988
PC(22:4/13:0)	PC	22:4/13:0	1 day, 11:04:00	767.547	C43 H78 O8 N1 P1	14.144	#NAME?	-	-	-	-	-	-	-	-	-	-	-	-	B	-	-	-	-	-	-	-	-	-	-	-	B	B	-	-	-	-	0.974	0.926	0	0	0	0	0	0	0	0	0	0
PC(22:5/14:1)	PC	22:5/14:1	1 day, 12:06:00	777.531	C44 H76 O8 N1 P1	12.106	#NAME?	B	B	-	-	-	-	-	-	-	-	-	-	B	-	-	-	-	-	-	-	-	-	-	-	-	-	-	-	-	-	0.91	0.87	0	0.21	0	0	0	0	0	0	0.72	0
PC(22:6/13:0)	PC	22:6/13:0	1 day, 11:06:00	763.515	C43 H74 O8 N1 P1	12.384	#NAME?	-	-	-	-	-	-	B	B	-	-	-	-	-	-	-	-	-	-	B	-	-	-	-	-	-	-	-	-	-	-	0.976	0.905	0.93	0.94	0.94	0.975	0.979	0.974	0.881	0.973	0.893	0.779
PC(23:0/10:2)	PC	23:0/10:2	1 day, 9:02:00	743.547	C41 H78 O8 N1 P1	13.301	#NAME?	-	-	-	B	-	-	-	-	-	-	-	-	-	-	-	-	-	-	-	-	-	-	-	-	-	-	-	-	-	-	0.981	0.719	0.9	0.91	0.573	0	0	0.288	0.846	0.89	0.931	0.92
PC(27:1/10:4)	PC	27:1/10:4	1 day, 13:05:00	793.562	C45 H80 O8 N1 P1	10.943	#NAME?	-	-	-	-	-	-	-	-	-	-	B	-	-	-	-	-	-	-	-	-	-	-	-	-	-	-	-	-	-	-	0.94	0.95	0.987	0.981	0.81	0.923	0.74	0.78	0.92	0.791	0.81	0.8
PC(32:1/10:4)	PC	32:1/10:4	1 day, 18:05:00	863.64	C50 H90 O8 N1 P1	14.835	#NAME?	-	-	-	-	-	-	-	-	B	-	-	-	-	-	-	-	-	-	-	-	-	-	-	-	-	-	-	-	-	-	0.946	0.432	0.934	0.92	0.837	0.96	0.94	0.88	0.85	0.49	0.958	0.949
PC(8:0e/10:1)	PC	8:0e/10:1	18:1e	521.348	C26 H52 O7 N1 P1	6.066	#NAME?	-	-	B	-	-	-	-	-	-	-	-	-	-	-	-	-	-	-	-	-	-	-	-	-	-	-	-	-	-	-	0.939	0.939	0.864	0.942	0.899	0.824	0.74	0.903	0.912	0.796	0.889	0.809
PC(8:0e/22:0)	PC	8:0e/22:0	30:0e	691.552	C38 H78 O7 N1 P1	12.041	#NAME?	-	-	-	-	-	-	-	-	B	-	-	-	-	-	-	-	-	-	-	-	-	-	-	-	-	-	-	-	-	-	0.74	0.49	0.96	0.54	0.351	0.314	0.831	0.86	0.59	0.728	0.679	0.713
PC(9:0/24:2)	PC	9:0/24:2	1 day, 9:02:00	743.547	C41 H78 O8 N1 P1	14.049	#NAME?	-	-	-	-	-	-	-	-	-	-	-	-	B	-	-	-	-	-	-	-	-	-	-	-	-	-	-	-	-	-	0.94	0.928	0	0.84	0	0	0	0.173	0.399	0.96	0	0
PE(10:0p/10:3)	PE	10:0p/10:3	20:3p	501.286	C25 H44 O7 N1 P1	5.379	#NAME?	-	-	B	-	-	-	-	-	-	-	-	-	-	-	-	-	-	-	-	-	-	-	-	-	-	-	-	-	-	-	0.753	0.722	0.914	0.985	0.952	0.681	0.684	0.683	0.534	0	0	0.687
PE(14:0/20:3)	PE	14:0/20:3	1 day, 10:03:00	713.5	C39 H72 O8 N1 P1	11.141	#NAME?	-	-	-	B	-	A	-	C	B	-	-	-	-	-	-	-	-	B	-	-	-	-	-	-	-	-	-	A	-	-	0	0	0.946	0.874	0.966	0.99	0.99	0.87	0.98	0.98	0.324	0.972
PE(14:0/20:3)	PE	14:0/20:3	1 day, 10:03:00	713.5	C39 H72 O8 N1 P1	12.113	#NAME?	-	-	-	-	-	-	-	-	-	-	-	-	A	-	-	-	-	-	-	-	-	-	-	-	-	-	-	-	-	-	0.84	0.99	1	1	1	0	1	0	1	0	0	0
PE(14:0/20:4)	PE	14:0/20:4	1 day, 10:04:00	711.484	C39 H70 O8 N1 P1	11.174	#NAME?	-	-	-	-	B	A	A	A	A	B	A	B	-	B	A	A	A	-	-	-	-	-	-	-	-	-	-	-	-	-	0.836	0.917	0.954	0.953	0.87	0.89	0.949	0.67	0.94	0.801	0.88	0.876
PE(14:0/20:4)	PE	14:0/20:4	1 day, 10:04:00	711.484	C39 H70 O8 N1 P1	11.96	#NAME?	-	A	-	-	-	-	-	-	-	-	-	-	-	-	-	-	-	-	-	-	-	-	-	-	-	-	-	-	-	-	0.683	0.755	0.7	0	0.542	0.752	0.562	0.322	0.412	0.978	0.567	0.755
PE(14:0/22:6)	PE	14:0/22:6	1 day, 12:06:00	735.484	C41 H70 O8 N1 P1	11.336	#NAME?	-	-	B	B	A	B	B	B	A	A	A	A	-	A	A	A	A	A	A	B	A	A	A	-	-	-	-	-	-	B	0.56	0.43	0.965	0.97	0.667	0.993	0.992	0.927	0.957	0.98	0.927	0.76
PE(14:0/22:6)	PE	14:0/22:6	1 day, 12:06:00	735.484	C41 H70 O8 N1 P1	12.125	#NAME?	-	A	-	-	-	-	-	-	-	-	-	-	-	-	-	-	-	-	-	-	-	-	-	A	-	A	-	-	-	-	0.98	0.99	0	0	0	0	0	0	0	0.864	0.596	0
PE(14:0/22:6)	PE	14:0/22:6	1 day, 12:06:00	735.484	C41 H70 O8 N1 P1	12.388	#NAME?	-	-	-	-	-	-	-	-	-	-	-	-	-	-	-	-	-	-	-	-	-	-	-	B	B	-	-	-	-	-	0	0.63	0	0	0	0	0	0	0	0	0	0
PE(14:0p/22:6)	PE	14:0p/22:6	36:6p	719.489	C41 H70 O7 N1 P1	11.387	#NAME?	-	-	-	-	-	-	B	-	-	-	-	-	-	-	-	-	-	-	-	-	-	-	-	-	-	-	-	-	-	-	0.226	0	0.91	0.64	0.73	0.98	0.95	0.89	1	0.323	0.93	0.76
PE(16:0/14:0)	PE	16:0/14:0	1 day, 6:00:00	663.484	C35 H70 O8 N1 P1	10.368	#NAME?	-	-	-	-	B	-	-	B	-	-	B	-	-	-	-	B	B	B	-	B	-	B	B	-	-	-	-	-	-	-	0.787	0.901	0.22	0.889	0.39	0.609	0.63	0.301	0.64	0.8	0.6	0.87
PE(16:0/14:0)	PE	16:0/14:0	1 day, 6:00:00	663.484	C35 H70 O8 N1 P1	10.721	#NAME?	-	-	-	-	-	-	B	-	-	-	-	-	-	-	-	-	-	-	-	-	-	-	-	-	-	-	-	-	-	-	0	0	0.81	0.98	0.903	0.96	0.96	0.99	0.97	0.96	0.674	0.273
PE(16:0/16:0)	PE	16:0/16:0	1 day, 8:00:00	691.515	C37 H74 O8 N1 P1	11.264	#NAME?	-	-	-	-	-	B	-	-	-	-	-	-	-	-	-	-	-	-	-	-	-	-	-	-	-	-	-	-	-	-	0.544	0.619	0.771	0.863	0.72	0.64	0.831	0.47	0.814	0.42	0.49	0.65
PE(16:0/16:1)	PE	16:0/16:1	1 day, 8:01:00	689.5	C37 H72 O8 N1 P1	11.661	#NAME?	-	-	B	-	A	A	A	A	A	A	A	A	-	A	A	A	A	A	A	A	A	A	A	-	-	-	-	-	-	B	0.792	0.769	0.849	0.754	0.48	0.352	0.49	0.871	0.832	0.663	0.84	0.54
PE(16:0/16:1)	PE	16:0/16:1	1 day, 8:01:00	689.5	C37 H72 O8 N1 P1	12.73	#NAME?	-	A	-	-	-	-	-	-	-	-	-	-	-	-	-	-	-	-	-	-	-	-	-	A	A	A	-	-	-	-	0.769	0.847	0	0	0	0	0.86	0	0	1	0	1
PE(16:0/18:1)	PE	16:0/18:1	1 day, 10:01:00	717.531	C39 H76 O8 N1 P1	12.318	#NAME?	-	-	-	-	-	-	-	A	-	-	-	-	-	-	-	-	-	-	-	-	-	A	-	-	-	-	-	-	-	-	0.972	0.98	0.962	0.988	0.918	0.995	0.973	0.993	0.986	0.955	0.99	1
PE(16:0/18:1)	PE	16:0/18:1	1 day, 10:01:00	717.531	C39 H76 O8 N1 P1	12.739	#NAME?	-	-	-	-	A	A	A	A	A	A	A	A	-	A	A	A	A	A	A	A	A	A	A	-	-	-	A	-	-	B	0.897	0.789	0.859	0.771	0.81	0.862	0.871	0.838	0.844	0.88	0.82	0.83
PE(16:0/18:1)	PE	16:0/18:1	1 day, 10:01:00	717.531	C39 H76 O8 N1 P1	13.134	#NAME?	A	B	-	-	-	-	-	-	-	-	-	-	-	-	-	-	-	-	-	-	-	-	-	-	-	-	-	-	-	-	0.99	1	0.65	0.79	0	0	0.93	0.84	0	0.632	0	0.765
PE(16:0/18:1)	PE	16:0/18:1	1 day, 10:01:00	717.531	C39 H76 O8 N1 P1	13.809	#NAME?	B	A	-	-	-	-	-	-	-	-	-	-	B	-	-	-	-	-	-	-	-	-	-	A	A	A	-	-	-	-	0.8	0.908	0	0	0	0.289	0.43	0.539	0	0.328	1	0
PE(16:0/20:1)	PE	16:0/20:1	1 day, 12:01:00	745.562	C41 H80 O8 N1 P1	12.72	#NAME?	-	-	-	-	-	-	-	-	-	-	-	-	-	B	-	-	B	-	B	-	-	-	-	-	-	-	-	-	-	-	0.817	0.54	0.772	0.755	0.72	0.597	0.782	0.683	0.6	0.488	0.663	0.76
PE(16:0/20:3)	PE	16:0/20:3	1 day, 12:03:00	741.531	C41 H76 O8 N1 P1	12.421	#NAME?	-	-	-	-	-	-	B	-	-	B	B	B	-	-	B	A	-	B	-	-	B	B	-	-	-	-	-	-	-	-	0.814	0.914	0.933	0.945	0.97	0.976	0.98	0.976	0.892	0.975	0.94	0.94
PE(16:0/20:3)	PE	16:0/20:3	1 day, 12:03:00	741.531	C41 H76 O8 N1 P1	12.656	#NAME?	-	-	-	-	-	-	-	-	-	-	B	-	-	-	-	-	-	-	-	-	B	-	-	-	-	-	-	-	-	-	0.79	0.613	0.557	0.564	0.808	0.687	0.492	0.788	0.833	0.65	0.807	0.763
PE(16:0/20:3)	PE	16:0/20:3	1 day, 12:03:00	741.531	C41 H76 O8 N1 P1	13.273	#NAME?	B	A	-	-	-	-	-	-	-	-	-	-	A	-	-	-	-	-	-	-	-	-	-	A	-	A	-	-	-	-	0.99	0.99	0	0	0	0	0	0	0	0	0	0
PE(16:0/20:4)	PE	16:0/20:4	1 day, 12:04:00	739.515	C41 H74 O8 N1 P1	8.634	#NAME?	-	-	-	-	-	-	-	-	-	-	-	-	-	-	-	-	-	-	-	-	-	-	B	-	-	-	-	-	-	-	0	0	0.705	0.715	0.397	0.569	0.571	0.486	0.558	0.652	0.956	0.869
PE(16:0/20:4)	PE	16:0/20:4	1 day, 12:04:00	739.515	C41 H74 O8 N1 P1	9.241	#NAME?	-	-	-	B	-	-	B	B	-	B	-	B	-	-	B	B	-	-	B	B	-	-	-	-	-	-	-	B	B	-	0.575	0.678	0.397	0.469	0.487	0.633	0.652	0.515	0.543	0.564	0.529	0.607
PE(16:0/20:4)	PE	16:0/20:4	1 day, 12:04:00	739.515	C41 H74 O8 N1 P1	9.998	#NAME?	-	-	-	-	-	-	-	-	-	-	-	-	-	-	-	-	-	-	-	-	-	-	-	-	-	B	-	-	-	-	0.72	0.674	0.397	0.555	0.487	0.521	0.488	0.675	0.508	0.564	0.524	0.588
PE(16:0/20:4)	PE	16:0/20:4	1 day, 12:04:00	739.515	C41 H74 O8 N1 P1	10.132	#NAME?	-	-	-	-	-	-	-	-	-	-	-	-	-	-	-	-	-	-	-	-	-	-	-	-	B	-	-	-	-	-	0.858	0.757	0.98	0.693	0.48	0.489	0.927	0.444	0.372	0.66	0.56	0.61
PE(16:0/20:4)	PE	16:0/20:4	1 day, 12:04:00	739.515	C41 H74 O8 N1 P1	12.271	#NAME?	-	-	B	B	A	A	A	A	A	A	B	A	-	A	A	A	A	A	A	B	A	A	A	-	-	-	-	-	-	A	0.973	0.98	0.962	0.988	0.99	0.995	0.973	0.993	0.986	0.955	0.99	1
PE(16:0/20:4)	PE	16:0/20:4	1 day, 12:04:00	739.515	C41 H74 O8 N1 P1	10.911	#NAME?	A	B	-	-	-	-	-	-	-	-	-	-	B	-	-	-	-	-	-	-	-	-	-	B	-	-	-	-	-	-	0.71	0.96	0.899	0.89	0	0.949	0.893	0.922	0.684	0.926	0	0
PE(16:0/20:4)	PE	16:0/20:4	1 day, 12:04:00	739.515	C41 H74 O8 N1 P1	13.175	#NAME?	A	A	-	-	-	-	-	-	-	-	-	-	A	-	-	-	-	-	-	-	-	-	-	A	-	A	-	-	-	-	0.99	1	0.69	0.79	0	0	0.73	0.84	0	0.632	0	0.8
PE(16:0/20:5)	PE	16:0/20:5	1 day, 12:05:00	737.5	C41 H72 O8 N1 P1	8.931	#NAME?	-	-	-	-	-	B	-	-	-	-	B	-	-	-	-	-	-	-	-	-	-	-	-	-	-	-	-	-	-	-	0.72	0	0	0	0	0.92	0.97	0.942	0.344	0.89	0.69	0.567
PE(16:0/20:5)	PE	16:0/20:5	1 day, 12:05:00	737.5	C41 H72 O8 N1 P1	9.786	#NAME?	-	-	-	-	-	-	-	-	-	-	-	B	-	B	-	-	-	-	-	-	-	-	-	-	-	-	-	-	-	-	0.884	0.647	0.945	0.543	0.737	0.726	0.853	0.664	0.648	0.404	0.703	0.57
PE(16:0/20:5)	PE	16:0/20:5	1 day, 12:05:00	737.5	C41 H72 O8 N1 P1	10.706	#NAME?	-	-	-	-	-	-	-	-	-	-	-	-	-	-	-	-	-	-	-	-	-	-	-	-	B	-	-	-	-	-	0.621	0.88	0.96	0.55	0.94	0.92	0.96	0	0.96	0.98	0.93	0
PE(16:0/20:5)	PE	16:0/20:5	1 day, 12:05:00	737.5	C41 H72 O8 N1 P1	10.425	#NAME?	B	-	-	-	-	-	-	-	-	-	-	-	-	-	-	-	-	-	-	-	-	-	-	-	-	-	-	-	-	-	0.834	0.93	0.95	0.9	0.8	0.869	0.96	0.79	0.89	0.62	0.884	0
PE(16:0/22:4)	PE	16:0/22:4	1 day, 14:04:00	767.547	C43 H78 O8 N1 P1	14.078	#NAME?	A	A	-	-	-	-	-	-	-	-	-	-	A	-	-	-	-	-	-	-	-	-	-	A	A	A	-	-	-	-	0	0.98	0	0	0	0	0	0	0	0	0	0
PE(16:0/22:5)	PE	16:0/22:5	1 day, 14:05:00	765.531	C43 H76 O8 N1 P1	12.898	#NAME?	-	-	-	-	A	-	A	A	A	A	A	B	-	A	-	A	A	B	A	B	B	B	B	-	-	-	-	-	-	-	0.97	0.88	0.912	0.912	0.96	0.89	0.86	0.861	0.87	0.905	0.889	0.823
PE(16:0/22:5)	PE	16:0/22:5	1 day, 14:05:00	765.531	C43 H76 O8 N1 P1	13.885	#NAME?	-	B	-	-	-	-	-	-	-	-	-	-	-	-	-	-	-	-	-	-	-	-	-	B	B	B	-	-	-	-	0.95	0.96	0	0	0	0	0	0	0	0	0.72	0
PE(16:0/22:6)	PE	16:0/22:6	1 day, 14:06:00	763.515	C43 H74 O8 N1 P1	12.414	#NAME?	-	-	-	-	A	B	A	A	A	A	A	A	-	A	A	A	A	A	A	A	A	A	A	-	-	-	-	-	-	B	0.815	0.915	0.935	0.945	0.96	0.977	0.981	0.977	0.894	0.975	0.88	0.9
PE(16:0/22:6)	PE	16:0/22:6	1 day, 14:06:00	763.515	C43 H74 O8 N1 P1	13.447	#NAME?	-	A	-	-	-	-	-	-	-	-	-	-	-	-	-	-	-	-	-	-	-	-	-	B	A	A	-	-	-	-	0.976	0.974	0	0.95	0	0	0	0	0.77	0	0.7	0.968
PE(16:0/22:6)	PE	16:0/22:6	1 day, 14:06:00	763.515	C43 H74 O8 N1 P1	13.299	#NAME?	A	A	-	-	-	-	-	-	-	-	-	-	A	-	-	-	-	-	-	-	-	-	-	A	A	A	-	-	-	-	0.99	0.99	0	0	0	0	0	0	0	0	0	0
PE(16:0e/20:4)	PE	16:0e/20:4	36:4e	725.536	C41 H76 O7 N1 P1	12.748	#NAME?	-	-	-	-	-	-	-	-	-	-	-	-	-	-	-	-	-	B	-	-	-	-	-	-	-	-	-	-	-	-	0.822	0.798	0.302	0.76	0.695	0.371	0.77	0	0.94	0.357	0	0.78
PE(16:0p/16:0)	PE	16:0p/16:0	32:0p	675.52	C37 H74 O7 N1 P1	13.409	#NAME?	A	-	-	-	-	-	-	-	-	-	-	-	-	-	-	-	-	-	-	-	-	-	-	-	-	-	-	-	-	-	0.89	0.91	0.725	1	0	0.77	1	0.896	0.791	0	1	1
PE(16:0p/16:1)	PE	16:0p/16:1	32:1p	673.505	C37 H72 O7 N1 P1	11.742	#NAME?	-	-	-	-	-	-	-	-	B	-	-	-	-	-	-	-	-	-	-	-	-	-	-	-	-	-	-	-	-	-	0.646	0.735	0.794	0.757	0.772	0.613	0.641	0.705	0.29	0.915	0.668	0.88
PE(16:0p/18:1)	PE	16:0p/18:1	34:1p	701.536	C39 H76 O7 N1 P1	12.828	#NAME?	-	-	-	-	A	B	A	B	B	A	A	A	-	A	A	A	A	B	A	B	A	A	A	-	-	-	-	-	-	-	0.943	0.921	0.926	0.847	0.858	0.818	0.685	0.859	0.937	0.862	0.923	0.816
PE(16:0p/20:0)	PE	16:0p/20:0	36:0p	731.583	C41 H82 O7 N1 P1	14.867	#NAME?	-	-	-	-	-	-	-	-	-	-	-	-	-	-	-	-	-	-	-	B	-	-	-	-	-	-	-	-	-	-	0.976	0.932	0.976	0.892	0.95	0.837	0.978	0.843	0.979	0.884	0.985	0.976
PE(16:0p/20:3)	PE	16:0p/20:3	36:3p	725.536	C41 H76 O7 N1 P1	12.906	#NAME?	-	-	-	-	-	-	-	-	-	-	-	A	-	-	-	B	-	-	-	-	-	-	-	-	-	-	-	-	-	-	0.395	0.536	0.553	0.586	0.605	0.561	0.71	0	0.74	0.752	0.47	0.574
PE(16:0p/20:3)	PE	16:0p/20:3	36:3p	725.536	C41 H76 O7 N1 P1	14.088	#NAME?	-	-	-	-	-	-	-	-	-	-	-	-	-	-	-	-	-	-	-	-	-	-	-	-	A	-	-	-	-	-	0.938	0.778	0.887	0.662	0	0.859	0.624	0.836	0	0	0.774	0.772
PE(16:0p/20:3)	PE	16:0p/20:3	36:3p	725.536	C41 H76 O7 N1 P1	13.86	#NAME?	A	A	-	-	-	-	-	-	-	-	-	-	-	-	-	-	-	-	-	-	-	-	-	A	-	-	-	-	-	-	0.97	0.82	0.946	0.373	0.971	0.425	0	0.66	0.64	0	0	0.68
PE(16:0p/20:4)	PE	16:0p/20:4	36:4p	723.52	C41 H74 O7 N1 P1	12.313	#NAME?	-	-	B	B	A	A	A	B	A	A	A	A	-	A	A	A	A	B	A	B	A	A	A	-	-	-	-	-	-	B	0.929	0.949	0.955	0.959	0.95	0.856	0.76	0.96	0.865	0.937	0.982	0.95
PE(16:0p/20:4)	PE	16:0p/20:4	36:4p	723.52	C41 H74 O7 N1 P1	13.254	#NAME?	A	A	-	-	-	-	-	-	-	-	-	-	A	-	-	-	-	-	-	-	-	-	-	A	-	A	-	-	-	-	0.98	0.99	0.88	0	0.83	0.78	0.58	0.61	0.424	0.86	0.59	0.71
PE(16:0p/22:3)	PE	16:0p/22:3	38:3p	753.567	C43 H80 O7 N1 P1	14.929	#NAME?	-	B	-	-	-	-	-	-	-	-	-	-	-	-	-	-	-	-	-	-	-	-	-	B	A	B	-	-	-	-	0.822	0.834	0	0	0	0.943	0	0	0	0	0	0
PE(16:0p/22:3)	PE	16:0p/22:3	38:3p	753.567	C43 H80 O7 N1 P1	14.777	#NAME?	A	A	-	-	-	-	-	-	-	-	-	-	A	-	-	-	-	-	-	-	-	-	-	A	B	A	-	-	-	-	0.99	0.93	0	0	0	0	0	0	0	0	0	0
PE(16:0p/22:4)	PE	16:0p/22:4	38:4p	751.552	C43 H78 O7 N1 P1	13.057	#NAME?	-	-	A	A	A	A	A	A	A	A	A	-	-	-	B	-	B	A	-	A	-	-	-	-	-	-	A	A	A	A	0	0	0.83	0.78	0.911	0.93	0.96	0.94	0.94	0.93	0.938	0.553
PE(16:0p/22:4)	PE	16:0p/22:4	38:4p	751.552	C43 H78 O7 N1 P1	14.172	#NAME?	A	A	-	-	-	-	-	-	-	-	-	-	A	-	-	-	-	-	-	-	-	-	-	A	B	A	-	-	-	-	0.96	0.611	0.657	0.977	0.897	0.978	0.923	0.992	0.944	0	0	0.958
PE(16:0p/22:5)	PE	16:0p/22:5	38:5p	749.536	C43 H76 O7 N1 P1	12.915	#NAME?	-	-	-	B	A	A	A	B	A	B	A	A	-	A	A	A	A	B	A	-	A	A	A	-	-	-	-	-	-	-	0.775	0.98	0.687	0.705	0.665	0.864	0.867	0.826	0.676	0.711	0.819	0.792
PE(16:0p/22:5)	PE	16:0p/22:5	38:5p	749.536	C43 H76 O7 N1 P1	13.908	#NAME?	B	B	-	-	-	-	-	-	-	-	-	-	A	-	-	-	-	-	-	-	-	-	-	A	B	A	-	-	-	-	0.95	0.999	0	0.66	0.803	0.642	0	0	0	0	0	0.441
PE(16:0p/22:6)	PE	16:0p/22:6	38:6p	747.52	C43 H74 O7 N1 P1	12.304	#NAME?	-	-	A	A	B	A	A	A	A	A	A	-	-	-	A	-	B	A	-	A	-	-	-	-	-	-	A	A	A	A	0	0	0.98	0.983	0.852	0.98	0.95	0.92	0.94	0.95	0.945	0.985
PE(16:0p/22:6)	PE	16:0p/22:6	38:6p	747.52	C43 H74 O7 N1 P1	12.475	#NAME?	-	-	-	B	A	A	B	A	A	A	B	A	-	A	A	A	A	B	A	B	A	A	A	-	-	-	-	-	-	B	0.898	0.952	0.972	0.985	0.96	0.98	0.977	0.984	0.951	0.969	0.94	0.941
PE(16:0p/22:6)	PE	16:0p/22:6	38:6p	747.52	C43 H74 O7 N1 P1	13.62	#NAME?	-	-	-	-	-	-	-	-	-	-	-	-	-	-	-	-	-	-	-	-	-	-	-	B	B	-	-	-	-	-	0.876	0.899	0	0.313	0	0	0	0	0.241	0	0	0
PE(16:0p/22:6)	PE	16:0p/22:6	38:6p	747.52	C43 H74 O7 N1 P1	13.367	#NAME?	A	A	-	-	-	-	-	-	-	-	-	-	A	-	-	-	-	-	-	-	-	-	-	A	B	A	-	-	-	-	0.92	0.886	0	0	0.655	0	0	0	0	0.486	0	0
PE(16:1/14:0)	PE	16:1/14:0	1 day, 6:01:00	661.468	C35 H68 O8 N1 P1	10.609	#NAME?	-	-	-	-	-	-	-	B	-	-	-	-	-	B	A	-	-	-	-	-	-	-	-	-	-	-	-	-	-	-	0.942	0.574	0.759	0.809	0.77	0.61	0.904	0.936	0.97	0.965	0.3	0.968
PE(16:1/16:1)	PE	16:1/16:1	1 day, 8:02:00	687.484	C37 H70 O8 N1 P1	11.022	#NAME?	-	-	-	-	A	-	A	A	A	A	A	A	-	A	A	A	A	A	A	A	A	A	A	-	-	-	-	-	-	-	0.858	0.629	0.918	0.826	0.56	0.98	0.99	0.96	0.93	0.89	0.87	0.98
PE(16:1/16:1)	PE	16:1/16:1	1 day, 8:02:00	687.484	C37 H70 O8 N1 P1	11.766	#NAME?	A	A	-	-	-	-	-	-	-	-	-	-	A	-	-	-	-	-	-	-	-	-	-	A	-	A	-	-	-	-	0.71	0.83	0.829	0.45	0.78	0	0.714	0.901	0.9	0.636	0.93	0.68
PE(16:1/18:1)	PE	16:1/18:1	1 day, 10:02:00	715.515	C39 H74 O8 N1 P1	11.566	#NAME?	-	-	-	-	-	-	-	-	-	-	-	B	-	-	-	-	-	-	A	-	-	-	-	-	-	-	-	-	-	-	0.565	0.681	0.809	0.835	0.897	0.927	0.94	0.9	0.846	0.942	0.89	0.75
PE(16:1/18:1)	PE	16:1/18:1	1 day, 10:02:00	715.515	C39 H74 O8 N1 P1	12.119	#NAME?	-	-	B	-	A	A	A	A	A	A	A	A	-	A	A	A	A	A	A	B	A	A	B	-	-	-	-	-	-	B	0.716	0.635	0.876	0.388	0.9	0.966	0.94	0.914	0.884	0.956	0.99	0.57
PE(16:1/18:1)	PE	16:1/18:1	1 day, 10:02:00	715.515	C39 H74 O8 N1 P1	13.067	#NAME?	A	A	-	-	-	-	-	-	-	-	-	-	A	-	-	-	-	-	-	-	-	-	-	A	A	A	-	-	-	-	0.9	0.61	0.589	0.805	0.931	0.815	0.77	0.736	0.857	0.937	0.504	0.997
PE(16:1/20:3)	PE	16:1/20:3	1 day, 12:04:00	739.515	C41 H74 O8 N1 P1	11.696	#NAME?	-	-	-	B	A	-	C	-	B	-	B	B	-	A	B	-	-	-	C	-	B	B	C	-	-	-	-	-	-	-	0.97	0.916	0.907	0.819	0.862	0.963	0.775	0.63	0.723	0.953	0.896	0.84
PE(16:1/20:3)	PE	16:1/20:3	1 day, 12:04:00	739.515	C41 H74 O8 N1 P1	12.481	#NAME?	-	A	-	-	-	-	-	-	-	-	-	-	C	-	-	-	-	-	-	-	-	-	-	A	-	A	-	-	-	-	0.87	0.957	0.98	0.91	0.95	0.94	0.91	0.79	0.92	0.463	0.8	0.9
PE(16:1/20:4)	PE	16:1/20:4	1 day, 12:05:00	737.5	C41 H72 O8 N1 P1	11.357	#NAME?	-	-	B	-	-	A	A	A	A	A	A	-	-	-	A	-	-	A	-	A	-	-	-	-	-	-	B	A	A	A	0.773	0	0.95	0.809	0.948	0.97	0.92	0.916	0.85	0.886	0.818	0.931
PE(16:1/20:4)	PE	16:1/20:4	1 day, 12:05:00	737.5	C41 H72 O8 N1 P1	11.552	#NAME?	-	-	A	B	A	A	A	A	A	A	B	A	-	A	A	A	A	A	A	B	A	A	A	-	-	-	-	-	-	B	0.94	0.681	0.809	0.835	0.897	0.927	0.94	0.9	0.846	0.942	0.89	0.75
PE(16:1/20:4)	PE	16:1/20:4	1 day, 12:05:00	737.5	C41 H72 O8 N1 P1	12.628	#NAME?	-	-	-	-	-	-	-	-	-	-	-	-	-	-	-	-	-	-	-	-	-	-	-	-	B	-	-	-	-	-	0.445	0.489	0.809	0.595	0	0.786	0.697	1	1	0.999	0	0.871
PE(16:1/20:4)	PE	16:1/20:4	1 day, 12:05:00	737.5	C41 H72 O8 N1 P1	12.355	#NAME?	B	A	-	-	-	-	-	-	-	-	-	-	A	-	-	-	-	-	-	-	-	-	-	A	-	A	-	-	-	-	0.76	0.79	0.81	0.92	0	0.35	0.575	0	0.74	0.805	0	0.322
PE(16:1/22:6)	PE	16:1/22:6	1 day, 14:07:00	761.5	C43 H72 O8 N1 P1	11.699	#NAME?	-	-	-	B	A	A	A	A	A	A	A	A	-	A	A	A	A	A	A	-	A	B	A	-	-	-	-	-	-	-	0.979	0.936	0.914	0.858	0.88	0.867	0.899	0.915	0.88	0.971	0.81	0.87
PE(16:1/22:6)	PE	16:1/22:6	1 day, 14:07:00	761.5	C43 H72 O8 N1 P1	12.476	#NAME?	-	A	-	-	-	-	-	-	-	-	-	-	A	-	-	-	-	-	-	-	-	-	-	-	-	-	-	-	-	-	0.83	0.94	0.86	0.94	0.92	0.91	0.93	0.93	0.958	0.958	0.66	0.895
PE(16:1/22:6)	PE	16:1/22:6	1 day, 14:07:00	761.5	C43 H72 O8 N1 P1	12.651	#NAME?	-	A	-	-	-	-	-	-	-	-	-	-	-	-	-	-	-	-	-	-	-	-	-	-	B	B	-	-	-	-	0.64	0.97	0.375	0.822	0.859	0.821	0.92	0.639	0.391	0	0	0
PE(18:0/16:0)	PE	18:0/16:0	1 day, 10:00:00	719.547	C39 H78 O8 N1 P1	12.364	#NAME?	-	-	B	-	-	-	B	-	-	-	-	B	-	-	-	-	-	-	-	-	-	-	-	-	-	-	-	-	-	-	0.622	0.799	0.648	0.781	0.808	0.674	0.54	0.642	0.614	0.568	0.75	0.83
PE(18:0/16:0)	PE	18:0/16:0	1 day, 10:00:00	719.547	C39 H78 O8 N1 P1	13.525	#NAME?	-	B	B	-	-	-	-	-	-	-	-	-	-	-	-	-	-	B	B	-	B	B	-	-	-	-	A	-	A	B	0.82	0.75	0.754	0.908	0.824	0.831	0.954	0.876	0.876	0.917	0.812	0.929
PE(18:0/16:0)	PE	18:0/16:0	1 day, 10:00:00	719.547	C39 H78 O8 N1 P1	14.58	#NAME?	A	A	-	-	-	-	-	-	-	-	-	-	A	-	-	-	-	-	-	-	-	-	-	A	B	A	-	-	-	-	0.96	0.94	0.54	0.27	0	0.543	0.728	0.943	0.4	0.57	0.69	0.999
PE(18:0/18:0)	PE	18:0/18:0	1 day, 12:00:00	747.578	C41 H82 O8 N1 P1	13.776	#NAME?	-	-	A	A	A	A	A	A	A	A	A	-	-	A	-	B	A	A	A	A	-	-	-	-	-	-	A	A	A	A	0.864	0.463	0.771	0.918	0.928	0.926	0.875	0.833	0.843	0.879	0.901	0.877
PE(18:0/18:0)	PE	18:0/18:0	1 day, 12:00:00	747.578	C41 H82 O8 N1 P1	14.914	#NAME?	A	A	-	-	-	-	-	-	-	-	-	-	A	-	-	-	-	-	-	-	-	-	-	A	A	A	-	-	-	-	0.97	0.98	0.945	0.844	0.819	0.93	0.987	0.997	0.956	0.965	0.939	0.912
PE(18:0/18:1)	PE	18:0/18:1	1 day, 12:01:00	745.562	C41 H80 O8 N1 P1	13.411	#NAME?	-	-	-	-	B	-	B	A	B	B	B	B	-	B	B	A	B	B	A	B	B	B	A	-	-	-	-	-	-	-	0	0	0.969	0.907	0.982	0.987	0.992	0.986	0.985	0.923	0.986	0.989
PE(18:0/18:1)	PE	18:0/18:1	1 day, 12:01:00	745.562	C41 H80 O8 N1 P1	13.891	#NAME?	-	-	-	-	A	A	A	A	A	A	A	A	-	A	A	A	A	A	A	B	A	A	A	-	-	-	B	-	-	B	0.964	0.977	0.952	0.958	0.98	0.971	0.958	0.981	0.884	0.905	0.96	0.97
PE(18:0/18:1)	PE	18:0/18:1	1 day, 12:01:00	745.562	C41 H80 O8 N1 P1	14.852	#NAME?	A	A	-	-	-	-	-	-	-	-	-	-	A	-	-	-	-	-	-	-	-	-	-	A	A	A	-	-	-	-	0.98	0.97	0	0	0.419	0	0	0	0	0	0.841	0.401
PE(18:0/18:1)	PE	18:0/18:1	1 day, 12:01:00	745.562	C41 H80 O8 N1 P1	14.336	#NAME?	B	A	-	-	-	-	-	-	-	-	-	-	A	-	-	-	-	-	-	-	-	-	-	B	A	-	-	-	-	-	0.98	0.96	0	0	0	0	0	0	0	0	0	0
PE(18:0/18:2)	PE	18:0/18:2	1 day, 12:02:00	743.547	C41 H78 O8 N1 P1	10.338	#NAME?	-	-	-	B	B	B	B	B	B	-	-	-	-	-	-	B	-	-	B	-	-	A	-	-	-	-	-	-	-	-	0.84	0.829	0.933	0.71	0.584	0.8	0.91	0.56	0.881	0.816	0.968	0
PE(18:0/18:2)	PE	18:0/18:2	1 day, 12:02:00	743.547	C41 H78 O8 N1 P1	10.476	#NAME?	-	-	-	-	-	-	-	-	-	-	-	-	-	-	B	-	-	-	-	-	-	-	-	-	-	-	-	-	-	-	0.848	0.63	0.933	0.965	0.706	0.934	0.926	0.923	0.908	0.816	0.36	0.961
PE(18:0/18:2)	PE	18:0/18:2	1 day, 12:02:00	743.547	C41 H78 O8 N1 P1	10.947	#NAME?	-	-	-	-	-	-	-	-	-	-	-	A	-	B	-	B	B	-	-	-	-	-	-	-	-	-	-	-	-	-	0.838	0.625	0.932	0.948	0.916	0.87	0.819	0.831	0.866	0.753	0.98	0.758
PE(18:0/18:2)	PE	18:0/18:2	1 day, 12:02:00	743.547	C41 H78 O8 N1 P1	11.811	#NAME?	-	-	-	-	-	-	-	-	-	-	-	-	-	-	-	-	-	-	-	-	-	-	-	-	B	B	-	-	-	-	0.938	0.597	0.947	0.91	0.765	0.735	0.794	0.793	0.75	0.651	0.747	0.692
PE(18:0/18:2)	PE	18:0/18:2	1 day, 12:02:00	743.547	C41 H78 O8 N1 P1	14.347	#NAME?	B	B	-	-	-	-	-	-	-	-	-	-	B	-	-	-	-	-	-	-	-	-	-	B	A	B	-	-	-	-	0.939	0.99	0	0	0	0	0.89	0.767	0	0	0	0
PE(18:0/20:0)	PE	18:0/20:0	1 day, 14:00:00	775.609	C43 H86 O8 N1 P1	14.682	#NAME?	-	-	-	-	-	B	B	B	-	-	-	-	-	-	-	-	-	-	-	-	-	-	-	-	-	-	-	-	-	-	0.873	0	0.92	0.965	0.949	0.728	0.914	0.907	0.912	0.817	0.92	0.873
PE(18:0/20:0)	PE	18:0/20:0	1 day, 14:00:00	775.609	C43 H86 O8 N1 P1	14.803	#NAME?	-	-	-	-	-	-	-	-	-	-	-	-	-	-	-	A	-	B	-	-	-	-	-	-	-	-	-	-	-	-	0.898	0.86	0.92	0.965	0.949	0.706	0.855	0.886	0.912	0.818	0.909	0.805
PE(18:0/20:0)	PE	18:0/20:0	1 day, 14:00:00	775.609	C43 H86 O8 N1 P1	15.406	#NAME?	-	B	-	-	-	-	-	-	-	-	-	-	-	-	-	-	-	-	-	-	-	-	-	-	-	-	-	-	-	-	0.97	0.99	0	0.56	0	0.75	0	0	0	0	0	0
PE(18:0/20:1)	PE	18:0/20:1	1 day, 14:01:00	773.593	C43 H84 O8 N1 P1	14.248	#NAME?	-	-	-	-	-	-	-	-	-	-	-	B	-	B	B	B	A	-	A	B	B	C	-	-	-	-	-	-	-	-	0.66	0.87	0.899	0.944	0.95	0.968	0.896	0.936	0.945	0.972	0.975	0.891
PE(18:0/20:1)	PE	18:0/20:1	1 day, 14:01:00	773.593	C43 H84 O8 N1 P1	14.823	#NAME?	-	-	A	B	B	B	B	B	-	B	A	-	-	-	B	A	-	-	-	B	-	B	-	-	-	-	B	B	B	B	0.759	0.919	0.69	0.911	0.764	0.897	0.931	0.809	0.777	0.961	0.956	0.79
PE(18:0/20:1)	PE	18:0/20:1	1 day, 14:01:00	773.593	C43 H84 O8 N1 P1	15.683	#NAME?	-	-	-	-	-	-	-	-	-	-	-	-	-	-	-	-	-	-	-	-	-	-	-	B	A	-	-	-	-	-	0	0.89	0.98	0.94	0.56	0.838	0.6	0.91	0.99	0.99	1	0.897
PE(18:0/20:1)	PE	18:0/20:1	1 day, 14:01:00	773.593	C43 H84 O8 N1 P1	15.503	#NAME?	A	A	-	-	-	-	-	-	-	-	-	-	B	-	-	-	-	-	-	-	-	-	-	A	B	B	-	-	-	-	0.81	0.91	0.628	0	0	0	0	0	0	0	0	0
PE(18:0/20:2)	PE	18:0/20:2	1 day, 14:02:00	771.578	C43 H82 O8 N1 P1	13.791	#NAME?	-	-	-	-	-	-	-	A	-	-	-	-	-	-	-	-	-	-	-	-	-	-	-	-	-	-	-	B	-	-	0.89	0.86	0.98	0.98	0.684	0.677	0.654	0.601	0.631	0.678	0.515	0.644
PE(18:0/20:2)	PE	18:0/20:2	1 day, 14:02:00	771.578	C43 H82 O8 N1 P1	13.989	#NAME?	-	-	-	-	B	-	-	-	-	B	-	B	-	-	B	-	A	B	-	-	-	A	B	-	-	-	-	-	-	-	0.771	0.747	0.823	0.656	0.89	0.752	0.786	0.827	0.956	0.515	0.98	0.585
PE(18:0/20:2)	PE	18:0/20:2	1 day, 14:02:00	771.578	C43 H82 O8 N1 P1	14.392	#NAME?	-	-	-	-	B	A	B	A	-	B	B	B	-	A	B	A	B	A	B	B	B	B	B	-	-	-	-	-	-	B	0.852	0.881	0.312	0.848	0.412	0.407	0.346	0.423	0.314	0.415	0.72	0.584
PE(18:0/20:2)	PE	18:0/20:2	1 day, 14:02:00	771.578	C43 H82 O8 N1 P1	15.276	#NAME?	-	-	-	-	-	-	-	-	-	-	-	-	-	-	-	-	-	-	-	-	-	-	-	-	B	-	-	-	-	-	0.88	0.86	0	0	0	0	0	0	0.284	0	0	0
PE(18:0/20:2)	PE	18:0/20:2	1 day, 14:02:00	771.578	C43 H82 O8 N1 P1	15.399	#NAME?	-	-	-	-	-	-	-	-	-	-	-	-	-	-	-	-	-	-	-	-	-	-	-	-	A	-	-	-	-	-	0.773	0.78	0.98	0.598	0.436	0.6	0.659	0	0.693	1	0.915	0.453
[truncated: 523 more rows]
[truncated: 258 more columns]
