# Supplementary material for: Dataset of growth cone-enriched lipidome and proteome of embryonic to early postnatal mouse brain
Source: Data Brief. 2019 Mar 26;24:103865. doi: 10.1016/j.dib.2019.103865 (PMC6468181; doi:10.1016/j.dib.2019.103865)
Supplement: Supplementary Table S2 — List of identified proteins. [file mmc3.xlsx]

## Sheet: GC
Protein FDR Confidence: Combined	Master	Accession	Description	Exp. q-value: Combined	Sum PEP Score	Coverage [%]	# Peptides	# PSMs	# Unique Peptides	# Protein Groups	# AAs	MW [kDa]	calc. pI	Score Sequest HT: Sequest HT	# Peptides (by Search Engine): Sequest HT	# Razor Peptides	GC_E18_2	GC_E18_3	GC_E18_4	GC_E18_5	GC_E18_6	GC_P0_1	GC_P0_2	GC_P0_3	GC_P0_4	GC_P0_5	GC_P0_6	GC_P3_1	GC_P3_2	GC_P3_3	GC_P3_4	GC_P3_5	GC_P3_6	GC_P6_1	GC_P6_2	GC_P6_3	GC_P6_4	GC_P6_5	GC_P6_6	GC_P9_1	GC_P9_2	GC_P9_3	GC_P9_4	GC_P9_5	GC_P9_6
High	Master Protein	Q9JHU4	Cytoplasmic dynein 1 heavy chain 1 OS=Mus musculus OX=10090 GN=Dync1h1 PE=1 SV=2	0	1790.51	58	200	9168	188	1	4644	531.7	6.42	13949.7	200	9	3.97895e+07	2.77905e+07	1.94075e+07	3.11301e+07	3.03889e+07	1.50961e+07	2.41163e+07	1.33674e+07	6.21494e+06	4.49119e+06	5.59075e+06	7.76111e+06	6.6959e+06	6.69658e+06	5.53541e+06	8.094e+06	8.04047e+06	2.14013e+08	1.29145e+08	2.06549e+08	1.24074e+08	7.79015e+07	7.70199e+07	5.02549e+07	2.30296e+07	1.91486e+07	2.83036e+07	1.05626e+07	1.72102e+07
High	Master Protein	P14873	Microtubule-associated protein 1B OS=Mus musculus OX=10090 GN=Map1b PE=1 SV=2	0	1790.38	71	161	16664	159	1	2464	270.1	4.83	28298.9	161	2	1.22756e+08	9.82835e+07	7.32983e+07	7.74628e+07	9.21354e+07	7.91656e+07	9.20356e+07	7.15635e+07	3.06537e+07	2.55223e+07	2.27949e+07	3.52685e+07	3.19701e+07	2.97111e+07	2.83572e+07	3.72037e+07	3.85471e+07	7.80274e+08	4.2327e+08	6.51379e+08	4.62161e+08	2.89396e+08	3.23904e+08	6.42022e+07	1.55104e+07	1.48688e+07	2.33761e+07	5.84969e+06	5.87878e+06
High	Master Protein	P68369	Tubulin alpha-1A chain OS=Mus musculus OX=10090 GN=Tuba1a PE=1 SV=1	0	1243.88	89	65	93814	0	1	451	50.1	5.06	139772	65	74	9.14189e+08	7.54168e+08	5.23769e+08	6.38726e+08	7.51932e+08	6.93889e+08	8.45198e+08	5.76942e+08	2.34691e+08	1.93716e+08	2.24055e+08	2.99997e+08	2.51758e+08	2.85039e+08	2.1929e+08	2.75019e+08	2.75097e+08	6.24629e+09	3.83308e+09	5.87271e+09	4.39095e+09	2.67316e+09	2.72171e+09	1.14439e+09	5.56921e+08	6.20521e+08	6.06984e+08	6.06689e+08	4.37119e+08
High	Master Protein	Q9CWF2	Tubulin beta-2B chain OS=Mus musculus OX=10090 GN=Tubb2b PE=1 SV=1	0	1194.12	88	62	83591	4	1	445	49.9	4.89	130825	62	79	8.77808e+08	7.33463e+08	4.51763e+08	5.64999e+08	8.89415e+08	6.67066e+08	8.47709e+08	4.63712e+08	2.82787e+08	2.46548e+08	2.00327e+08	3.65572e+08	2.59407e+08	3.46505e+08	2.67647e+08	3.10967e+08	3.1872e+08	4.17775e+09	2.70508e+09	4.61614e+09	2.96658e+09	1.87636e+09	1.82302e+09	9.3751e+08	5.25614e+08	6.17004e+08	6.52621e+08	3.29195e+08	3.08416e+08
High	Master Protein	Q7TMM9	Tubulin beta-2A chain OS=Mus musculus OX=10090 GN=Tubb2a PE=1 SV=1	0	1163.16	88	61	64369	5	1	445	49.9	4.89	97782.3	61	0	8.27015e+06	7.55699e+06	5.10735e+06	6.97558e+06	6.65e+06	5.09688e+06	7.14619e+06	6.77735e+06	2.22934e+06	1.71721e+06	2.00512e+06	2.62384e+06	576879	752008	2.22699e+06	1.82001e+06	1.51679e+06	5.07406e+07	3.39187e+07	4.58449e+07	2.61069e+07	2.00628e+07	1.56588e+07	2.38399e+07	1.04132e+07	1.21018e+07	9.75505e+06	7.33967e+06	3.01032e+06
High	Master Protein	P05213	Tubulin alpha-1B chain OS=Mus musculus OX=10090 GN=Tuba1b PE=1 SV=2	0	1156.48	89	62	81238	0	1	451	50.1	5.06	127610	62	5	1.05258e+07	8.33472e+06	4.62472e+06	4.55791e+06	7.56088e+06	6.07246e+06	1.20266e+07	3.20235e+06	2.51204e+06	2.14073e+06	2.9561e+06	4.26592e+06	2.85371e+06	2.51604e+06	2.98693e+06	2.27527e+06	3.24121e+06	1.85053e+07	1.74295e+07	3.21666e+07	3.87629e+07	1.47506e+07	2.84416e+07	3.69094e+07	1.41893e+07	2.22588e+07	5.73978e+06	8.69937e+06	3.76797e+07
High	Master Protein	Q52L87	Tubulin alpha chain OS=Mus musculus OX=10090 GN=Tuba1c PE=1 SV=1	0	1105.93	83	61	76075	1	1	449	49.9	5.1	113374	61	0																		598356	672711	552061	1.03287e+06		328063
High	Master Protein	P99024	Tubulin beta-5 chain OS=Mus musculus OX=10090 GN=Tubb5 PE=1 SV=1	0	1091.68	88	61	74971	10	1	444	49.6	4.89	118949	61	12	7.0662e+07	5.76038e+07	3.48876e+07	5.22686e+07	5.37568e+07	3.92668e+07	7.27751e+07	2.75733e+07	2.56916e+07	1.33921e+07	1.89341e+07	2.91485e+07	2.22193e+07	3.15451e+07	1.94631e+07	3.1489e+07	2.19244e+07	3.74944e+08	2.12737e+08	5.51773e+08	2.05367e+08	1.38497e+08	1.34325e+08	7.5627e+07	2.61852e+07	3.67852e+07	3.83757e+07	1.46428e+07	3.40676e+07
High	Master Protein	P68372	Tubulin beta-4B chain OS=Mus musculus OX=10090 GN=Tubb4b PE=1 SV=1	0	992.168	88	59	71584	2	1	445	49.8	4.89	115283	59	7	1.38022e+07	1.15189e+07	6.83076e+06	7.04271e+06	1.1617e+07	3.59811e+06	1.37816e+07	4.68651e+06	1.45423e+06	1.77715e+06	3.13882e+06	5.86214e+06	3.91884e+06	4.63634e+06	3.96062e+06	4.15059e+06	5.88106e+06	1.35864e+08	7.19182e+07	1.2854e+08	7.54917e+07	4.72254e+07	4.17552e+07	4.58863e+07	2.53328e+07	3.76842e+07	3.49852e+07	7.26392e+06	4.54744e+06
High	Master Protein	Q5SXR6	Clathrin heavy chain OS=Mus musculus OX=10090 GN=Cltc PE=1 SV=1	0	984.197	72	86	6275	86	1	1679	191.9	5.69	12470.4	86	0	2.06967e+07	1.47909e+07	1.10667e+07	1.91696e+07	1.52774e+07	8.14745e+06	1.99737e+07	1.1088e+07	7.42013e+06	4.99323e+06	5.39354e+06	2.7507e+06	2.37923e+06	3.07257e+06	3.06567e+06	3.92684e+06	3.12212e+06	1.74054e+08	1.12298e+08	2.10796e+08	1.26974e+08	7.72183e+07	9.336e+07	9.89111e+07	4.5829e+07	5.72298e+07	6.26671e+07	2.63092e+07	4.55614e+07
High	Master Protein	P20357	Microtubule-associated protein 2 OS=Mus musculus OX=10090 GN=Map2 PE=1 SV=2	0	938.976	69	107	5092	87	1	1828	199	4.91	7334.19	107	16	2.81197e+07	1.92617e+07	1.50774e+07	1.53302e+07	1.73717e+07	1.53578e+07	1.88487e+07	1.61167e+07	6.63596e+06	4.07182e+06	3.58433e+06	8.01723e+06	6.2265e+06	6.13518e+06	5.08597e+06	7.04422e+06	8.33204e+06	2.25548e+08	1.31226e+08	1.65043e+08	1.07746e+08	8.06073e+07	7.25328e+07	4.71675e+07	1.02633e+07	9.08269e+06	1.36796e+07	6.37295e+06	3.97457e+06
High	Master Protein	A0A0G2JGX4	Sodium/potassium-transporting ATPase subunit alpha OS=Mus musculus OX=10090 GN=Atp1a3 PE=1 SV=1	0	879.881	69	74	13267	47	1	1026	112.9	5.41	21179.4	74	32	6.40808e+07	4.93777e+07	3.3601e+07	3.63118e+07	3.82604e+07	4.21781e+07	5.59623e+07	4.08118e+07	1.84222e+07	1.3257e+07	1.51572e+07	1.86e+07	1.27519e+07	1.53149e+07	1.2631e+07	1.50428e+07	1.87393e+07	5.00577e+08	3.04952e+08	4.85894e+08	2.99642e+08	2.00812e+08	1.89177e+08	4.39956e+08	1.43435e+08	1.62099e+08	2.1506e+08	8.08345e+07	5.42786e+07
High	Master Protein	Q5FW91	Tubulin alpha chain OS=Mus musculus OX=10090 GN=Tuba3a PE=1 SV=1	0	877.894	70	46	77698	1	1	450	49.9	5.1	118604	46	0																					244650
High	Master Protein	Q9ERD7	Tubulin beta-3 chain OS=Mus musculus OX=10090 GN=Tubb3 PE=1 SV=1	0	864.957	87	55	37873	17	1	450	50.4	4.93	54869	55	15	6.95019e+07	6.16903e+07	4.07169e+07	4.89059e+07	6.57208e+07	4.98792e+07	7.52296e+07	4.66339e+07	2.57768e+07	2.06894e+07	1.78076e+07	4.95055e+07	4.03476e+07	5.33416e+07	3.39645e+07	4.13495e+07	4.29276e+07	2.46548e+08	1.30699e+08	2.35732e+08	1.8444e+08	1.08564e+08	1.3037e+08	4.15454e+07	2.96405e+07	3.53805e+07	2.91996e+07	2.43364e+07	2.65126e+07
High	Master Protein	Q9D6F9	Tubulin beta-4A chain OS=Mus musculus OX=10090 GN=Tubb4a PE=1 SV=3	0	863.578	88	54	57978	12	1	444	49.6	4.88	92835.9	54	0	2.83204e+06	2.75084e+06	1.7139e+06	4.95309e+06	2.76568e+06	4.57055e+06	3.04005e+06	2.30403e+06	697098	560408	143808	2.86789e+06	3.06642e+06	6.72259e+06	1.38839e+06	5.96957e+06	4.24832e+06	1.85518e+07	9.54566e+06	1.67893e+07	6.7983e+06	8.06353e+06	5.88678e+06	2.17493e+07	7.98598e+06	8.73704e+06	1.10666e+07	5.95763e+06	5.21699e+06
High	Master Protein	O08553	Dihydropyrimidinase-related protein 2 OS=Mus musculus OX=10090 GN=Dpysl2 PE=1 SV=2	0	824.148	95	55	16632	49	1	572	62.2	6.38	28159.8	55	8	1.1062e+08	8.62496e+07	6.1621e+07	6.38097e+07	7.40575e+07	5.9778e+07	8.82704e+07	5.44265e+07	2.73825e+07	2.22471e+07	2.22776e+07	4.72288e+07	3.12673e+07	4.29986e+07	3.27524e+07	4.06067e+07	4.7605e+07	1.0182e+09	5.7384e+08	8.46469e+08	5.53473e+08	3.47096e+08	3.71795e+08	2.47033e+08	9.70311e+07	1.02686e+08	1.55823e+08	4.92373e+07	6.7177e+07
High	Master Protein	Q62188	Dihydropyrimidinase-related protein 3 OS=Mus musculus OX=10090 GN=Dpysl3 PE=1 SV=1	0	820.607	94	51	11964	44	1	570	61.9	6.49	21570.6	51	2	6.7415e+07	5.35982e+07	3.5599e+07	3.52694e+07	5.07095e+07	2.98824e+07	6.90393e+07	2.82778e+07	1.59061e+07	1.46248e+07	1.53008e+07	3.68909e+07	2.92276e+07	4.2081e+07	2.92451e+07	3.515e+07	4.13997e+07	3.75698e+08	2.43785e+08	2.89708e+08	2.21172e+08	1.59391e+08	1.48998e+08	8.34181e+07	3.64921e+07	3.57568e+07	5.03517e+07	1.61207e+07	1.77335e+07
High	Master Protein	A0A0A6YY91	Neural cell adhesion molecule 1 (Fragment) OS=Mus musculus OX=10090 GN=Ncam1 PE=1 SV=1	0	805.057	65	73	12515	2	1	1089	116.3	4.83	16314.5	73	1	2.94933e+06	2.32695e+06	1.37874e+06	1.75085e+06	1.83525e+06	1.01498e+06	1.4087e+06	1.36187e+06	196201	149809	126783	1.03822e+06	835385	743738	712546	655534	1.13457e+06	1.18288e+07	6.95987e+06	6.87803e+06	4.27553e+06	4.10869e+06	4.42856e+06	530735	27263.2	359905	728136	197010	53438.9
High	Master Protein	Q3UBP6	Uncharacterized protein OS=Mus musculus OX=10090 GN=Actb PE=2 SV=1	0	801.407	85	44	26849	0	1	375	41.7	5.48	33057.6	44	6	1.71546e+07	1.25471e+07	8.98133e+06	6.48943e+06	1.13056e+07	4.77022e+06	5.12818e+06	4.20139e+06	821493	1.17787e+06	1.09696e+06	1.02663e+07	7.87249e+06	9.08338e+06	7.92803e+06	8.29816e+06	1.17138e+07	8.19333e+07	3.60777e+07	4.4337e+07	3.49692e+07	2.51808e+07	1.9491e+07	4.50688e+06	3.05552e+06	2.84052e+06	2.35778e+06	1.42143e+06	1.32672e+06
High	Master Protein	P13595	Neural cell adhesion molecule 1 OS=Mus musculus OX=10090 GN=Ncam1 PE=1 SV=3	0	790.287	58	74	12779	0	1	1115	119.4	4.83	15769.7	74	71	1.53589e+08	1.29107e+08	8.84226e+07	1.05789e+08	1.20811e+08	9.96444e+07	1.3387e+08	8.63258e+07	3.06606e+07	3.18377e+07	3.39032e+07	4.1394e+07	3.03877e+07	3.33173e+07	2.87679e+07	3.60977e+07	3.67035e+07	7.36362e+08	4.69638e+08	7.42608e+08	4.26581e+08	2.92204e+08	2.97565e+08	7.97557e+07	2.45287e+07	2.49712e+07	3.50841e+07	1.27608e+07	1.14277e+07
High	Master Protein	P63260	Actin, cytoplasmic 2 OS=Mus musculus OX=10090 GN=Actg1 PE=1 SV=1	0	764.708	99	47	27753	5	1	375	41.8	5.48	34201.1	47	50	2.79792e+08	2.26264e+08	1.56727e+08	1.8728e+08	2.53922e+08	2.50809e+08	2.67316e+08	1.92692e+08	7.17863e+07	8.38254e+07	8.01289e+07	8.01747e+07	7.39844e+07	8.50798e+07	5.86757e+07	7.95766e+07	8.44556e+07	1.10945e+09	5.9197e+08	9.15086e+08	5.85791e+08	3.87091e+08	3.71622e+08	3.1831e+08	1.25918e+08	1.49918e+08	1.38561e+08	6.68068e+07	6.94176e+07
High	Master Protein	A3KGU7	Spectrin alpha chain, non-erythrocytic 1 OS=Mus musculus OX=10090 GN=Sptan1 PE=1 SV=1	0	702.004	46	85	2531	84	1	2477	285	5.34	4170	85	0	3.96364e+06	2.91033e+06	1.98732e+06	1.93215e+06	2.33731e+06	4.58302e+06	7.9239e+06	6.24365e+06	3.48122e+06	1.87035e+06	1.66119e+06	843983	695914	1.20204e+06	1.13945e+06	710869	1.37076e+06	3.74438e+07	2.5533e+07	3.91093e+07	2.54635e+07	1.61851e+07	1.57881e+07	2.7692e+07	8.61731e+06	7.98836e+06	1.16649e+07	5.48997e+06	5.80007e+06
High	Master Protein	A0A0A0MQA5	Tubulin alpha chain (Fragment) OS=Mus musculus OX=10090 GN=Tuba4a PE=1 SV=1	0	697.209	72	41	56763	4	1	477	52.9	5.19	86231.8	41	0				18445.4			87008.6	63378										1.38391e+06	671026	996861	841704	330361	283134	4.96494e+06	1.3982e+06	2.69143e+06	3.11753e+06	3.95705e+06	699733
High	Master Protein	Q01853	Transitional endoplasmic reticulum ATPase OS=Mus musculus OX=10090 GN=Vcp PE=1 SV=4	0	691.481	82	65	3588	65	1	806	89.3	5.26	5923.26	65	0	1.4583e+07	9.95157e+06	8.17676e+06	1.3042e+07	1.26286e+07	4.21587e+06	9.31842e+06	5.6325e+06	1.87818e+06	1.48431e+06	1.09632e+06	5.9557e+06	6.76888e+06	7.27074e+06	3.93893e+06	9.89e+06	7.9895e+06	9.35608e+07	5.42962e+07	8.43117e+07	4.43414e+07	3.72155e+07	3.05521e+07	2.68108e+07	7.52753e+06	1.02658e+07	1.79377e+07	2.89977e+06	2.7506e+06
High	Master Protein	A0A0A6YY47	Neural cell adhesion molecule 1 OS=Mus musculus OX=10090 GN=Ncam1 PE=1 SV=1	0	684.993	64	64	11736	0	1	848	93.4	4.91	14202.4	64	2	682978	598492	410647	423703	469768	318048	385980	913550	176178	18831	111889	77798.2	63003.9		26666	40257.9	97905.1	8.14095e+06	2.69812e+06	2.50944e+06	3.36039e+06	2.70445e+06	2.07404e+06				17469.9	40289.1	21939.3
High	Master Protein	E9QB01	Neural cell adhesion molecule 1 OS=Mus musculus OX=10090 GN=Ncam1 PE=1 SV=2	0	657.237	64	61	11477	1	1	849	93.6	4.93	14018	61	0	393925	302370	183290	134367	447466	94402	223419		12079.9	10180.4	7743.88		54227			10783.3		1.64175e+06	1.85218e+06	3.15748e+06	990542	554401	303468	100863		22893.4			2167.5
High	Master Protein	A0A1S6GWH5	Uncharacterized protein OS=Mus musculus OX=10090 GN=Uba1 PE=2 SV=1	0	620.945	70	56	3927	47	1	1118	124.2	5.99	6563.05	56	6	2.17276e+07	1.73042e+07	1.15017e+07	1.16702e+07	1.80207e+07	1.25445e+07	1.51656e+07	8.36665e+06	2.76926e+06	3.64753e+06	3.03513e+06	3.32388e+06	2.25069e+06	1.99498e+06	2.09844e+06	2.94861e+06	2.33702e+06	1.0556e+08	6.32084e+07	1.03068e+08	6.4712e+07	4.29751e+07	4.32552e+07	2.46601e+07	1.0037e+07	8.25342e+06	1.05112e+07	5.29666e+06	4.2081e+06
High	Master Protein	P19096	Fatty acid synthase OS=Mus musculus OX=10090 GN=Fasn PE=1 SV=2	0	617.204	54	79	2178	79	1	2504	272.3	6.58	3494.93	79	0	9.92405e+06	6.28217e+06	4.5783e+06	5.78737e+06	7.37703e+06	3.59564e+06	4.22463e+06	2.69125e+06	2.04296e+06	1.90081e+06	1.79422e+06	565376	823926	316739	939641	894682	557404	4.9919e+07	3.01914e+07	6.21396e+07	2.99862e+07	1.96535e+07	2.14093e+07	1.20206e+07	5.11272e+06	5.32975e+06	7.25071e+06	2.75081e+06	7.3481e+06
High	Master Protein	Q6P1J1	Crmp1 protein OS=Mus musculus OX=10090 GN=Crmp1 PE=1 SV=1	0	594.921	88	49	9867	4	1	686	74.2	6.81	13292.6	49	37	2.71253e+07	2.17356e+07	1.53675e+07	1.83122e+07	2.19044e+07	1.53332e+07	2.22926e+07	1.20145e+07	4.96367e+06	6.44939e+06	6.97269e+06	9.92532e+06	1.11779e+07	9.72315e+06	8.24082e+06	1.04295e+07	1.48527e+07	2.27801e+08	1.26145e+08	1.87321e+08	1.39414e+08	8.13873e+07	7.67756e+07	3.90711e+07	1.944e+07	2.59877e+07	2.23474e+07	9.80064e+06	8.46552e+06
High	Master Protein	Q99P72	Reticulon-4 OS=Mus musculus OX=10090 GN=Rtn4 PE=1 SV=2	0	587.789	75	58	2981	58	1	1162	126.5	4.54	4540.16	58	0	2.06853e+07	1.63102e+07	1.04965e+07	1.05524e+07	1.34857e+07	6.89164e+06	1.24907e+07	7.36301e+06	1.19535e+06	2.33902e+06	2.88824e+06	7.56713e+06	5.73663e+06	7.74821e+06	6.27724e+06	6.07046e+06	9.25833e+06	8.50085e+07	4.0526e+07	5.39982e+07	3.94396e+07	2.74738e+07	2.68872e+07	1.62519e+07	5.91177e+06	4.5937e+06	7.27314e+06	3.69204e+06	2.4073e+06
High	Master Protein	P97427	Dihydropyrimidinase-related protein 1 OS=Mus musculus OX=10090 GN=Crmp1 PE=1 SV=1	0	578.093	92	48	9879	3	1	572	62.1	7.12	13270.8	48	0	609274	502154	372301	366201	243210	493642	544922	605112	138041			70608.7	36797.4	67068.8	45267.5	106778	160599	2.40436e+06	1.70371e+06	1.95338e+06	1.69833e+06	930261	1.92417e+06	1.40345e+06	628186	78133.3	443899	66144.6	135458
High	Master Protein	P63017	Heat shock cognate 71 kDa protein OS=Mus musculus OX=10090 GN=Hspa8 PE=1 SV=1	0	553.704	85	53	15963	36	1	646	70.8	5.52	14891.4	53	16	6.81331e+07	5.50412e+07	3.6103e+07	4.77358e+07	5.44051e+07	3.11412e+07	5.76523e+07	3.35447e+07	1.52778e+07	1.22501e+07	1.2198e+07	1.74186e+07	1.68441e+07	1.36081e+07	1.38155e+07	1.90698e+07	1.98755e+07	5.19422e+08	3.11591e+08	4.25149e+08	2.60439e+08	1.88101e+08	1.88517e+08	1.36768e+08	5.11714e+07	7.43143e+07	8.16712e+07	2.48059e+07	2.13057e+07
High	Master Protein	A0A0A0MQF6	Glyceraldehyde-3-phosphate dehydrogenase OS=Mus musculus OX=10090 GN=Gapdh PE=1 SV=1	0	519.014	85	36	14462	31	1	359	38.6	8.97	20148.6	36	7	8.9812e+07	6.86278e+07	5.43109e+07	7.59077e+07	9.08838e+07	3.34959e+07	6.29128e+07	4.20216e+07	1.66166e+07	1.55928e+07	1.40233e+07	1.6952e+07	1.20638e+07	1.69234e+07	1.15704e+07	1.89871e+07	1.63085e+07	3.92416e+08	2.16067e+08	4.61517e+08	2.3659e+08	1.60757e+08	1.72079e+08	2.81213e+08	1.47197e+08	1.87399e+08	2.2158e+08	1.19057e+08	1.31417e+08
High	Master Protein	P10126	Elongation factor 1-alpha 1 OS=Mus musculus OX=10090 GN=Eef1a1 PE=1 SV=3	0	507.158	73	34	7569	23	1	462	50.1	9.01	12648.2	34	11	3.80466e+07	2.88914e+07	2.13014e+07	2.96025e+07	3.92557e+07	1.90835e+07	3.25352e+07	1.14923e+07	1.10547e+07	1.36923e+07	1.06085e+07	1.47685e+07	1.35583e+07	1.92939e+07	1.5378e+07	1.84677e+07	1.65461e+07	2.9681e+08	1.54287e+08	3.90289e+08	1.6293e+08	9.37617e+07	1.13619e+08	5.45116e+07	1.70831e+07	2.54775e+07	2.95548e+07	8.41003e+06	1.64365e+07
High	Master Protein	P18872	Guanine nucleotide-binding protein G(o) subunit alpha OS=Mus musculus OX=10090 GN=Gnao1 PE=1 SV=3	0	504.041	85	40	8964	8	1	354	40.1	5.53	16081.9	40	31	6.0296e+07	5.13971e+07	3.82935e+07	4.16215e+07	6.30879e+07	4.21142e+07	5.38881e+07	3.51554e+07	1.83204e+07	1.63305e+07	1.74606e+07	1.89401e+07	1.29511e+07	1.98488e+07	1.15613e+07	1.78916e+07	1.42182e+07	3.16062e+08	1.93091e+08	2.95005e+08	2.56256e+08	1.44333e+08	1.50548e+08	9.53137e+07	3.47289e+07	3.55879e+07	5.24645e+07	2.35275e+07	2.6587e+07
High	Master Protein	Q62261	Spectrin beta chain, non-erythrocytic 1 OS=Mus musculus OX=10090 GN=Sptbn1 PE=1 SV=2	0	501.976	37	63	1394	59	1	2363	274.1	5.58	1689.74	63	3	3.9069e+06	3.00868e+06	2.47026e+06	3.93364e+06	1.6841e+06	4.10698e+06	5.474e+06	5.32058e+06	2.41606e+06	1.79097e+06	2.16483e+06	443478	108089	60794.4	82245.3	664450	431762	5.21196e+07	3.12655e+07	4.97877e+07	4.02885e+07	2.62238e+07	3.07393e+07	2.087e+07	5.52566e+06	2.97835e+06	5.97852e+06	1.87148e+06	3.15524e+06
High	Master Protein	Q71LX8	Heat shock protein 84b OS=Mus musculus OX=10090 GN=Hsp90ab1 PE=1 SV=1	0	500.358	73	53	5964	15	1	724	83.2	5.03	7477.84	53	17	2.44986e+07	1.95721e+07	1.53834e+07	2.32508e+07	2.24367e+07	1.45115e+07	1.4489e+07	1.27856e+07	5.2294e+06	5.36657e+06	5.50486e+06	2.70033e+06	1.74959e+06	1.98633e+06	1.62055e+06	3.96874e+06	3.7062e+06	1.08491e+08	6.42092e+07	1.10445e+08	7.71994e+07	4.18841e+07	4.99283e+07	2.38984e+07	1.18785e+07	1.08879e+07	1.27597e+07	4.68454e+06	7.77088e+06
High	Master Protein	Q8VDN2	Sodium/potassium-transporting ATPase subunit alpha-1 OS=Mus musculus OX=10090 GN=Atp1a1 PE=1 SV=1	0	490.821	48	49	7328	24	1	1023	112.9	5.45	12854.4	49	2	5.217e+06	3.92781e+06	2.1788e+06	4.00107e+06	3.96918e+06	2.46694e+06	3.72828e+06	1.85007e+06	556432	426164	450093	433501	636461	214446	54453.1	344538	694954	3.30246e+07	1.90463e+07	2.94269e+07	1.27987e+07	1.0525e+07	9.17496e+06	2.73097e+07	1.13217e+07	1.38062e+07	1.99595e+07	6.14674e+06	3.14037e+06
High	Master Protein	Q546G4	Albumin 1 OS=Mus musculus OX=10090 GN=Alb PE=1 SV=1	0	489.387	76	43	4251	43	1	608	68.6	6.07	7702.73	43	0	2.32301e+07	1.92466e+07	1.51201e+07	1.41237e+07	2.21773e+07	1.90711e+07	2.48025e+07	2.48205e+07	1.66703e+07	1.66678e+07	1.77585e+07	2.75181e+06	2.77465e+06	1.65346e+06	1.93845e+06	2.28947e+06	2.39824e+06	1.22853e+08	6.95927e+07	1.10072e+08	6.98249e+07	4.48075e+07	4.33178e+07	1.22847e+07	4.57409e+06	6.60025e+06	5.49023e+06	4.98028e+06	1.02211e+07
High	Master Protein	P58252	Elongation factor 2 OS=Mus musculus OX=10090 GN=Eef2 PE=1 SV=2	0	485.964	71	56	4154	55	1	858	95.3	6.83	6559.94	56	1	1.88286e+07	1.52984e+07	1.08624e+07	1.2872e+07	1.53899e+07	9.3749e+06	1.31567e+07	9.95093e+06	4.92158e+06	2.20968e+06	3.11693e+06	1.48354e+07	1.06918e+07	1.1866e+07	1.12276e+07	1.46959e+07	1.37404e+07	1.17032e+08	7.88959e+07	1.40697e+08	8.63675e+07	5.6476e+07	6.23699e+07	2.52743e+07	9.5367e+06	7.94968e+06	1.30216e+07	3.38616e+06	6.38645e+06
High	Master Protein	P50396	Rab GDP dissociation inhibitor alpha OS=Mus musculus OX=10090 GN=Gdi1 PE=1 SV=3	0	478.809	92	43	3472	36	1	447	50.5	5.08	6311.27	43	8	1.79607e+07	1.50983e+07	1.12212e+07	1.06483e+07	1.38505e+07	7.71129e+06	1.31242e+07	5.51635e+06	3.42464e+06	3.07346e+06	3.98435e+06	7.96251e+06	7.45524e+06	9.73166e+06	6.47337e+06	9.22188e+06	1.01688e+07	1.10545e+08	6.59882e+07	1.03338e+08	7.43198e+07	4.44259e+07	4.35429e+07	4.77712e+07	2.24531e+07	2.17321e+07	2.25315e+07	9.05458e+06	2.04537e+07
High	Master Protein	P07901	Heat shock protein HSP 90-alpha OS=Mus musculus OX=10090 GN=Hsp90aa1 PE=1 SV=4	0	477.877	71	54	4771	12	1	733	84.7	5.01	5945.94	54	42	5.34698e+07	3.65472e+07	3.10284e+07	2.79686e+07	3.40141e+07	2.53853e+07	2.97696e+07	2.39205e+07	1.0373e+07	9.11738e+06	1.0225e+07	5.88914e+06	4.15738e+06	5.66598e+06	4.24011e+06	6.7353e+06	7.73727e+06	3.92853e+08	2.37143e+08	2.95199e+08	2.48398e+08	1.38097e+08	1.5347e+08	7.88581e+07	2.2164e+07	1.38124e+07	3.01935e+07	1.0928e+07	1.17853e+07
High	Master Protein	Q3UH59	Myosin-10 OS=Mus musculus OX=10090 GN=Myh10 PE=1 SV=1	0	455.307	32	53	1160	48	1	2013	233.3	5.57	1434.44	53	4	1.44966e+06	595413	593400	938400	789539	2.37418e+06	1.32235e+06	1.73039e+06	570594	541699	234616	93744.5	67889.4	67255.9		55641.5	9737.54	2.91251e+07	1.69788e+07	1.83563e+07	1.21682e+07	6.65595e+06	9.66107e+06	5.183e+06	1.20137e+06	1.03829e+06	993549	510094	1.45961e+06
High	Master Protein	Q91XV3	Brain acid soluble protein 1 OS=Mus musculus OX=10090 GN=Basp1 PE=1 SV=3	0	451.523	94	31	9189	31	1	226	22.1	4.51	18241.7	31	0	1.09468e+08	8.22884e+07	5.95516e+07	4.87239e+07	5.59155e+07	6.53373e+07	4.57854e+07	5.9917e+07	1.71711e+07	1.51665e+07	1.48771e+07	2.0064e+07	1.75333e+07	1.82999e+07	1.93249e+07	1.90092e+07	1.74648e+07	1.50414e+09	6.18761e+08	8.13555e+08	5.68314e+08	3.1411e+08	3.68067e+08	1.73126e+08	2.72933e+07	1.00657e+06	2.00131e+07	1.53463e+07	9.68405e+06
High	Master Protein	O08599	Syntaxin-binding protein 1 OS=Mus musculus OX=10090 GN=Stxbp1 PE=1 SV=2	0	441.815	75	40	4311	1	1	594	67.5	6.96	7786.71	40	0	680688	635717	301271	625227	1.02499e+06		1.06833e+06	284260	921850	208715	173486	311084	111443			447184	8058.68	4.02033e+06	4.18185e+06	8.5261e+06	2.72459e+06	1.83565e+06	2.14839e+06	1.49563e+06	2.35085e+06	718635	1.523e+06	1.77757e+06	1.86118e+06
High	Master Protein	O08599-2	Isoform 2 of Syntaxin-binding protein 1 OS=Mus musculus OX=10090 GN=Stxbp1	0	433.269	74	40	4170	1	1	603	68.7	6.77	7592.18	40	30	1.72521e+07	1.53599e+07	1.05344e+07	1.13118e+07	1.50121e+07	1.02449e+07	1.39831e+07	8.0177e+06	4.46291e+06	3.99061e+06	5.82347e+06	4.3041e+06	4.85514e+06	4.78037e+06	3.91774e+06	5.93148e+06	5.43461e+06	9.66723e+07	5.81057e+07	9.65343e+07	5.14265e+07	3.78689e+07	3.26964e+07	4.99966e+07	1.9573e+07	2.35832e+07	2.69769e+07	1.33964e+07	2.61161e+07
High	Master Protein	Q6ZQ49	Sodium/potassium-transporting ATPase subunit alpha (Fragment) OS=Mus musculus OX=10090 GN=Atp1a2 PE=2 SV=1	0	429.864	40	41	6938	15	1	1022	112.2	5.6	11761.5	41	0	1.00326e+06	266685	348358	235094	712560	505435	612171	299034	23061.8	8623.93	10734.5				27161.1		30318	1.95316e+07	1.17039e+07	2.86308e+07	1.09138e+07	6.7986e+06	6.49969e+06	4.54342e+06	576608	1.77263e+06	1.04764e+06	180622	81684.1
High	Master Protein	A0A0R4J0I9	Low density lipoprotein receptor-related protein 1 OS=Mus musculus OX=10090 GN=Lrp1 PE=1 SV=1	0	418.628	22	59	838	59	1	4545	504.4	5.36	996.37	59	0	1.60918e+06	1.24264e+06	775417	627245	1.53398e+06	400741	1.93858e+06	955783	519510	612817	261530	369491	165071	80405.2	12943		177467	1.06839e+07	8.67137e+06	1.00364e+07	7.34766e+06	4.28039e+06	4.47414e+06	1.76598e+06	657124	435987	1.75614e+06	244346	617517
High	Master Protein	P06837	Neuromodulin OS=Mus musculus OX=10090 GN=Gap43 PE=1 SV=1	0	418.357	89	40	7744	39	1	227	23.6	4.73	9469.21	40	1	6.78493e+07	5.1106e+07	3.94331e+07	3.33114e+07	4.02244e+07	5.93832e+07	5.06206e+07	5.60488e+07	1.43437e+07	1.70497e+07	1.48816e+07	2.22603e+07	2.18824e+07	2.14345e+07	1.78355e+07	1.73706e+07	2.01632e+07	1.0549e+09	5.05222e+08	5.89906e+08	4.8929e+08	2.38137e+08	3.04529e+08	1.14288e+08	1.41632e+07	2.14259e+06	1.16084e+07	1.08199e+07	6.95369e+06
High	Master Protein	P18872-2	Isoform Alpha-2 of Guanine nucleotide-binding protein G(o) subunit alpha OS=Mus musculus OX=10090 GN=Gnao1	0	416.497	81	38	6780	2	1	354	40	6.01	10989.4	38	4	6.09104e+06	4.2127e+06	2.54679e+06	6.4362e+06	5.22842e+06	425954	3.65135e+06	1.08541e+06	1.04876e+06	381961	264776	51923.2				92962.9		1.76265e+07	1.55233e+07	1.03632e+07	8.45871e+06	9.71891e+06	4.56716e+06	5.24281e+06	1.84182e+06	1.3777e+06	3.05429e+06	373369	1.02878e+06
High	Master Protein	Q9EQF6	Dihydropyrimidinase-related protein 5 OS=Mus musculus OX=10090 GN=Dpysl5 PE=1 SV=1	0	403.187	82	34	3215	34	1	564	61.5	7.09	3968.55	34	0	1.52303e+07	1.08325e+07	7.83659e+06	1.03049e+07	1.01633e+07	7.52004e+06	1.16461e+07	7.29357e+06	3.09245e+06	2.10885e+06	2.25521e+06	3.33699e+06	2.26913e+06	3.41907e+06	2.27313e+06	2.50408e+06	3.67924e+06	1.25021e+08	7.10745e+07	1.00961e+08	6.7873e+07	4.11529e+07	4.1758e+07	2.25918e+07	8.9791e+06	8.23659e+06	1.96463e+07	5.85921e+06	9.53126e+06
High	Master Protein	Q04447	Creatine kinase B-type OS=Mus musculus OX=10090 GN=Ckb PE=1 SV=1	0	398.69	87	28	4254	27	1	381	42.7	5.67	7586.02	28	1	3.81e+07	2.74744e+07	2.24986e+07	2.25352e+07	2.60709e+07	2.41344e+07	2.15269e+07	1.648e+07	7.15936e+06	7.2396e+06	5.4406e+06	6.30168e+06	3.61123e+06	5.31542e+06	4.50867e+06	5.61958e+06	5.43074e+06	1.47248e+08	8.66716e+07	1.31548e+08	1.05238e+08	6.68933e+07	7.48368e+07	1.20563e+08	5.7282e+07	5.30142e+07	6.0738e+07	3.24257e+07	4.79045e+07
High	Master Protein	P52480-2	Isoform M1 of Pyruvate kinase PKM OS=Mus musculus OX=10090 GN=Pkm	0	381.172	79	44	3399	5	1	531	57.9	7.14	4340.6	44	39	2.28773e+07	1.46048e+07	1.26852e+07	1.46799e+07	1.6931e+07	1.25369e+07	1.32025e+07	9.65697e+06	4.00479e+06	3.46589e+06	3.30252e+06	6.96573e+06	4.35724e+06	4.72018e+06	4.65542e+06	7.22048e+06	8.76126e+06	1.69932e+08	9.45898e+07	1.82622e+08	1.03422e+08	7.09814e+07	6.39931e+07	7.13304e+07	2.27668e+07	1.85703e+07	3.2168e+07	1.26365e+07	1.33692e+07
High	Master Protein	Q3TQ70	Beta1 subnuit of GTP-binding protein OS=Mus musculus OX=10090 GN=Gnb1 PE=1 SV=1	0	374.644	76	28	7460	17	1	340	37.4	6	14173	28	13	7.00907e+07	5.79165e+07	3.76965e+07	5.06676e+07	5.58849e+07	3.08299e+07	5.09419e+07	2.14402e+07	1.3753e+07	1.14629e+07	1.51324e+07	1.22133e+07	9.88867e+06	8.03012e+06	8.35439e+06	1.03045e+07	1.50005e+07	2.43867e+08	1.43468e+08	2.89167e+08	1.66058e+08	1.06443e+08	1.00004e+08	7.43399e+07	3.0216e+07	4.07571e+07	3.59024e+07	1.88094e+07	1.92166e+07
High	Master Protein	P52480	Pyruvate kinase PKM OS=Mus musculus OX=10090 GN=Pkm PE=1 SV=4	0	369.323	77	42	3291	3	1	531	57.8	7.47	4194.09	42	0	393349	341539	148862	298113	316719	3350	105443											4.71451e+06	3.10646e+06	2.98151e+06	2.56231e+06	2.28594e+06	2.01284e+06	555791	139622	156038	356650	42714	64600.8
High	Master Protein	Q3UMM1	Tubulin beta chain OS=Mus musculus OX=10090 GN=Tubb6 PE=1 SV=1	0	368.324	53	30	44554	4	1	447	50.1	4.89	65682.8	30	0	28200.3	40977.6	3608.41	12636.8								20419.7		153679		44837.4		36899.7	58697.6		28573			25275.1	12664.5		17162.4	172297	71850.2
High	Master Protein	A0A1S6GWG6	Uncharacterized protein OS=Mus musculus OX=10090 GN=Atp6v1b2 PE=2 SV=1	0	368.219	76	33	1647	23	1	540	59.2	6.09	2220.12	33	8	4.51252e+06	3.50235e+06	2.20807e+06	2.72333e+06	2.33552e+06	1.50484e+06	2.6749e+06	1.40872e+06	569747	396063	631648	1.90012e+06	2.09931e+06	1.48726e+06	1.43966e+06	1.61035e+06	1.81493e+06	4.6663e+07	2.95406e+07	5.21753e+07	3.27578e+07	1.89817e+07	1.99741e+07	3.32395e+07	1.18529e+07	1.30899e+07	1.60682e+07	5.65747e+06	1.06972e+07
High	Master Protein	P26645	Myristoylated alanine-rich C-kinase substrate OS=Mus musculus OX=10090 GN=Marcks PE=1 SV=2	0	361.672	73	19	4975	19	1	309	29.6	4.34	10813.5	19	0	4.45793e+07	3.055e+07	2.66822e+07	2.01009e+07	2.30739e+07	2.43041e+07	1.95196e+07	2.0682e+07	6.76333e+06	5.0014e+06	5.00722e+06	7.42412e+06	8.13246e+06	9.08367e+06	8.24999e+06	8.70636e+06	6.94185e+06	5.01584e+08	2.48705e+08	3.08245e+08	2.14173e+08	1.5111e+08	1.44854e+08	3.82083e+07	4.57512e+06	1.47562e+06	5.88928e+06	2.80164e+06	2.44924e+06
High	Master Protein	A6ZI44	Fructose-bisphosphate aldolase OS=Mus musculus OX=10090 GN=Aldoa PE=1 SV=1	0	360.416	78	34	3330	26	1	418	45.1	7.91	4930.16	34	8	2.39732e+07	1.89533e+07	1.50857e+07	1.48777e+07	1.3988e+07	8.01851e+06	1.289e+07	9.62281e+06	3.70796e+06	2.3928e+06	3.18905e+06	8.5629e+06	7.16357e+06	7.7596e+06	6.49248e+06	8.43784e+06	1.16091e+07	1.33817e+08	7.81207e+07	1.19771e+08	8.4616e+07	4.82643e+07	4.4986e+07	9.62196e+07	3.2796e+07	3.09181e+07	3.24707e+07	1.62232e+07	1.27122e+07
High	Master Protein	P11983	T-complex protein 1 subunit alpha OS=Mus musculus OX=10090 GN=Tcp1 PE=1 SV=3	0	359.739	84	40	1801	40	1	556	60.4	6.16	2098.62	40	0	8.62745e+06	6.51068e+06	4.65305e+06	6.94326e+06	7.86569e+06	1.48521e+06	5.04123e+06	1.93143e+06	902082	951935	587870	2.07736e+06	1.84896e+06	1.67648e+06	1.5303e+06	3.67542e+06	2.41778e+06	3.84643e+07	2.04562e+07	2.6399e+07	2.35848e+07	1.25663e+07	1.36441e+07	4.18257e+06	1.73657e+06	1.10547e+06	2.44499e+06	578406	852866
High	Master Protein	Q3TYV5	2',3'-cyclic-nucleotide 3'-phosphodiesterase OS=Mus musculus OX=10090 GN=Cnp PE=2 SV=1	0	356.95	76	35	7016	33	1	420	47.1	8.97	13294.5	35	2	3.21676e+06	2.39498e+06	1.79478e+06	1.60752e+06	2.5284e+06	353407	1.57669e+06	654948	1.05207e+06	1.32262e+06	1.19372e+06	1.29992e+06	849274	1.84412e+06	1.02104e+06	982309	1.18547e+06	2.45475e+07	1.47782e+07	2.05434e+07	1.5508e+07	1.04277e+07	7.37432e+06	5.12114e+08	1.37079e+08	9.94165e+07	1.95116e+08	7.51602e+07	7.23222e+07
High	Master Protein	P46460	Vesicle-fusing ATPase OS=Mus musculus OX=10090 GN=Nsf PE=1 SV=2	0	349.838	65	40	1688	40	1	744	82.6	6.95	2304.17	40	0	7.00724e+06	3.43509e+06	3.60647e+06	5.54954e+06	4.02861e+06	6.05097e+06	3.8487e+06	4.49447e+06	1.74407e+06	931731	799679	359180	314270	286655	763079	520007	325185	5.88687e+07	3.75759e+07	4.83279e+07	3.0617e+07	2.34802e+07	1.94633e+07	3.05391e+07	1.36333e+07	7.9321e+06	1.78623e+07	6.42038e+06	1.15892e+07
High	Master Protein	P50516	V-type proton ATPase catalytic subunit A OS=Mus musculus OX=10090 GN=Atp6v1a PE=1 SV=2	0	344.676	71	36	2314	36	1	617	68.3	5.58	3288.48	36	0	6.36086e+06	4.89326e+06	3.22762e+06	3.79242e+06	4.24136e+06	1.95375e+06	5.02257e+06	2.37745e+06	1.22283e+06	1.15332e+06	656803	5.07842e+06	5.93194e+06	5.35939e+06	3.33532e+06	5.02056e+06	6.56576e+06	4.92914e+07	2.91996e+07	5.796e+07	3.2926e+07	1.86854e+07	1.62208e+07	3.71205e+07	1.20942e+07	1.48162e+07	1.45061e+07	7.52689e+06	6.13718e+06
High	Master Protein	Q542X7	Chaperonin subunit 2 (Beta), isoform CRA_a OS=Mus musculus OX=10090 GN=Cct2 PE=1 SV=1	0	344.24	77	36	1898	36	1	535	57.4	6.4	3129.72	36	0	2.33657e+07	1.53242e+07	1.3539e+07	1.05361e+07	1.85395e+07	2.65182e+06	1.5184e+07	3.61501e+06	2.00788e+06	2.01307e+06	2.25775e+06	3.5802e+06	1.49022e+06	1.80961e+06	2.62512e+06	5.11023e+06	3.02569e+06	5.54656e+07	2.91341e+07	6.57629e+07	2.61324e+07	2.01393e+07	1.78567e+07	1.24905e+07	2.58282e+06	4.58263e+06	3.25379e+06	1.35848e+06	3.1604e+06
High	Master Protein	Q5FW97	Enolase 1, alpha non-neuron OS=Mus musculus OX=10090 GN=EG433182 PE=1 SV=1	0	343.636	81	33	3409	26	1	434	47.1	6.8	5678.8	33	7	2.12812e+07	1.52832e+07	1.10371e+07	1.46248e+07	1.61068e+07	1.24994e+07	1.58114e+07	1.32625e+07	5.76871e+06	4.78593e+06	7.41933e+06	18677826	1.58916e+07	1.38449e+07	1.41114e+07	1.85737e+07	2.28193e+07	1.04172e+08	5.95756e+07	8.04621e+07	5.7817e+07	3.59968e+07	4.27051e+07	6.27292e+07	1.65476e+07	2.74915e+07	2.68782e+07	1.196e+07	9.92748e+06
High	Master Protein	P12960	Contactin-1 OS=Mus musculus OX=10090 GN=Cntn1 PE=1 SV=1	0	343.434	50	36	1731	36	1	1020	113.3	6.16	2494.6	36	0	4.17535e+06	3.32434e+06	2.42918e+06	1.1247e+06	1.84155e+06	3.12731e+06	8.06956e+06	4.22502e+06	2.61927e+06	2.09461e+06	4.2077e+06	3.07524e+06	1.86811e+06	3.00448e+06	2.69518e+06	3.23621e+06	2.97385e+06	4.77151e+07	2.6861e+07	4.77874e+07	2.56572e+07	1.73868e+07	1.22168e+07	2.55856e+07	1.09842e+07	1.15449e+07	1.0335e+07	4.0929e+06	4.32466e+06
High	Master Protein	P68033	Actin, alpha cardiac muscle 1 OS=Mus musculus OX=10090 GN=Actc1 PE=1 SV=1	0	343.194	56	30	17081	2	1	377	42	5.39	11488.4	30	0	6533.41	6533.63	6544.1	4683.01	16053.2															94483.2
High	Master Protein	P63101	14-3-3 protein zeta/delta OS=Mus musculus OX=10090 GN=Ywhaz PE=1 SV=1	0	341.209	95	39	7198	26	1	245	27.8	4.79	10224	39	15	7.61015e+07	5.8705e+07	3.94966e+07	3.91885e+07	4.52769e+07	4.64784e+07	5.58401e+07	4.21864e+07	1.80318e+07	2.03529e+07	1.63474e+07	1.01696e+07	1.03177e+07	8.77262e+06	9.02759e+06	1.26752e+07	1.27354e+07	4.90848e+08	3.23107e+08	5.66148e+08	3.94697e+08	1.9059e+08	2.36851e+08	2.0503e+08	6.91287e+07	4.11454e+07	5.88473e+07	3.75499e+07	5.47394e+07
High	Master Protein	P62259	14-3-3 protein epsilon OS=Mus musculus OX=10090 GN=Ywhae PE=1 SV=1	0	338.343	96	35	4968	27	1	255	29.2	4.74	6424.87	35	4	3.59176e+07	2.62472e+07	1.76716e+07	2.26342e+07	1.77835e+07	2.50254e+07	2.08921e+07	1.98883e+07	1.07109e+07	1.17379e+07	5.13731e+06	9.07546e+06	6.56488e+06	6.1622e+06	6.82169e+06	8.36522e+06	9.02586e+06	3.6966e+08	2.07546e+08	2.60547e+08	2.36531e+08	1.26304e+08	1.48749e+08	8.22374e+07	2.12951e+07	1.09508e+07	2.97861e+07	1.31529e+07	9.97482e+06
High	Master Protein	P39053-4	Isoform 4 of Dynamin-1 OS=Mus musculus OX=10090 GN=Dnm1	0	331.013	65	43	1400	2	1	864	97.4	7.17	1830.68	43	36	3.8133e+06	2.96014e+06	1.87227e+06	1.71062e+06	3.33671e+06	1.21495e+06	2.43136e+06	1.19169e+06	730450	649220	765849	623645	618010	634313	418473	1.0245e+06	380529	4.598e+07	2.28622e+07	4.24194e+07	1.71522e+07	1.43412e+07	1.41969e+07	3.05447e+07	1.13041e+07	6.34518e+06	1.46853e+07	8.27827e+06	1.06287e+07
High	Master Protein	Q3UKW2	Calmodulin-1 OS=Mus musculus OX=10090 GN=Calm1 PE=1 SV=1	0	329.919	58	20	4823	13	1	197	21.5	4.35	8494.44	20	8	2.13593e+07	1.71056e+07	1.53034e+07	1.25055e+07	1.27333e+07	1.83944e+07	1.90647e+07	1.88723e+07	1.03646e+07	1.53756e+07	8.82005e+06	4.25799e+07	4.82557e+07	3.63793e+07	3.37497e+07	3.85791e+07	4.84627e+07	1.35778e+08	9.6369e+07	1.44203e+08	1.22588e+08	6.35184e+07	7.19944e+07	1.03928e+08	3.1953e+07	2.82915e+07	3.11912e+07	1.46866e+07	1.24991e+07
High	Master Protein	A0A0J9YUN4	Dynamin-1 OS=Mus musculus OX=10090 GN=Dnm1 PE=1 SV=1	0	325.93	63	42	1385	1	1	864	97.2	6.87	1821.65	42	0
High	Master Protein	Q3TIP0	26S proteasome non-ATPase regulatory subunit 2 OS=Mus musculus OX=10090 GN=Psmd2 PE=2 SV=1	0	324.692	59	38	968	38	1	908	100.2	5.2	1418.52	38	0	2.33613e+06	1.42936e+06	994457	2.91431e+06	2.10667e+06	457162	1.05164e+06	438624	264483	97628.2	73576.9	1.57877e+06	1.76282e+06	1.51951e+06	1.13679e+06	1.44847e+06	646420	1.46664e+07	1.00493e+07	1.50295e+07	8.71975e+06	5.08699e+06	5.13785e+06	2.09689e+06	1.05337e+06	898473	1.50762e+06	587080	772856
High	Master Protein	Q3UUX9	Rab GDP dissociation inhibitor OS=Mus musculus OX=10090 GN=Gdi2 PE=2 SV=1	0	316.238	75	31	1948	24	1	445	50.5	6.47	3702.24	31	0	5.23159e+06	3.41358e+06	3.11695e+06	2.01638e+06	3.25422e+06	1.6586e+06	5.64465e+06	1.97244e+06	974180	912671	792765	712291	974529	1.59639e+06	925742	406025	523027	2.98926e+07	1.86951e+07	35270225	1.82654e+07	1.02203e+07	1.17517e+07	9.46992e+06	3.00367e+06	4.82249e+06	4.93343e+06	1.63227e+06	5.73623e+06
High	Master Protein	Q3TVV6	Uncharacterized protein OS=Mus musculus OX=10090 GN=Hnrnpu PE=2 SV=1	0	315.665	51	39	1722	39	1	800	87.9	6.24	2517.82	39	0	4.381e+06	3.14721e+06	1.24693e+06	2.02898e+06	4.6589e+06	1.9925e+06	2.08098e+06	1.41619e+06	1.19208e+06	919041	1.65151e+06	2.3913e+07	2.45862e+07	3.67866e+07	1.80124e+07	2.03575e+07	2.52938e+07	1.62514e+07	1.22993e+07	2.19982e+07	1.31185e+07	8.90716e+06	1.18406e+07	1.16011e+07	4.08021e+06	2.97898e+06	6.9734e+06	3.27837e+06	3.28545e+06
High	Master Protein	Q6A0F1	MKIAA0002 protein (Fragment) OS=Mus musculus OX=10090 GN=Cct8 PE=2 SV=1	0	311.768	84	42	1447	42	1	555	60.2	5.62	1543.51	42	0	1.12223e+07	8.22733e+06	6.9297e+06	6.08522e+06	8.82348e+06	2.81463e+06	6.09484e+06	2.16844e+06	667804	977396	883067	1.99329e+06	423802	2.41501e+06	1.58457e+06	1.65909e+06	3.05261e+06	4.85915e+07	2.79646e+07	4.02392e+07	1.94909e+07	1.55059e+07	1.16593e+07	6.12754e+06	1.32913e+06	1.65756e+06	2.23385e+06	459124	1.60368e+06
High	Master Protein	Q80YX1	Tenascin OS=Mus musculus OX=10090 GN=Tnc PE=1 SV=1	0	306.922	31	36	566	36	1	2110	231.7	4.89	583.8	36	0	2.53574e+06	1.40868e+06	1.18958e+06	1.37995e+06	1.1308e+06	1.02214e+06	533064	629021	78986.2		205408	592512	392372	139415	173580	1.13558e+06	159225	8.55565e+06	6.7234e+06	7.88154e+06	5.4135e+06	2.56846e+06	3.30506e+06	1.85548e+06	271265	27168.6	305335	108602	108302
High	Master Protein	E9QKR0	Guanine nucleotide-binding protein G(I)/G(S)/G(T) subunit beta-2 OS=Mus musculus OX=10090 GN=Gnb2 PE=1 SV=1	0	305.301	78	24	5698	13	1	382	41.4	6.6	10166.8	24	2	2.56501e+07	1.83696e+07	1.2497e+07	2.3182e+07	2.0023e+07	1.7038e+07	1.70845e+07	9.21844e+06	4.29406e+06	4.03098e+06	3.81116e+06	847418	633408	224257	312335	927501	942402	1.03857e+08	6.05063e+07	9.41664e+07	6.93327e+07	4.03572e+07	3.88279e+07	3.06915e+07	1.52025e+07	1.46866e+07	1.37702e+07	9.67549e+06	2.03644e+07
High	Master Protein	A3KN70	Dclk1 protein OS=Mus musculus OX=10090 GN=Dclk1 PE=2 SV=1	0	301.512	63	34	1808	1	1	740	82.1	8.66	2279.18	34	0																						691671
High	Master Protein	Q9JLM8	Serine/threonine-protein kinase DCLK1 OS=Mus musculus OX=10090 GN=Dclk1 PE=1 SV=1	0	293.155	60	34	1768	1	1	756	84.1	8.87	2192.79	34	26	6.92843e+06	5.01679e+06	3.14366e+06	4.40254e+06	5.13231e+06	4.6111e+06	6.26987e+06	3.8318e+06	1.43357e+06	1.07926e+06	771182	843002	580542	928587	614666	414647	503021	7.54543e+07	4.15683e+07	5.9952e+07	3.60182e+07	2.308e+07	2.36622e+07	5.80397e+06	1.71627e+06	1.11909e+06	3.33314e+06	845611	880018
High	Master Protein	F8WHB1	Calcium-transporting ATPase OS=Mus musculus OX=10090 GN=Atp2b2 PE=1 SV=1	0	291.042	44	37	1121	24	1	1243	136.7	5.97	1439.23	37	12	2.88151e+06	2.06792e+06	1.02343e+06	1.51725e+06	962517	1.88536e+06	1.53612e+06	1.56902e+06	96182.8	36671.4	90582.6	100050	135128	181153	17416.7	67482.3	130401	2.45848e+07	1.67351e+07	2.36785e+07	2.54053e+07	9.71752e+06	1.32686e+07	1.64983e+07	2.90163e+06	1.11916e+06	3.41962e+06	1.22668e+06	2.67003e+06
High	Master Protein	Q3TIJ7	Chaperonin subunit 7 (Eta), isoform CRA_a OS=Mus musculus OX=10090 GN=Cct7 PE=1 SV=1	0	290.557	74	34	1452	34	1	544	59.6	7.84	2166.37	34	0	1.50107e+07	1.10111e+07	8.15483e+06	6.65221e+06	1.21805e+07	4.09076e+06	6.05273e+06	3.74838e+06	1.61866e+06	1.3295e+06	1.76381e+06	3.89716e+06	1.63966e+06	2.12843e+06	3.10585e+06	3.80557e+06	4.56862e+06	4.01036e+07	2.241e+07	3.44007e+07	2.52534e+07	1.74574e+07	1.78224e+07	7.12586e+06	3.38179e+06	4.05718e+06	5.26312e+06	1.35366e+06	1.62916e+06
High	Master Protein	Q9R0P9	Ubiquitin carboxyl-terminal hydrolase isozyme L1 OS=Mus musculus OX=10090 GN=Uchl1 PE=1 SV=1	0	290.057	88	18	3135	18	1	223	24.8	5.24	6175.6	18	0	1.82676e+07	1.77459e+07	1.08542e+07	2.5507e+07	1.45544e+07	1.62885e+07	2.09572e+07	1.67792e+07	1.10024e+07	7.90101e+06	6.21521e+06	6.68076e+06	6.69611e+06	6.38669e+06	3.81782e+06	1.01455e+07	8.20646e+06	1.47393e+08	9.29012e+07	1.77053e+08	8.82468e+07	5.93429e+07	6.40142e+07	3.81399e+07	1.65607e+07	1.13549e+07	2.3854e+07	6.87058e+06	9.43355e+06
High	Master Protein	E9PVY8	Microtubule-actin cross-linking factor 1 OS=Mus musculus OX=10090 GN=Macf1 PE=1 SV=2	0	284.53	10	40	375	40	1	7355	831.4	5.41	394.46	40	0	302349	210614	202852	127372	257989	390362	499079	643441	90981.3	99547.2								9.63422e+06	4.5597e+06	6.97935e+06	3.85011e+06	2.13378e+06	1.67393e+06	769640	272699		113019	11063.4	4795.87
High	Master Protein	P56480	ATP synthase subunit beta, mitochondrial OS=Mus musculus OX=10090 GN=Atp5f1b PE=1 SV=2	0	282.548	71	26	1189	26	1	529	56.3	5.34	2049.51	26	0	2.67492e+06	2.21078e+06	1.19545e+06	1.02462e+06	826666	2.90481e+06	4.65263e+06	2.07487e+06	1.11846e+06	1.08782e+06	1.31165e+06	142845	74956.7	63927.6	149332	263390	177533	1.2464e+07	7.68915e+06	1.61759e+07	9.74222e+06	5.27059e+06	7.85191e+06	1.46052e+07	5.06155e+06	7.7057e+06	5.70296e+06	3.24755e+06	3.48688e+06
High	Master Protein	P27546-2	Isoform 2 of Microtubule-associated protein 4 OS=Mus musculus OX=10090 GN=Map4	0	281.4	54	41	1437	25	1	1124	117.3	4.98	1553.03	41	15	9.53922e+06	6.30538e+06	3.85517e+06	4.64207e+06	5.90324e+06	4.72029e+06	4.26532e+06	4.75711e+06	1.0604e+06	927273	853590	991753	1.47041e+06	2.29667e+06	1.40307e+06	1.35236e+06	1.70307e+06	3.9725e+07	2.57604e+07	3.35138e+07	2.61052e+07	1.63479e+07	1.45573e+07	9.09154e+06	5.02228e+06	608005	2.38087e+06	575374	483126
High	Master Protein	Q5SWR1	AP complex subunit beta OS=Mus musculus OX=10090 GN=Ap2b1 PE=2 SV=1	0	280.505	55	35	1612	25	1	951	105.7	5.34	2071.86	35	9	3.59208e+06	2.56269e+06	1.6084e+06	2.98473e+06	2.84988e+06	1.90559e+06	3.29174e+06	1.89341e+06	419269	310935	356130	360017	216388	291606	286115	434694	454580	1.91393e+07	1.30391e+07	2.41189e+07	1.25898e+07	1.04933e+07	1.04345e+07	1.1355e+07	9.93925e+06	5.28555e+06	9.52067e+06	3.05575e+06	5.2651e+06
High	Master Protein	A8IP69	14-3-3 protein gamma subtype OS=Mus musculus OX=10090 GN=Ywhag PE=1 SV=1	0	280.473	89	30	5477	18	1	247	28.3	4.89	8420.84	30	4	3.57084e+07	2.47667e+07	1.75563e+07	1.84729e+07	1.70196e+07	2.63727e+07	2.1997e+07	2.04315e+07	1.23108e+07	1.19791e+07	5.98815e+06	4.09933e+06	4.89336e+06	5.27899e+06	5.08879e+06	5.08359e+06	6.9835e+06	2.5592e+08	1.8287e+08	2.92045e+08	1.49007e+08	1.00386e+08	9.99775e+07	9.73808e+07	2.9915e+07	1.68268e+07	4.03399e+07	1.52643e+07	2.09633e+07
High	Master Protein	Q8VDQ8-2	Isoform 2 of NAD-dependent protein deacetylase sirtuin-2 OS=Mus musculus OX=10090 GN=Sirt2	0	277.499	77	21	2656	1	1	352	39.5	7.02	4141.73	21	0																								4.30565e+06	3.10551e+06	2.35488e+06	3.58653e+06	312112	1.34961e+06
High	Master Protein	G5E829	Plasma membrane calcium-transporting ATPase 1 OS=Mus musculus OX=10090 GN=Atp2b1 PE=1 SV=1	0	275.685	45	34	1258	12	1	1220	134.7	5.91	1786.17	34	8	2.22736e+06	1.73453e+06	1.23744e+06	1.78773e+06	1.91162e+06	2.1261e+06	1.48585e+06	1.68829e+06	259709	51668.3	73758							2.84552e+07	1.29525e+07	1.84831e+07	1.27842e+07	1.01284e+07	1.01477e+07	5.10511e+06	2.09956e+06	955684	1.16958e+06	731216	639304
High	Master Protein	Q80YC2	Hsp90ab1 protein (Fragment) OS=Mus musculus OX=10090 GN=Hsp90ab1 PE=2 SV=1	0	275.312	77	25	3252	1	1	363	41.7	5.07	4678.36	25	0
High	Master Protein	Q9QYR6	Microtubule-associated protein 1A OS=Mus musculus OX=10090 GN=Map1a PE=1 SV=2	0	274.556	23	38	638	36	1	2776	300	5	533.19	38	0	383535	311984	151073	164374	101218	162672	416834	286541	18503	67561.6	43690	35157.1					56695	1.01277e+07	4.31674e+06	7.49888e+06	5.45189e+06	2.91229e+06	3.5941e+06	1.21544e+07	2786515	2.17442e+06	3.44547e+06	787134	554640
High	Master Protein	Q3UJK6	NAD-dependent protein deacetylase OS=Mus musculus OX=10090 GN=Sirt2 PE=2 SV=1	0	272.302	77	21	2567	1	1	351	39.4	7.02	4078.83	21	20	305813	206427	35415.4	100857	264032	131802	63523.5	31667.7	51924.5	42965.9	136991	49548.7	200409	159381	41697.2	24622	298700	3.66271e+06	2.27074e+06	4.92894e+06	2.62308e+06	297273	993411	1.18078e+08	4.9937e+07	5.54297e+07	4.53418e+07	2.47402e+07	3.48883e+07
High	Master Protein	Q6PGJ3	L1 cell adhesion molecule OS=Mus musculus OX=10090 GN=L1cam PE=1 SV=1	0	272.108	36	32	1190	31	1	1259	140.8	5.96	1994.33	32	1	2.75768e+06	3.57541e+06	1.79835e+06	2.54511e+06	3.51272e+06	3.44815e+06	6.1816e+06	3.99866e+06	1.34044e+06	844492	1.85129e+06	179241	257349	131851	289197	343911	385416	1.92292e+07	1.12733e+07	1.11995e+07	8.8721e+06	6.01264e+06	6.23784e+06	1.50306e+06	479575	337953	793338	116996	386390
High	Master Protein	P10637-3	Isoform Tau-B of Microtubule-associated protein tau OS=Mus musculus OX=10090 GN=Mapt	0	270.53	75	29	3550	1	1	364	38.2	9.33	5716	29	1	9.07209e+06	5.49197e+06	3.57929e+06	3.53868e+06	5.91196e+06	5.87171e+06	5.63211e+06	5.95607e+06	1.95588e+06	1.86413e+06	974322	2.9316e+06	2.00163e+06	1.43997e+06	2.02343e+06	2.54177e+06	2.74052e+06	1.03428e+08	4.75561e+07	6.52101e+07	3.34237e+07	3.05637e+07	2.19994e+07	9.39662e+06	867684	509758	3.61163e+06	466541	534919
High	Master Protein	P68040	Receptor of activated protein C kinase 1 OS=Mus musculus OX=10090 GN=Rack1 PE=1 SV=3	0	269.251	80	27	1583	27	1	317	35.1	7.69	2013.55	27	0	4.95844e+06	3.10874e+06	2.64627e+06	5.21396e+06	5.02405e+06	1.41995e+06	3.61966e+06	1.08089e+06	467634	505675	230330	2.97434e+06	2.58184e+06	3.33538e+06	3.0699e+06	3.19401e+06	4.36181e+06	2.33844e+07	2.05871e+07	2.66472e+07	1.62176e+07	1.21509e+07	1.35671e+07	1.05429e+07	5.43263e+06	4.44139e+06	6.51644e+06	1.68908e+06	2.3998e+06
High	Master Protein	Q61553	Fascin OS=Mus musculus OX=10090 GN=Fscn1 PE=1 SV=4	0	268.446	70	29	1954	29	1	493	54.5	6.89	2649.71	29	0	6.5472e+06	5.36142e+06	3.7459e+06	4.03433e+06	3.95814e+06	3.56066e+06	6.1679e+06	3.62117e+06	1.48281e+06	1.13218e+06	1.47455e+06	1.19399e+06	1.20878e+06	1.60759e+06	1.32496e+06	1.7715e+06	1.71979e+06	3.96906e+07	2.52229e+07	3.49028e+07	2.43258e+07	1.51992e+07	1.23701e+07	1.80022e+07	6.22348e+06	6.29021e+06	7.39497e+06	2.8247e+06	2.44379e+06
High	Master Protein	Q9CQV8	14-3-3 protein beta/alpha OS=Mus musculus OX=10090 GN=Ywhab PE=1 SV=3	0	266.659	83	24	3921	10	1	246	28.1	4.83	5241.8	24	0	1.18787e+07	6.81518e+06	5.12812e+06	7.42869e+06	4.64235e+06	6.68265e+06	4.2955e+06	4.73443e+06	1.58333e+06	2.26285e+06	2.06785e+06	724780	366061	330810	419035	1.12749e+06	635777	1.20458e+08	7.60389e+07	1.2639e+08	7.58155e+07	4.73595e+07	3.60989e+07	3.62252e+07	9.17144e+06	7.88285e+06	1.12333e+07	6.68092e+06	4.71988e+06
High	Master Protein	Q3TXS7	26S proteasome non-ATPase regulatory subunit 1 OS=Mus musculus OX=10090 GN=Psmd1 PE=1 SV=1	0	266.565	56	31	686	31	1	953	105.7	5.39	602.62	31	0	5.41365e+06	3.76673e+06	2.65919e+06	3.77093e+06	3.43118e+06	655260	2.79991e+06	403167	455008	475182	593553	2.07067e+06	1.4325e+06	674178	1.06549e+06	1.70903e+06	1.28535e+06	2.03506e+07	9.3091e+06	1.26783e+07	7.81482e+06	4.87305e+06	6.69151e+06	6.39778e+06	1.44351e+06	1.91633e+06	4.81255e+06	838269	834791
High	Master Protein	Q8C5U3	Uncharacterized protein (Fragment) OS=Mus musculus OX=10090 GN=Hsp90aa1 PE=2 SV=1	0	266.298	68	37	2733	1	1	557	64.8	4.94	3324.62	37	0														208351											72369.2
High	Master Protein	Q8CGC7	Bifunctional glutamate/proline--tRNA ligase OS=Mus musculus OX=10090 GN=Eprs PE=1 SV=4	0	266.14	29	33	732	33	1	1512	170	7.66	871.76	33	0	2.28357e+06	1.2405e+06	966881	699247	1.94785e+06	23695.9	740598	80418.2	457779	284748	691216	323731	377416	467166	435024	444555	500290	3.40391e+06	3.60292e+06	5.03055e+06	3.1229e+06	2.49174e+06	1.76878e+06	3.28019e+06	1.88677e+06	692333	1.30791e+06	1.19856e+06	1.53804e+06
High	Master Protein	P10637-5	Isoform Tau-D of Microtubule-associated protein tau OS=Mus musculus OX=10090 GN=Mapt	0	262.131	75	29	3264	0	1	372	38.9	9.5	5317.32	29	0
High	Master Protein	Q8BFZ3	Beta-actin-like protein 2 OS=Mus musculus OX=10090 GN=Actbl2 PE=1 SV=1	0	261.547	52	22	7279	4	1	376	42	5.49	7925.23	22	0	503540	206216	184948	977031	309319	37576.8	60804.4	148907		17329.9	101596	41713.6		58335.2				102749	185458	203208	220542	362727	127392	103851	117879	82614	44655	28212.3	55498.3
High	Master Protein	Q9D8N0	Elongation factor 1-gamma OS=Mus musculus OX=10090 GN=Eef1g PE=1 SV=3	0	261.213	81	30	1612	30	1	437	50	6.74	2658.52	30	0	6.14042e+06	4.80451e+06	4.52266e+06	5.13898e+06	6.87327e+06	3.09414e+06	4.17894e+06	2.63947e+06	2.1838e+06	1.7238e+06	1.65409e+06	1.13065e+06	361033	827900	888602	1.19142e+06	1.5091e+06	1.59768e+07	1.17577e+07	1.98459e+07	1.16269e+07	7.9733e+06	8.78162e+06	5.40996e+06	3.07254e+06	3.02235e+06	2.7384e+06	2.83228e+06	2.54864e+06
High	Master Protein	P80315	T-complex protein 1 subunit delta OS=Mus musculus OX=10090 GN=Cct4 PE=1 SV=3	0	260.85	72	32	1791	31	1	539	58	8.02	2038.52	32	1	1.23554e+07	8.0386e+06	6.54724e+06	8.79054e+06	7.726e+06	2.82217e+06	4.58387e+06	3.02218e+06	870488	904627	960370	2.52887e+06	1.13317e+06	691110	794766	1.89435e+06	1.43208e+06	5.82305e+07	3.66449e+07	4.28478e+07	2.94935e+07	2.10477e+07	2.08795e+07	8.43483e+06	2.8708e+06	1.7444e+06	3.13461e+06	147010	427434
High	Master Protein	Q3TRJ1	Vacuolar protein sorting-associated protein 35 OS=Mus musculus OX=10090 GN=Vps35 PE=1 SV=1	0	257.903	44	23	1357	23	1	796	91.7	5.44	1782.04	23	0	1.22872e+06	1.07891e+06	576851	835644	814954	1.40077e+06	1.22373e+06	911159	56218.5	82821.1	341432	599132	439708	681086	514091	456729	406119	1.54986e+07	1.50372e+07	2.05418e+07	1.26035e+07	1.1027e+07	1.19654e+07	6.97326e+06	4.36641e+06	3.30423e+06	3.22117e+06	1.36961e+06	3.09694e+06
High	Master Protein	Q02248	Catenin beta-1 OS=Mus musculus OX=10090 GN=Ctnnb1 PE=1 SV=1	0	256.905	56	24	530	22	1	781	85.4	5.86	640.11	24	2	1.1408e+06	900995	374956	639236	1.32812e+06	684417	1.82216e+06	1.15459e+06	215654	411949	96851.7		58741.7	80718.1	27657.2	23967.2	103378	6.46875e+06	4.1775e+06	6.50752e+06	1.39138e+06	3.12466e+06	2.58466e+06	511804	269500	266588	701554	19017.5	51602.6
High	Master Protein	P23116	Eukaryotic translation initiation factor 3 subunit A OS=Mus musculus OX=10090 GN=Eif3a PE=1 SV=5	0	255.521	39	46	877	46	1	1344	161.8	6.77	963.44	46	0	3.13448e+06	2.07259e+06	1.22428e+06	2.02415e+06	2.45637e+06	264995	1.03825e+06	682330	182919	106866	34861.1	1.61931e+06	1.26798e+06	1.88446e+06	1.26431e+06	1.96161e+06	1.62218e+06	1.54637e+07	9.00952e+06	1.87707e+07	7.78916e+06	6.24252e+06	4.86264e+06	5.72831e+06	1.70396e+06	935526	2.23652e+06	322922	455277
High	Master Protein	Q3U4U6	T-complex protein 1 subunit gamma OS=Mus musculus OX=10090 GN=Cct3 PE=1 SV=1	0	255.394	82	36	1427	36	1	545	60.6	6.7	1950.01	36	0	1.06888e+07	7.6475e+06	5.69441e+06	7.461e+06	6.74842e+06	2.69267e+06	4.25727e+06	3.32491e+06	1.79777e+06	944779	694042	1.24602e+06	1.32986e+06	631249	895074	2.42115e+06	1.52927e+06	5.03512e+07	2.82627e+07	3.759e+07	2.50031e+07	1.92613e+07	1.52609e+07	6.97437e+06	2.1979e+06	1.91085e+06	2.87111e+06	559540	746926
High	Master Protein	Q3V117	ATP-citrate synthase OS=Mus musculus OX=10090 GN=Acly PE=1 SV=1	0	251.812	47	38	958	38	1	1101	120.7	7.44	1248.44	38	0	4.4447e+06	2.74825e+06	1.83861e+06	2.07611e+06	2.68695e+06	1.11517e+06	1.29326e+06	592423	416323	466026	434602	529788	668669	662237	334692	570573	1.0024e+06	1.86099e+07	1.42106e+07	2.71396e+07	1.10894e+07	7.99809e+06	7.69428e+06	7.75195e+06	1.81194e+06	2.05545e+06	2.83649e+06	859901	1.42845e+06
High	Master Protein	Q544Y7	Cofilin 1, non-muscle OS=Mus musculus OX=10090 GN=Cfl1 PE=2 SV=1	0	248.635	84	27	3339	22	1	166	18.5	8.09	6057.13	27	5	3.46861e+07	2.67331e+07	2.14483e+07	2.21886e+07	2.28165e+07	1.88705e+07	2.34904e+07	1.53382e+07	6.16871e+06	6.73523e+06	7.1005e+06	7.75793e+06	4.99784e+06	6.93529e+06	3.34397e+06	6.19756e+06	8.53886e+06	1.1903e+08	7.33798e+07	1.01407e+08	6.82455e+07	4.58928e+07	4.66674e+07	4.20059e+07	2.23893e+07	2.31634e+07	2.13906e+07	7.8581e+06	1.39269e+07
High	Master Protein	Q61171	Peroxiredoxin-2 OS=Mus musculus OX=10090 GN=Prdx2 PE=1 SV=3	0	247.602	89	19	1790	19	1	198	21.8	5.41	3126.32	19	0	2.05907e+07	1.3738e+07	1.13346e+07	1.84549e+07	1.74307e+07	1.07528e+07	1.2705e+07	1.16964e+07	2.15871e+06	1.96549e+06	2.08623e+06	2.19406e+06	1.84988e+06	1.67805e+06	1.31439e+06	2.18978e+06	2.15363e+06	9.75904e+07	5.38117e+07	9.13188e+07	5.49788e+07	3.18587e+07	3.56759e+07	1.77236e+07	9.11266e+06	5.42201e+06	9.54292e+06	4.1316e+06	4.76442e+06
High	Master Protein	P14206	40S ribosomal protein SA OS=Mus musculus OX=10090 GN=Rpsa PE=1 SV=4	0	247.55	64	23	1733	23	1	295	32.8	4.87	2805.97	23	0	5.75812e+06	2.88474e+06	1.86227e+06	4.40514e+06	6.16998e+06	2.45463e+06	3.14063e+06	2.4277e+06	985049	1.29941e+06	1.27545e+06	9.09071e+06	8.11579e+06	5.93139e+06	6.35019e+06	8.04034e+06	8.95654e+06	4.19152e+07	2.46685e+07	3.94557e+07	2.48104e+07	1.49764e+07	1.52398e+07	1.54751e+07	4.6278e+06	6.44407e+06	8.07673e+06	3.80125e+06	3.41108e+06
High	Master Protein	Q3UNH4	G protein-regulated inducer of neurite outgrowth 1 OS=Mus musculus OX=10090 GN=Gprin1 PE=1 SV=2	0	245.918	53	38	1412	38	1	932	95.4	7.93	1567.83	38	0	6.61252e+06	5.17765e+06	3.22499e+06	4.72857e+06	4.67961e+06	2.46099e+06	3.41813e+06	3.75375e+06	405643	517787	537529	607215	538617	355834	511861	495729	691630	6.06131e+07	3.411e+07	5.08644e+07	3.34296e+07	2.134e+07	2.1572e+07	7.94465e+06	1.2966e+07	1.01897e+06	1.72867e+07	468837	697052
High	Master Protein	P80316	T-complex protein 1 subunit epsilon OS=Mus musculus OX=10090 GN=Cct5 PE=1 SV=1	0	245.176	67	30	1424	29	1	541	59.6	6.02	2656.34	30	0	1.05093e+07	7.84146e+06	5.51043e+06	6.97393e+06	7.85456e+06	2.06873e+06	4.43494e+06	2.14388e+06	1.22426e+06	589534	736550	1.37447e+06	1.15028e+06	1.32297e+06	1.49299e+06	2.44385e+06	1.74181e+06	4.3135e+07	2.56499e+07	5.16361e+07	2.26767e+07	1.74009e+07	1.66186e+07	6.44272e+06	1.98343e+06	1.12364e+06	3.07234e+06	935778	2.78389e+06
High	Master Protein	P08752	Guanine nucleotide-binding protein G(i) subunit alpha-2 OS=Mus musculus OX=10090 GN=Gnai2 PE=1 SV=5	0	244.552	74	23	2928	12	1	355	40.5	5.45	3466.79	23	5	1.73691e+07	1.39544e+07	9.33063e+06	1.01926e+07	1.39185e+07	6.84544e+06	7.80773e+06	5.84574e+06	908174	831340	1.5103e+06	718638	646961	124027	275636	732054	407576	5.72113e+07	3.73158e+07	5.39546e+07	3.34281e+07	2.45921e+07	1.68797e+07	9.39185e+06	2.30841e+06	2.0644e+06	4.5323e+06	1.30852e+06	1.46329e+06
High	Master Protein	Q3UAD6	Heat shock protein 90kDa beta (Grp94), member 1 OS=Mus musculus OX=10090 GN=Hsp90b1 PE=1 SV=1	0	237.392	39	28	2082	27	1	802	92.4	4.82	1274.86	28	0	4.52806e+06	3.15026e+06	2.28502e+06	4.38563e+06	3.9402e+06	2.83979e+06	2.34385e+06	988806	427560	686733	649531			235982	90858.6		220718	4.48573e+07	1.98581e+07	2.06639e+07	1.84849e+07	1.05093e+07	1.88824e+07	2.22978e+06	254166	227325	142013	414029	370767
High	Master Protein	P62631	Elongation factor 1-alpha 2 OS=Mus musculus OX=10090 GN=Eef1a2 PE=1 SV=1	0	236.239	58	19	3242	8	1	463	50.4	9.03	4511.62	19	0	165834	375644	142879	151343	161968		536555			160323	49067.7	76779.9		46839.4	78503.6	351757		4.81687e+06	2.9986e+06	8.78973e+06	1.97182e+06	2.03301e+06	1.27998e+06	3.00357e+06	2.09815e+06	2.18496e+06	2.9368e+06	1.79204e+06	6.96805e+06
High	Master Protein	Q61301-3	Isoform 3 of Catenin alpha-2 OS=Mus musculus OX=10090 GN=Ctnna2	0	235.957	49	29	724	23	1	918	101.8	5.94	1047.99	29	4	1.61104e+06	1.50428e+06	1.10398e+06	657851	792149	1.6364e+06	1.55306e+06	1.75213e+06	283691	100709	520876	46468.5	232411	230545	70881	98094.9	94566.4	2.04112e+07	1.0893e+07	1.20137e+07	6.50055e+06	6.31157e+06	4.56251e+06	446982	118697		42945.3
High	Master Protein	P61164	Alpha-centractin OS=Mus musculus OX=10090 GN=Actr1a PE=1 SV=1	0	233.892	78	24	1375	10	1	376	42.6	6.64	1458.36	24	12	7.00854e+06	5.42381e+06	3.54569e+06	5.40833e+06	5.05224e+06	1.04636e+06	3.04999e+06	2.50344e+06	1.35575e+06	1.04526e+06	1.28823e+06	5.26179e+06	3.43573e+06	4.62658e+06	3.0715e+06	4.90771e+06	6.13696e+06	2.79218e+07	1.02106e+07	1.49689e+07	1.31382e+07	1.11589e+07	8.04747e+06	6.13083e+06	2.84329e+06	4.15179e+06	3.29102e+06	1.48486e+06	2.87444e+06
High	Master Protein	Q3TI05	Chaperonin containing Tcp1, subunit 6a (Zeta) OS=Mus musculus OX=10090 GN=Cct6a PE=2 SV=1	0	233.821	56	27	2006	27	1	531	58	7.08	2722.92	27	0	9.96725e+06	7.11442e+06	5.13628e+06	6.11125e+06	7.0112e+06	4.13539e+06	4.22928e+06	3.22248e+06	1.43035e+06	1.02733e+06	1.72449e+06	1.29592e+06	2.11176e+06	1.01582e+06	925362	2.09087e+06	2.37323e+06	4.62601e+07	2.91687e+07	3.86096e+07	3.15133e+07	1.6451e+07	2.00146e+07	5.54139e+06	1.66218e+06	2.00708e+06	3.78899e+06	1.49886e+06	2.40589e+06
High	Master Protein	P02772	Alpha-fetoprotein OS=Mus musculus OX=10090 GN=Afp PE=2 SV=1	0	233.814	67	27	1038	27	1	605	67.3	5.92	1559.4	27	0	6.39553e+06	4.7333e+06	4.38988e+06	4.12058e+06	5.61795e+06	1.81971e+06	2.44534e+06	1.07996e+06	861897	661204	628468							1.71823e+07	1.00053e+07	7.99923e+06	3.32809e+06	3.2394e+06	2.55243e+06	489876	338075	372938	379673	32851.8	37746.6
High	Master Protein	B2RRE0	A kinase (PRKA) anchor protein (Gravin) 12 OS=Mus musculus OX=10090 GN=Akap12 PE=2 SV=1	0	232.781	26	27	657	27	1	1684	180.6	4.44	857.96	27	0	1.6064e+06	866932	436241	577031	400961	507193	572290	796301	53352.2	30380.7	30132.2	80008.3	227199	102007	62658.9	75057.5	149882	3.87476e+07	1.83705e+07	2.29319e+07	1.76597e+07	8.79726e+06	1.48362e+07	2.69808e+06	363006		648833	86102.9	38021.1
High	Master Protein	B2MWM9	Calreticulin OS=Mus musculus OX=10090 GN=Calr PE=1 SV=1	0	232.413	71	21	1785	21	1	416	48	4.49	3102.33	21	0	1.20354e+07	1.25184e+07	8.69762e+06	1.04895e+07	1.01469e+07	8.99083e+06	6.3673e+06	6.68381e+06	2.55237e+06	7.09346e+06	4.16653e+06	1.95368e+06	554654	474196	106841	783502	532426	3.20414e+07	1.60808e+07	2.51849e+07	1.27378e+07	1.22885e+07	1.31345e+07	8.1004e+06	3.50936e+06	4.01416e+06	5.29309e+06	4.8388e+06	4.13203e+06
High	Master Protein	O88935	Synapsin-1 OS=Mus musculus OX=10090 GN=Syn1 PE=1 SV=2	0	232.163	64	25	1163	24	1	706	74.1	9.8	1141.19	25	1	1.90243e+06	1.03221e+06	976200	921304	725121	1.06211e+06	976887	1.22057e+06	250442	359855	302147	496997	283873	461005	473688	347666	525916	2.79521e+07	1.3829e+07	1.92464e+07	1.29927e+07	8.1017e+06	7.03804e+06	1.97932e+07	5.21936e+06	4.45429e+06	7.08943e+06	1.95129e+06	4.333e+06
High	Master Protein	P21279	Guanine nucleotide-binding protein G(q) subunit alpha OS=Mus musculus OX=10090 GN=Gnaq PE=1 SV=4	0	231.387	65	22	1895	14	1	359	42.1	5.68	3100.24	22	8	1.96212e+07	1.72612e+07	9.84532e+06	1.39532e+07	1.73471e+07	7.73505e+06	1.10755e+07	7.38216e+06	1.96099e+06	3.07716e+06	3.4033e+06	3.69551e+06	1.63241e+06	2.88552e+06	2.19291e+06	2.82942e+06	3.89098e+06	5.95173e+07	3.7483e+07	5.80719e+07	3.38042e+07	2.68024e+07	2.4528e+07	1.06371e+07	3.66596e+06	3.33544e+06	5287905	821610	1.52286e+06
High	Master Protein	A2A5Y6	Microtubule-associated protein OS=Mus musculus OX=10090 GN=Mapt PE=1 SV=1	0	230.218	36	29	2722	1	1	749	78	6.51	3470.09	29	30	1.94505e+07	1.16612e+07	1.05494e+07	1.12324e+07	1.36539e+07	1.36655e+07	1.43539e+07	1.35798e+07	4.25807e+06	2.43555e+06	3.24533e+06	5.45406e+06	4.15824e+06	6.72668e+06	4.02168e+06	5.31754e+06	7.44611e+06	1.59732e+08	9.68109e+07	1.08542e+08	7.64266e+07	5.91937e+07	5.51206e+07	3.40184e+07	7.52728e+06	6.19265e+06	1.71277e+07	3.81822e+06	2.82966e+06
High	Master Protein	Q571M2	MKIAA4025 protein (Fragment) OS=Mus musculus OX=10090 GN=Hspa4 PE=2 SV=1	0	229.751	49	29	926	27	1	930	103.2	5.88	1307.31	29	2	2.28599e+06	1.52907e+06	2.07595e+06	1.84506e+06	1.88611e+06	1.2384e+06	1.35574e+06	1.26487e+06	198437	123375	115303	315094	634804	410436	67081.3	594798	126853	2.96377e+07	1.42e+07	2.42555e+07	1.49878e+07	8.62815e+06	8.71284e+06	6.72184e+06	2.09196e+06	2.25272e+06	3.9224e+06	649618	336745
High	Master Protein	Q9D8E6	60S ribosomal protein L4 OS=Mus musculus OX=10090 GN=Rpl4 PE=1 SV=3	0	228.657	51	26	994	26	1	419	47.1	11	1388.07	26	0	4.29922e+06	2.52601e+06	1.35815e+06	4.39225e+06	2.35842e+06	536166	1.60874e+06	1.29342e+06	42722.9	68900.9	297336	8.04724e+06	5.9776e+06	6.75509e+06	5.2132e+06	7.49898e+06	7.89435e+06	3.20908e+07	1.4851e+07	1.99482e+07	1.33291e+07	9.61107e+06	9.57877e+06	1.07875e+07	4.018e+06	2.83833e+06	3.34243e+06	587893	733941
High	Master Protein	O88809	Neuronal migration protein doublecortin OS=Mus musculus OX=10090 GN=Dcx PE=1 SV=1	0	228.237	75	29	1664	1	1	366	40.6	9.28	2191.95	29	0																	44697.7	1.29788e+06	453054		172302	242655
High	Master Protein	Q6PGI2	Dcx protein OS=Mus musculus OX=10090 GN=Dcx PE=1 SV=1	0	227.245	75	29	1674	0	1	365	40.5	9.28	2175.83	29	1		83928.6													43184.5	32172.3	14794.4	323402	258833	307079
High	Master Protein	Q69ZW4	MKIAA0899 protein (Fragment) OS=Mus musculus OX=10090 GN=Ap2a2 PE=2 SV=1	0	226.569	47	31	788	25	1	967	107.3	8.29	758.74	31	5	7.4486e+06	4.1616e+06	2.50268e+06	4.21209e+06	4.21254e+06	5.86743e+06	2.0352e+06	5.29894e+06	2.32893e+06	1.95499e+06	1.99527e+06	681033	374239	302139	473038	859894	834322	2.40193e+07	1.63013e+07	2.68955e+07	1.5805e+07	1.1425e+07	7.82231e+06	7.05496e+06	2.7627e+06	2.57892e+06	4.13729e+06	556072	1.77877e+06
High	Master Protein	P31324	cAMP-dependent protein kinase type II-beta regulatory subunit OS=Mus musculus OX=10090 GN=Prkar2b PE=1 SV=3	0	223.45	68	26	1434	24	1	416	46.1	4.98	2140.2	26	2	4.61483e+06	3.46681e+06	2.80859e+06	4.03421e+06	3.05135e+06	3.33081e+06	3.80928e+06	2.83083e+06	947212	587353	1.0044e+06	402724	525702	403765	153808	300371	193920	4.91899e+07	2.99115e+07	4.65289e+07	2.6709e+07	1.85704e+07	1.55118e+07	5.95642e+06	2.51211e+06	1.90222e+06	4.10638e+06	725423	933087
High	Master Protein	Q3TXE5	Uncharacterized protein OS=Mus musculus OX=10090 GN=Canx PE=2 SV=1	0	223.208	58	28	1760	28	1	591	67.2	4.65	1935.45	28	0	6.56374e+06	4.0414e+06	3.08057e+06	2.99008e+06	5.38653e+06	1.79318e+06	2.89346e+06	1.91039e+06	544982	810114	861186	317150	345398	296964	193857	590324	183783	3.53898e+07	1.55588e+07	2.30815e+07	1.75183e+07	1.09589e+07	1.57981e+07	9.02242e+06	1.98117e+06	740863	1.89189e+06	1.12928e+06	1.09496e+06
High	Master Protein	F6VW30	14-3-3 protein theta (Fragment) OS=Mus musculus OX=10090 GN=Ywhaq PE=1 SV=1	0	221.445	64	22	3814	16	1	303	34.3	6.38	5556.82	22	0	1.85832e+07	1.08484e+07	8.71449e+06	1.00497e+07	8.64442e+06	1.24129e+07	7.41608e+06	7.94911e+06	3.759e+06	4.09177e+06	3.10321e+06	626050	532428	366660	299600	350636	892872	1.39481e+08	8.25058e+07	1.24394e+08	8.846e+07	6.22261e+07	4.82326e+07	5.89725e+07	1.80466e+07	6.69998e+06	1.63993e+07	1.07629e+07	7.1377e+06
High	Master Protein	Q5SVJ0	Calcium/calmodulin-dependent protein kinase II, beta, isoform CRA_b OS=Mus musculus OX=10090 GN=Camk2b PE=1 SV=1	0	219.754	54	22	3012	11	1	666	72.9	7.27	5189.7	22	11	2.885e+06	2.48488e+06	1.87162e+06	2.47111e+06	2.41693e+06	2.79189e+06	4.92855e+06	2.77632e+06	3.49571e+06	2.32075e+06	1.72762e+06	934352	793297	165521	631291	881034	886756	2.70831e+07	2.09766e+07	3.1079e+07	2.08044e+07	1.59145e+07	1.5843e+07	1.28064e+07	7.99376e+06	9.76938e+06	1.06443e+07	4.51355e+06	1.07176e+07
High	Master Protein	P40142	Transketolase OS=Mus musculus OX=10090 GN=Tkt PE=1 SV=1	0	218.074	64	25	1423	25	1	623	67.6	7.5	2770.08	25	0	3.02955e+06	2.76313e+06	2.32096e+06	5.2384e+06	3.05624e+06	2.87833e+06	3.62655e+06	2.22699e+06	1.5034e+06	394646	888163	1.42506e+06	934795	201779	495183	2.31678e+06	1.25353e+06	3.29139e+07	1.85962e+07	3.17433e+07	1.59876e+07	1.47821e+07	1.41709e+07	6.78238e+06	3.34217e+06	2.23686e+06	3.78013e+06	2.75931e+06	5.01555e+06
High	Master Protein	Q9CXL6	Doublecortin, isoform CRA_a OS=Mus musculus OX=10090 GN=Dcx PE=1 SV=1	0	217.452	75	29	1672	2	1	360	40	9.39	2164.03	29	21	1.1898e+07	8.16031e+06	5.93907e+06	6.51313e+06	5.86613e+06	9.38796e+06	6.19354e+06	8.97291e+06	2.3376e+06	2.6849e+06	2.49192e+06	2.24912e+06	1.27416e+06	1.61106e+06	1.20417e+06	1.85885e+06	2.74828e+06	7.42148e+07	3.58457e+07	4.69646e+07	3.58874e+07	2.47942e+07	1.94332e+07	5.31855e+06	396468		828286	170757	270367
High	Master Protein	Q3U7Z6	Phosphoglycerate mutase OS=Mus musculus OX=10090 GN=Pgam1 PE=1 SV=1	0	217.073	82	21	1780	21	1	254	28.8	7.18	2403.64	21	0	5.12882e+06	3.9978e+06	2.70549e+06	7.59525e+06	4.69168e+06	5.66386e+06	5.20165e+06	4.41607e+06	1.3086e+06	1.00662e+06	1.3015e+06	951890	2.07833e+06	2.8773e+06	1.48614e+06	2.06631e+06	2.09752e+06	3.19308e+07	1.53014e+07	2.90909e+07	1.83007e+07	1.04042e+07	1.04923e+07	1.84834e+07	7.2131e+06	9.88342e+06	1.07148e+07	4.55976e+06	2.99492e+06
High	Master Protein	Q8JZQ9	Eukaryotic translation initiation factor 3 subunit B OS=Mus musculus OX=10090 GN=Eif3b PE=1 SV=1	0	217.053	52	25	591	25	1	803	91.3	5.02	853.46	25	0	2.73911e+06	1.5901e+06	1.67988e+06	2.38614e+06	2.08241e+06	290570	1.16545e+06	569895	303932	94130.6	56196.1	124626	438246	199676	474348	456179	255757	1.59962e+07	8.00673e+06	1.92727e+07	7.78878e+06	6.32259e+06	4.44037e+06	4.32839e+06	1.70447e+06	562508	1.74371e+06	787207	898847
High	Master Protein	P17426	AP-2 complex subunit alpha-1 OS=Mus musculus OX=10090 GN=Ap2a1 PE=1 SV=1	0	216.587	40	26	1054	20	1	977	107.6	7.03	768.02	26	0	782242	785744	401914	972775	526117	71598.6	392149	6.49574e+06	3.68298e+06	994696	294660							9.15668e+06	6.38527e+06	5.37604e+06	5.9287e+06	3.11311e+06	2.99639e+06	5.71188e+06	1.81166e+06	1.72373e+06	4.28482e+06	984839	1.36207e+06
High	Master Protein	O08788	Dynactin subunit 1 OS=Mus musculus OX=10090 GN=Dctn1 PE=1 SV=3	0	212.544	33	28	717	28	1	1281	141.6	5.9	936.75	28	0	666922	291070	337394	423707	377269	332727	446521	110581		45712.5	91116.6	213148	136481	126943	245448	169698	306630	1.1574e+07	6.54486e+06	7.91296e+06	4.04108e+06	3.72361e+06	3.58453e+06	2.36738e+06	783421	113903	1.31131e+06	41948.7	75925.7
High	Master Protein	Q5PPQ7	Coronin OS=Mus musculus OX=10090 GN=Coro1c PE=2 SV=1	0	211.926	50	23	1337	22	1	474	53.1	7.08	1757.58	23	1	2.82162e+06	1.95526e+06	1.68764e+06	3.26741e+06	2.56534e+06	1.80464e+06	3.92129e+06	2.576e+06	1.38096e+06	1.78687e+06	818516	3.6086e+06	3.22306e+06	3.62127e+06	4.25031e+06	4.75072e+06	4.71692e+06	2.32272e+07	1.46589e+07	2.19501e+07	1.49379e+07	8.93336e+06	9.60954e+06	4.68041e+06	2.03588e+06	1.06638e+06	1.92272e+06	1.11278e+06	1.08138e+06
High	Master Protein	Q08EB5	CLIP-associating protein 2 OS=Mus musculus OX=10090 GN=Clasp2 PE=1 SV=1	0	211.899	33	29	670	26	1	1304	142.4	8.63	633.2	29	2	515057	627118	251971	362613	335506	66837.8	1.19825e+06	496893	672061	8124.31	317941		12081.9	168147	22272.1	112350	101674	1.81502e+07	9.91341e+06	1.29157e+07	8.56496e+06	1.35672e+07	4.53469e+06	2.41728e+06	1.53309e+06	520899	1.30853e+06	536138	709728
High	Master Protein	Q3UJ20	Uncharacterized protein OS=Mus musculus OX=10090 GN=Eno2 PE=2 SV=1	0	204.576	74	22	1327	16	1	434	47.3	5.11	1988.25	22	1	959292	1.44382e+06	1.14736e+06	606556	170941	1.15034e+06	1.03792e+06	495468	51407.2	167423	74135.9					370905	53520	1.42595e+07	6.33889e+06	7.95023e+06	7.39106e+06	4.8243e+06	5.36584e+06	1.85686e+07	6.83425e+06	5.78287e+06	6.91222e+06	3.64366e+06	3.57051e+06
High	Master Protein	I6L9D2	Actg2 protein OS=Mus musculus OX=10090 GN=Actg2 PE=2 SV=1	0	204.274	56	15	4419	1	1	202	22.4	5.55	3831.26	15	0
High	Master Protein	P05063	Fructose-bisphosphate aldolase C OS=Mus musculus OX=10090 GN=Aldoc PE=1 SV=4	0	203.844	74	26	1192	18	1	363	39.4	7.12	1849.47	26	0	2.38456e+06	2.00732e+06	1.80091e+06	1.62595e+06	1.43884e+06	1.35935e+06	1.32779e+06	817239	210752	141794	69740.8	301828	231408	299714	172585	141695	476270	2.10268e+07	9.42726e+06	1.58911e+07	7.74558e+06	6.70912e+06	2.5507e+06	7.19266e+06	3.65956e+06	1.94788e+06	4.71887e+06	132069	641700
High	Master Protein	Q3TFG3	Uncharacterized protein OS=Mus musculus OX=10090 GN=Eif4a1 PE=2 SV=1	0	202.177	72	22	1238	12	1	406	46.2	5.48	1647.62	22	10	4.07052e+06	2.48936e+06	2.42678e+06	3.20215e+06	3.15378e+06	2.38696e+06	2.89876e+06	2.63848e+06	114537	840665	196352	1.62598e+06	711236	999392	506240	1.0402e+06	1.21736e+06	3.85925e+07	2.30949e+07	2.92352e+07	2.14197e+07	8.98434e+06	1.29415e+07	4.54539e+06	2.12124e+06	1.33434e+06	2.47595e+06	415133	55488.2
High	Master Protein	P62843	40S ribosomal protein S15 OS=Mus musculus OX=10090 GN=Rps15 PE=1 SV=2	0	201.549	72	9	773	9	1	145	17	10.39	2112.84	9	0	375993	362301		408192	469113	1.39646e+06	948866	600554	1.01284e+06	727149		1.968e+07	2.05339e+07	2.23146e+07	5.19422e+06	2.52265e+07	2.8149e+07	6.7874e+06	4.97436e+06	1.10304e+07	9.90375e+06	4.54835e+06	5.62079e+06	2.43227e+06	2.07512e+06	2.11292e+06	1.66922e+06	1.2386e+06	2.38287e+06
High	Master Protein	Q8C8R3-2	Isoform 2 of Ankyrin-2 OS=Mus musculus OX=10090 GN=Ank2	0	200.702	15	34	459	33	1	3926	428.5	5.16	337.04	34	1	284287	278464	271231	213260	251738	858586	1.05457e+06	820190	339152	315894	100900				18872.7			1.08327e+07	5.96256e+06	8.89338e+06	3.19887e+06	3.4963e+06	3.41593e+06	2.90287e+06	420477	162195	903616	169132	53966.1
High	Master Protein	Q9WV27	Sodium/potassium-transporting ATPase subunit alpha-4 OS=Mus musculus OX=10090 GN=Atp1a4 PE=1 SV=3	0	200.546	12	14	3604	0	1	1032	114.8	5.71	6384.1	14	0
High	Master Protein	P60879	Synaptosomal-associated protein 25 OS=Mus musculus OX=10090 GN=Snap25 PE=1 SV=1	0	199.602	71	20	1259	4	1	206	23.3	4.77	1756.02	20	15	2.83417e+06	2.2099e+06	1.79716e+06	1.82321e+06	2.14393e+06	2.41843e+06	2.62214e+06	2.16328e+06	654181	446993	195424	366729	453424	357504	304531	388878	679035	3.23398e+07	1.6781e+07	2.07795e+07	1.38039e+07	8.18715e+06	8.30736e+06	1.68268e+07	6.95771e+06	5.23982e+06	5.54823e+06	1.8969e+06	1.58962e+06
High	Master Protein	A2AUK5	Band 4.1-like protein 1 OS=Mus musculus OX=10090 GN=Epb41l1 PE=1 SV=1	0	199.087	45	26	553	25	1	879	98.3	5.66	703.74	26	1	998007	1.24177e+06	988130	612318	900900	1.18243e+06	1.33995e+06	1.19127e+06	486812	215241	114510	233640	229969	176256	150463	172225	112207	2.54032e+07	1.27378e+07	2.12931e+07	1.49236e+07	8.99302e+06	1.01043e+07	3.07675e+06	932177	667792	543901	11543.4	70794.5
High	Master Protein	Q3TS44	Proteasome subunit alpha type OS=Mus musculus OX=10090 GN=Psma1 PE=1 SV=1	0	196.888	86	21	1031	21	1	263	29.5	6.46	1308.29	21	0	4.04561e+06	2.35231e+06	2.12714e+06	2.00247e+06	3.90102e+06	609710	1.5566e+06	624134	424667	438037	419655	2.93881e+06	3.23725e+06	3.52905e+06	3.3884e+06	3.34559e+06	4.61575e+06	9.69921e+06	9.51648e+06	1.39919e+07	1.15225e+07	7.75622e+06	7.57277e+06	4.93299e+06	1.8276e+06	999334	2.53744e+06	1.43693e+06	2.0064e+06
High	Master Protein	B2RSH2	Guanine nucleotide-binding protein G(i) subunit alpha-1 OS=Mus musculus OX=10090 GN=Gnai1 PE=1 SV=1	0	196.356	70	20	2159	10	1	354	40.3	5.97	2190.58	20	0	3.32063e+06	2.68979e+06	1.67397e+06	2.3753e+06	2.11987e+06	1.49009e+06	1.95835e+06	1.14014e+06		46617.1	135719	353530			149697		413570	1.07769e+07	7.4938e+06	1.08881e+07	5.32436e+06	4.097e+06	2.99978e+06	4.48698e+06	1.21663e+06	1.19076e+06	1.31687e+06	571598	619513
High	Master Protein	Q64514	Tripeptidyl-peptidase 2 OS=Mus musculus OX=10090 GN=Tpp2 PE=1 SV=3	0	194.908	34	25	370	25	1	1262	139.8	6.58	356.14	25	0	1.03263e+06	1.09575e+06	703533	368439	1.199e+06	31255.5	421740	57273.3			52135.8	1.29118e+06	649193	549226	954630	687303	1.24806e+06	5.65632e+06	3.49885e+06	4.73335e+06	2.3188e+06	837975	1.4219e+06	1.07054e+06	310472	109215	666845	119513	126515
High	Master Protein	Q3UGP0	Uncharacterized protein OS=Mus musculus OX=10090 GN=Dclk1 PE=2 SV=1	0	194.72	69	23	1398	1	1	363	40.3	9.67	1758.38	23	0			130537	28911.8	94323.7														905432			749686
High	Master Protein	Q9DC51	Guanine nucleotide-binding protein G(k) subunit alpha OS=Mus musculus OX=10090 GN=Gnai3 PE=1 SV=3	0	194.145	70	21	2156	12	1	354	40.5	5.69	2565.35	21	1	5.24639e+06	4.08487e+06	2.71039e+06	2.92652e+06	3.63621e+06	2.56219e+06	730051	2.17051e+06			100814	19105.7						7.81505e+06	6.20846e+06	7.03237e+06	5.67847e+06	3.27723e+06	3.53698e+06	1.49916e+06	112996	83697.2	274476	196867	375703
High	Master Protein	Q91VB8	Alpha globin 1 OS=Mus musculus OX=10090 GN=Hba-a1 PE=1 SV=1	0	190.418	84	10	2366	10	1	142	15.1	8.22	2909.19	10	0	2.36354e+07	1.95526e+07	1.65723e+07	1.64766e+07	1.83812e+07	8.07084e+06	3.00879e+07	1.38912e+07	9.6416e+06	8.04491e+06	8.46958e+06	279747	496782	180038	256851	644418	300405	1.67626e+08	1.15774e+08	1.6289e+08	9.17567e+07	6.42402e+07	1.18092e+08	1.93494e+07	1.10436e+07	8.24515e+06	2.57758e+07	7.88174e+06	6.54429e+06
High	Master Protein	P62242	40S ribosomal protein S8 OS=Mus musculus OX=10090 GN=Rps8 PE=1 SV=2	0	189.498	63	21	988	21	1	208	24.2	10.32	1144.5	21	0	3.95167e+06	2.14303e+06	1.579e+06	2.70947e+06	1.98647e+06	936018	2.13955e+06	1.7654e+06	303851	185866	204975	5.65014e+06	4.04109e+06	3.29789e+06	3.53371e+06	5.3647e+06	6.52562e+06	3.77819e+07	2.21466e+07	3.12819e+07	1.61153e+07	1.1431e+07	1.01003e+07	8.83624e+06	2.46899e+06	2.23423e+06	3.19948e+06	311251	197136
High	Master Protein	P09411	Phosphoglycerate kinase 1 OS=Mus musculus OX=10090 GN=Pgk1 PE=1 SV=4	0	185.841	61	19	1204	19	1	417	44.5	7.9	2275.39	19	0	3.94902e+06	2.74474e+06	2.31488e+06	3.45858e+06	2.39716e+06	2.29045e+06	3.59329e+06	1.80689e+06	709816	263962	446309	381529	510367	511681	289411	412072	467309	2.07226e+07	1.25052e+07	2.53423e+07	1.00303e+07	9.01073e+06	7.22085e+06	1.14244e+07	7.60633e+06	2.9923e+06	1.23705e+07	3.08536e+06	4.00931e+06
High	Master Protein	P09405	Nucleolin OS=Mus musculus OX=10090 GN=Ncl PE=1 SV=2	0	185.218	50	33	1015	33	1	707	76.7	4.75	1071.34	33	0	5.83249e+06	3.9773e+06	3.66802e+06	3.59434e+06	2.47077e+06	1.93627e+06	2.30364e+06	2.5911e+06	1.05945e+06	1.21955e+06	613399	4.13933e+06	4.97543e+06	6.67709e+06	5.09339e+06	4.24253e+06	7.33898e+06	3.87872e+07	2.52265e+07	3.58444e+07	3.0504e+07	1.69596e+07	1.62664e+07	1.57814e+07	4.35291e+06	4.4756e+06	5.45893e+06	2.35867e+06	2.5978e+06
High	Master Protein	Q3TRX4	Uncharacterized protein OS=Mus musculus OX=10090 GN=Palm PE=2 SV=1	0	184.833	70	17	920	17	1	339	36.7	4.88	1560.56	17	0	1.00725e+07	5.2991e+06	4.80478e+06	5.2779e+06	3.17806e+06	4.64422e+06	2.33652e+06	3.86261e+06	648217	283388	315165	116400	298531	575963	26587.9	544533	176573	6.86907e+07	3.94816e+07	4.99168e+07	3.76447e+07	2.55885e+07	2.70663e+07	2.49446e+07	1.45457e+06	360244	2.58879e+06	1.32159e+06	1.13688e+06
High	Master Protein	P26516	26S proteasome non-ATPase regulatory subunit 7 OS=Mus musculus OX=10090 GN=Psmd7 PE=1 SV=2	0	184.585	66	18	663	18	1	321	36.5	6.77	968.25	18	0	1.96712e+06	1.1416e+06	712529	2.94117e+06	1.94605e+06	739510	637325	239347	498800	370153	93059.7	5.35109e+06	4.60825e+06	5.32006e+06	3.20391e+06	5.28914e+06	6.5549e+06	6.24701e+06	2.92768e+06	3.36856e+06	3.82674e+06	2.31291e+06	2.89807e+06	1.81876e+06	386912	155791	733504	547970	755363
High	Master Protein	P61264	Syntaxin-1B OS=Mus musculus OX=10090 GN=Stx1b PE=1 SV=1	0	183.9	64	21	1340	19	1	288	33.2	5.38	1991.12	21	2	6.69431e+06	4.88611e+06	3.69422e+06	3.9371e+06	3.60258e+06	6.6615e+06	5.21792e+06	8.35329e+06	3.6235e+06	1.71562e+06	2.08666e+06	709493	352577	728711	991280	1.18302e+06	840567	6.48798e+07	3.85421e+07	5.71385e+07	3.86235e+07	2.41783e+07	2.67942e+07	2.2927e+07	6.87883e+06	4.39793e+06	8.25627e+06	6.8348e+06	5.34103e+06
High	Master Protein	Q3UD67	Uncharacterized protein OS=Mus musculus OX=10090 GN=Aars PE=2 SV=1	0	183.71	36	19	558	19	1	968	106.8	5.72	930.22	19	0	1.06804e+06	967589	537629	725583	1.36823e+06	817665	851052	737056	1.09923e+06	242702	1.0346e+06	160912	219459	125126	79639	281222	148739	2.59352e+07	1.37446e+07	8.51133e+07	1.79616e+07	1.19439e+07	1.20303e+07	3.65535e+06	1.91987e+06	2.29074e+06	1.58881e+06	1.41978e+06	1.67796e+06
High	Master Protein	P62960	Nuclease-sensitive element-binding protein 1 OS=Mus musculus OX=10090 GN=Ybx1 PE=1 SV=3	0	182.522	68	24	1072	17	1	322	35.7	9.88	1354.17	24	6	1.53265e+06	614088	547733	1.32602e+06	888807	1.11561e+06	756633	666873	54259.5	18069.8	90246.6	2.9538e+06	3.19391e+06	3.95857e+06	2.40441e+06	2.93269e+06	3.25263e+06	2.93551e+07	1.59204e+07	1.68963e+07	1.36413e+07	7.86363e+06	7.99837e+06	1.45776e+06	176762	487824	290423	95258.9	50716.9
High	Master Protein	A0A1B0GSX0	L-lactate dehydrogenase OS=Mus musculus OX=10090 GN=Ldha PE=1 SV=1	0	182.1	76	23	1650	21	1	361	39.7	8.35	1596.49	23	2	5.93725e+06	4.15819e+06	3.97944e+06	4.79989e+06	3.96859e+06	4.67964e+06	4.8414e+06	4.12915e+06	961824	406109	431233	855168	1.23995e+06	1.04827e+06	502359	1.60685e+06	1.0932e+06	3.08162e+07	1.80336e+07	2.51894e+07	1.94782e+07	1.21462e+07	1.61706e+07	1.9901e+07	6.92367e+06	5.47042e+06	1.06991e+07	2.57538e+06	3.86102e+06
High	Master Protein	P28663	Beta-soluble NSF attachment protein OS=Mus musculus OX=10090 GN=Napb PE=1 SV=2	0	181.649	69	17	888	14	1	298	33.5	5.47	1018.88	17	3	2.0551e+06	1.21101e+06	684239	1.42973e+06	913776	746604	499050	362438	495024	164754	84105		781084	678525	115175		1.1577e+06	2.10839e+07	1.10167e+07	1.92885e+07	1.21518e+07	6.61282e+06	9.11779e+06	1.22561e+07	5.52692e+06	4.879e+06	3.8912e+06	2.46748e+06	1.36947e+06
High	Master Protein	Q3UPA1	Guanine nucleotide binding protein, alpha 11 OS=Mus musculus OX=10090 GN=Gna11 PE=1 SV=1	0	179.091	56	15	1227	6	1	359	42	5.97	2053.29	15	2	3.80084e+06	2.35964e+06	1.71545e+06	1.69528e+06	2.03772e+06	1.19559e+06	2.45367e+06	430984	470903	444502	1.18044e+06	272468	243637	473369		185297	236753	6.64185e+06	5.14654e+06	5.65871e+06	5.13902e+06	5.15036e+06	3.24245e+06	1.93664e+06	528609	590663	935634	119116	398427
High	Master Protein	P62983	Ubiquitin-40S ribosomal protein S27a OS=Mus musculus OX=10090 GN=Rps27a PE=1 SV=2	0	178.229	72	21	2090	21	1	156	17.9	9.64	1740.85	21	0	1.45222e+07	6.91526e+06	8.34056e+06	7.22564e+06	1.07785e+07	4.70455e+06	6.88146e+06	2.60584e+06	1.07599e+06	1.99685e+06	673638	1.98352e+06	1.67786e+06	877226	946715	1.54772e+06	2.2502e+06	3.96109e+07	3.32817e+07	4.95963e+07	2.74617e+07	1.77892e+07	2.81794e+07	2.31738e+07	1.16886e+07	6.49811e+06	9.89278e+06	1.93744e+06	2.52661e+06
High	Master Protein	P60879-2	Isoform 2 of Synaptosomal-associated protein 25 OS=Mus musculus OX=10090 GN=Snap25	0	178.116	65	17	1026	2	1	206	23.3	4.86	1491.17	17	0		56801.3				52400.2												798407	502830	971173	293567	142500	271331				29385.9
High	Master Protein	P62715	Serine/threonine-protein phosphatase 2A catalytic subunit beta isoform OS=Mus musculus OX=10090 GN=Ppp2cb PE=1 SV=1	0	178.044	72	18	857	2	1	309	35.6	5.43	1415.62	18	12	4.70965e+06	3.78048e+06	3.01541e+06	2.83038e+06	3.73843e+06	2.21258e+06	2.24718e+06	2.06259e+06	1.05186e+06	1.05062e+06	1.06558e+06	519175	542153	435864	398832	633985	452291	2.52992e+07	1.05081e+07	1.73744e+07	1.39847e+07	6.51554e+06	7.59758e+06	5.05274e+06	3.62016e+06	3.08021e+06	3.00349e+06	2.0192e+06	1.48026e+06
High	Master Protein	Q8CHF1	Kinesin-like protein (Fragment) OS=Mus musculus OX=10090 GN=mKIAA0531 PE=2 SV=1	0	177.423	36	27	472	17	1	987	112.6	6.42	346.6	27	7	2.49792e+06	1.57234e+06	1.14778e+06	1.11082e+06	1.26585e+06	1.23524e+06	678868	987964	30178.7	33046.4	42788.8	137658	50953.6	106600	105773	83765.8	156462	2.33884e+07	1.33658e+07	1.75654e+07	1.10764e+07	6.87735e+06	5.17997e+06	2.23924e+06	968053	208234	677659	23866.8	34245.5
High	Master Protein	P14685	26S proteasome non-ATPase regulatory subunit 3 OS=Mus musculus OX=10090 GN=Psmd3 PE=1 SV=3	0	177.278	48	21	604	21	1	530	60.7	8.44	628.98	21	0	2.13134e+06	1.8775e+06	1.18853e+06	3.16229e+06	2.07849e+06	725654	808969	769217	60976.6	197042	299319	818513	399015	200404	423155	1.08048e+06	263347	1.00833e+07	4.80642e+06	4.88759e+06	4.76826e+06	3.39773e+06	1.90514e+06	2.44725e+06	1.07914e+06	1.06495e+06	1.49009e+06	329831	466730
High	Master Protein	D5MR34	Tubulin beta chain (Fragment) OS=Mus musculus OX=10090 GN=Tubb3 PE=3 SV=1	0	177.215	93	14	4936	1	1	133	14.5	5.39	6554.37	14	0				253788
High	Master Protein	O35098	Dihydropyrimidinase-related protein 4 OS=Mus musculus OX=10090 GN=Dpysl4 PE=1 SV=1	0	176.581	61	23	1154	20	1	572	61.9	6.98	1896.65	23	0	2.53266e+06	1.88256e+06	1.01625e+06	1.19604e+06	2.3214e+06	243788	1.57486e+06	595477	86246.9	168986	296479	30806.9	98204	186931	71441.6	57213.9	196716	1.55184e+07	8.73014e+06	1.81388e+07	7.02761e+06	5.26996e+06	5.45722e+06	6.12944e+06	2.34955e+06	927387	4.65161e+06	671541	690590
High	Master Protein	P63330	Serine/threonine-protein phosphatase 2A catalytic subunit alpha isoform OS=Mus musculus OX=10090 GN=Ppp2ca PE=1 SV=1	0	176.412	70	17	872	1	1	309	35.6	5.54	1422.52	17	0	375168	257214	91235.3	287928	79453.5	291002	6926.7	211600				101434	144160	138504	110054	109979	179269					430210	337816	712056	332705	343282	334005	118544	58386.3
High	Master Protein	A8DUK4	Beta-globin OS=Mus musculus OX=10090 GN=Hbb-bs PE=1 SV=1	0	175.953	82	13	3327	9	1	147	15.7	7.69	5110.3	13	4	5.40407e+07	3.45287e+07	2.998e+07	3.70863e+07	4.30313e+07	3.30993e+07	4.41328e+07	2.8479e+07	1.22465e+07	1.10808e+07	7.13714e+06		144028	72546.5	73501.9	298196	110936	4.84364e+08	2.73912e+08	4.92431e+08	2.35023e+08	2.04178e+08	1.22931e+08	7.09998e+07	2.34846e+07	2.23991e+07	3.58782e+07	1.20833e+07	1.28428e+07
High	Master Protein	P70168	Importin subunit beta-1 OS=Mus musculus OX=10090 GN=Kpnb1 PE=1 SV=2	0	175.081	47	20	606	20	1	876	97.1	4.78	887	20	0	1.25021e+06	919236	607631	1.11503e+06	803842	376847	957748	301011	145198	424888	58136.4	39432	142367	46041.6	65934.5	95531	39758.8	9.63662e+06	5.30864e+06	1.21525e+07	5.41878e+06	3.90647e+06	3.6758e+06	1.93618e+06	1.3466e+06	1.1066e+06	1.27475e+06	365817	466752
High	Master Protein	K3W4T3	V-type proton ATPase subunit a OS=Mus musculus OX=10090 GN=Atp6v0a1 PE=1 SV=1	0	174.68	31	20	910	20	1	838	96.4	6.84	1241.46	20	0	1.59655e+06	1.2113e+06	615012	696296	2.44052e+06	300641	1.61574e+06	593880	197017	410472	220855	270720	331146	418223	406199	387077	279505	6.59147e+06	5.13277e+06	1.38993e+07	8.20546e+06	2.91196e+06	4.29712e+06	5.73517e+06	4.74871e+06	3.70474e+06	2.42505e+06	1.61484e+06	2.89698e+06
High	Master Protein	P06745	Glucose-6-phosphate isomerase OS=Mus musculus OX=10090 GN=Gpi PE=1 SV=4	0	174.234	47	18	1033	18	1	558	62.7	8.13	1261.3	18	0	1.36104e+06	1.07686e+06	991294	1.04177e+06	1.11986e+06	695000	1.32927e+06	487226	65535	107805	323700	33432		218950	34141.4	13636.9	124960	1.05238e+07	5.31439e+06	1.07864e+07	8.01971e+06	3.63698e+06	5.89413e+06	1.31091e+07	7.20264e+06	5.11643e+06	9.83541e+06	3.93343e+06	6.24662e+06
High	Master Protein	P68510	14-3-3 protein eta OS=Mus musculus OX=10090 GN=Ywhah PE=1 SV=2	0	173.673	83	22	2473	12	1	246	28.2	4.89	2489.63	22	0	9.35842e+06	6.73717e+06	4.57805e+06	4.17718e+06	4.6303e+06	5.44094e+06	4.30249e+06	5.13953e+06	1.38594e+06	942745	889629	58389.6	210919		284832	216539	173862	5.09785e+07	3.8351e+07	7.07834e+07	5.13993e+07	3.6412e+07	3.4935e+07	2.37735e+07	4.10316e+06	2.85901e+06	8.90708e+06	2.67888e+06	1.82026e+06
High	Master Protein	Q3TSQ1	Sodium/potassium-transporting ATPase subunit beta OS=Mus musculus OX=10090 GN=Atp1b1 PE=2 SV=1	0	172.065	55	18	3111	18	1	304	35.2	8.65	3192.58	18	0	8.70216e+06	8.39529e+06	4.5345e+06	4.98139e+06	7.50895e+06	9.09262e+06	1.0184e+07	7.68723e+06	3.95153e+06	3.93411e+06	3.28272e+06	1.31118e+07	1.01501e+07	1.03753e+07	9.84027e+06	1.74702e+07	1.33971e+07	7.85443e+07	4.8086e+07	8.19524e+07	4.23344e+07	2.97292e+07	3.09224e+07	9.33724e+07	3.47864e+07	2.4669e+07	3.72005e+07	2.16299e+07	1.95523e+07
High	Master Protein	O08532-5	Isoform 2E of Voltage-dependent calcium channel subunit alpha-2/delta-1 OS=Mus musculus OX=10090 GN=Cacna2d1	0	171.939	30	23	583	23	1	1091	123.2	5.27	854.5	23	0	1.24029e+06	648764	219070	288892	660603	374259	756196	609725	86439.1	132270	70442.8	286918	471548	520854	324862	525111	486087	5.99804e+06	6.39835e+06	4.53764e+06	4.01336e+06	3.17493e+06	2.37908e+06	2.31049e+06	580476	105496	1.1606e+06	248369	296485
High	Master Protein	P47857-3	Isoform 3 of ATP-dependent 6-phosphofructokinase, muscle type OS=Mus musculus OX=10090 GN=Pfkm	0	171.798	37	21	462	18	1	931	102.3	7.06	755.24	21	3	785153	836152	92571.1	1.01475e+06	868283	224080	1.95143e+06	229346	67438.9	2829.78	95302.6	74605.5				134418	131839	1.36515e+07	6.55271e+06	2.00957e+07	1.19927e+07	7.53065e+06	1.16535e+07	8.29488e+06	2.59599e+06	3.80743e+06	6.16291e+06	966382	2.63109e+06
High	Master Protein	P61979-2	Isoform 2 of Heterogeneous nuclear ribonucleoprotein K OS=Mus musculus OX=10090 GN=Hnrnpk	0	171.167	52	23	986	23	1	464	51	5.33	1050.96	23	0	2.25052e+06	1.2746e+06	1.0083e+06	1.56106e+06	1.61793e+06	2.03801e+06	1.69181e+06	1.70681e+06	151670	179958	665226	885638	1.00499e+06	866034	1.02843e+06	1.03312e+06	1.19345e+06	4.98545e+07	2.05585e+07	3.41835e+07	2.48885e+07	1.25674e+07	1.62807e+07	1.56246e+07	3.46866e+06	1.19874e+06	2.80009e+06	783026	1.45509e+06
High	Master Protein	A0A087WPR1	Myelin-associated glycoprotein OS=Mus musculus OX=10090 GN=Mag PE=1 SV=1	0	170.032	37	15	694	15	1	627	69.3	5.1	1190.63	15	0	1.5978e+06	1.40455e+06	1.36454e+06	1.3572e+06	847769	767355	383989	841687	53087.6	187857								2.63408e+06	1.72906e+06	3.96842e+06	1.15001e+06	1.08696e+06	615990	2.73142e+07	2.26057e+07	6.89782e+06	2.17714e+07	1.37823e+07	1.22306e+07
High	Master Protein	B7U582	Heat shock protein 70-2 OS=Mus musculus OX=10090 PE=3 SV=1	0	169.846	29	20	10700	3	1	633	69.7	5.68	6431.19	20	0
High	Master Protein	P27773	Protein disulfide-isomerase A3 OS=Mus musculus OX=10090 GN=Pdia3 PE=1 SV=2	0	167.757	50	22	724	22	1	505	56.6	6.21	728.77	22	0	8.1431e+06	6.19222e+06	4.45603e+06	4.63854e+06	4.28344e+06	3.65649e+06	3.92485e+06	3.54388e+06	798862	727669	702194	984012	439340	994161	652967	408984	1.2458e+06	3.24308e+07	1.80275e+07	3.31186e+07	1.82445e+07	1.22937e+07	1.19859e+07	8.27751e+06	1.26505e+06	1.80348e+06	2.48594e+06	978577	514286
High	Master Protein	P14824	Annexin A6 OS=Mus musculus OX=10090 GN=Anxa6 PE=1 SV=3	0	166.385	44	21	597	2	1	673	75.8	5.5	1085.91	21	0		33271						34670.7										120467	232644	137789		51808.6		325801			106148	31144.9	131627
High	Master Protein	D3Z656	Synaptojanin-1 OS=Mus musculus OX=10090 GN=Synj1 PE=1 SV=1	0	165.938	23	23	490	23	1	1607	176.2	7.72	721.59	23	0	520599	229512	304440	287458	457243	534376	346540	379447	4079.29	11776.7	75458.2	45598.5	60750.6	178535	28411.5	153237	44722.4	7.66111e+06	4.54983e+06	7.09224e+06	4.45325e+06	2.58174e+06	2.14692e+06	7.59653e+06	1.79965e+06	3.43262e+06	3.04892e+06	841690	1.62222e+06
High	Master Protein	A2AB79	Histone H2A OS=Mus musculus OX=10090 GN=Hist3h2a PE=2 SV=1	0	165.901	63	9	383	5	1	130	14.1	11.05	804.76	9	4	1.09476e+06	609437	348428	2.7322e+06	785665	1.2011e+06	701364	281204	74970.8			630097	3.10018e+06	700080	372454	6.67905e+06	2.66581e+06	1.4462e+06	945982	2.36671e+06	960895	956231	760181	965379	225029	1.03236e+06	1.11995e+06	114981	124305
High	Master Protein	P14152	Malate dehydrogenase, cytoplasmic OS=Mus musculus OX=10090 GN=Mdh1 PE=1 SV=3	0	165.748	75	20	1540	20	1	334	36.5	6.58	1768.76	20	0	4.90687e+06	4.056e+06	3.09145e+06	2.84521e+06	3.19148e+06	2.811e+06	5.18782e+06	1.95335e+06	1.25465e+06	695803	686106	1.21433e+06	1.78277e+06	1.25992e+06	933033	843030	2.03072e+06	4.73329e+07	2.86254e+07	5.79094e+07	2.87447e+07	1.88346e+07	1.72483e+07	4.382e+07	1.3319e+07	2.4999e+07	1.8991e+07	9.21864e+06	1.01606e+07
High	Master Protein	Q8C338	Isocitrate dehydrogenase [NADP] OS=Mus musculus OX=10090 GN=Idh1 PE=2 SV=1	0	165.495	58	20	929	19	1	422	47.5	6.93	833.45	20	1	8.94062e+06	8.073e+06	5.61212e+06	3.79619e+06	3.95151e+06	2.04536e+06	8.47496e+06	2.88798e+06	2.02646e+06	1.75703e+06	2.3381e+06	2181272	1.65332e+06	1.3194e+06	850357	1.35166e+06	1.99051e+06	4.83616e+07	3.23306e+07	3.99076e+07	3.60646e+07	1.98188e+07	2.40484e+07	1.06364e+07	5.44952e+06	6.5215e+06	4.22422e+06	2.69331e+06	4.37164e+06
High	Master Protein	Q5SQX6	Cytoplasmic FMR1-interacting protein 2 OS=Mus musculus OX=10090 GN=Cyfip2 PE=1 SV=2	0	164.802	38	30	533	19	1	1253	145.6	7.05	483.31	30	8	783134	572910	404991	893392	618254	461962	962598	451109	115871	183171	52373.8	73864.2				60109.2		1.14357e+07	6.1173e+06	1.14886e+07	5.04434e+06	4.12381e+06	4.11039e+06	4.28026e+06	1.79917e+06	995380	3.42196e+06	106189	168722
High	Master Protein	P97351	40S ribosomal protein S3a OS=Mus musculus OX=10090 GN=Rps3a PE=1 SV=3	0	164.717	67	26	928	26	1	264	29.9	9.73	903.58	26	0	2.47157e+06	2.27175e+06	1.24591e+06	1726642	2.05659e+06	664750	1.91333e+06	877282	322776	344979	321337	6.94283e+06	6.28928e+06	5.97467e+06	5.32277e+06	6.55366e+06	6.73918e+06	1.63209e+07	1.0754e+07	1.43404e+07	7.74354e+06	5.27683e+06	4.21134e+06	4.52621e+06	1.62738e+06	620927	1.94734e+06	384739	320624
High	Master Protein	O70194	Eukaryotic translation initiation factor 3 subunit D OS=Mus musculus OX=10090 GN=Eif3d PE=1 SV=2	0	163.764	39	15	371	15	1	548	63.9	6.05	465.03	15	0	978466	867875	462449	677914	826233	108981			11851.7			45077.6		31052.4	31680		27806.4	3.4493e+06	2.13305e+06	2.51651e+06	2.11719e+06	766993	2.48276e+06	917135	101815	133830	48228.7	80846	241924
High	Master Protein	Q80TN1	MKIAA0968 protein (Fragment) OS=Mus musculus OX=10090 GN=Camk2a PE=2 SV=3	0	163.482	52	18	1780	12	1	487	55	7.18	2499.43	18	1	119326	61161.4	67885.4	88932.4	72631.2	192507	202536	127287	53302.7	336312	248402	94334.4		45816.1				3.4226e+06	1.74644e+06	3.68491e+06	2.75727e+06	1.1252e+06	2.9311e+06	1.42247e+07	6.72871e+06	7.68908e+06	9.57295e+06	2.45252e+06	3.10305e+06
High	Master Protein	E9Q1G8	Septin-7 OS=Mus musculus OX=10090 GN=Sept7 PE=1 SV=2	0	163.092	52	19	837	1	1	437	50.6	8.57	1102.6	19	0																		433712		282326			66596.5	589154	124550	220073
High	Master Protein	Q5FWI9	Adaptor protein complex AP-2, mu1 OS=Mus musculus OX=10090 GN=Ap2m1 PE=1 SV=1	0	162.991	56	19	542	19	1	435	49.6	9.54	623.66	19	0	2.37048e+06	1.6907e+06	1.12934e+06	1.13747e+06	1.92185e+06	324656	1.97861e+06	623929	428049	525136	230660	216546	276774	60635.9	225732	360257	184410	1.36695e+07	9.1744e+06	1.35027e+07	4.17195e+06	6.30451e+06	7.25623e+06	8.46192e+06	4.50917e+06	5.71591e+06	5.07017e+06	2.00308e+06	2.71514e+06
High	Master Protein	P97792	Coxsackievirus and adenovirus receptor homolog OS=Mus musculus OX=10090 GN=Cxadr PE=1 SV=1	0	162.809	56	16	1531	16	1	365	39.9	6.96	2128.28	16	0	1.4841e+07	1.10196e+07	7.79282e+06	9.69781e+06	8.0016e+06	1.03479e+07	8.35121e+06	8.15084e+06	3.02183e+06	1.74666e+06	1.35102e+06	1.32227e+06	955793	1.43272e+06	1.18321e+06	1.49021e+06	1.50603e+06	6.61832e+07	4.2327e+07	6.23676e+07	4.40249e+07	2.48416e+07	3.92358e+07	4.91586e+06	1.07813e+06	1.15136e+06	1.51508e+06	730981	1.82509e+06
High	Master Protein	Q3ULF7	MCG1196 OS=Mus musculus OX=10090 GN=Actr3 PE=1 SV=1	0	161.806	70	22	841	18	1	418	47.3	5.88	1315.47	22	4	3.23931e+06	1.95529e+06	1.5646e+06	1.90891e+06	3.37753e+06	2.74651e+06	2.65481e+06	2.20293e+06	1.48517e+06	1.53777e+06	317192	361538	435380	322796	100892	615120	770628	3.05616e+07	1.56325e+07	2.33009e+07	1.01214e+07	8.52395e+06	7.84374e+06	4.15178e+06	1.44056e+06	2.28148e+06	2.46881e+06	811673	1.05897e+06
High	Master Protein	B2RXS4	Plexin-B2 OS=Mus musculus OX=10090 GN=Plxnb2 PE=1 SV=1	0	161.083	23	25	404	25	1	1842	206.1	5.87	394.29	25	0	2.40638e+06	1.59269e+06	898110	2.03939e+06	1.03068e+06	497507	159383	406688	96765.4	6620.71	17571.6							6.15715e+06	4.94974e+06	6.31656e+06	2.13211e+06	2.28045e+06	1.80688e+06	827271	4.04931e+06	47943.8	3.49947e+06	1.80888e+06	2.6402e+06
High	Master Protein	Q8CAY6	Acetyl-CoA acetyltransferase, cytosolic OS=Mus musculus OX=10090 GN=Acat2 PE=1 SV=2	0	160.389	55	11	683	11	1	397	41.3	7.5	1346.21	11	0	968112	567627	397617	593103	780165	647241	1.62314e+06	815395	34147.5	146770	25531.7	544637	103717	593787	264688	1.63303e+06	269097	1.38512e+07	7.29111e+06	1.96095e+07	8.78826e+06	4.27332e+06	6.70621e+06	2.05282e+06	2.22647e+06	1.79191e+06	2.30059e+06	830854	2.46091e+06
High	Master Protein	D3Z4J3	Unconventional myosin-Va OS=Mus musculus OX=10090 GN=Myo5a PE=1 SV=1	0	158.778	24	32	415	30	1	1855	215.4	8.5	267.39	32	2	1.33421e+06	867093	500050	495464	937626	513272	794834	419996	82926.1	69095.9	88228.6	433271	409538	599425	386332	494418	673999	1.29836e+07	7.55849e+06	1.0952e+07	4.59688e+06	5.18756e+06	4.06763e+06	2.24894e+06	485339	771145	526268	40323.8	200385
High	Master Protein	O55131	Septin-7 OS=Mus musculus OX=10090 GN=Sept7 PE=1 SV=1	0	158.141	52	19	871	1	1	436	50.5	8.57	1093.88	19	15	3.62409e+06	2.33378e+06	2.12334e+06	2.99663e+06	1.6957e+06	1.3885e+06	2.15954e+06	1.01009e+06	747165	235602	632102	282276	311491	127017	267200	239923	321947	4.65725e+07	2.53637e+07	3.6156e+07	1.26187e+07	1.27736e+07	7.4599e+06	1.55053e+07	6.32255e+06	8.41571e+06	8.92647e+06	5.05656e+06	9.78148e+06
High	Master Protein	H7BX26	Centrosomal protein of 170 kDa OS=Mus musculus OX=10090 GN=Cep170 PE=1 SV=1	0	157.888	25	24	452	23	1	1578	173.8	7.2	567.57	24	0	878320	368753	158335	294141	534203	323163	291711	233413	123646	70824.6	94364.8	165372	166081	108612	143936	354724	243182	2.08794e+07	8.77298e+06	9.79161e+06	8.33727e+06	3.49398e+06	4.83346e+06	818497	152183		93169.1	90058.7	42581.6
High	Master Protein	Q76MZ3	Serine/threonine-protein phosphatase 2A 65 kDa regulatory subunit A alpha isoform OS=Mus musculus OX=10090 GN=Ppp2r1a PE=1 SV=3	0	157.804	52	25	850	18	1	589	65.3	5.11	854.04	25	7	3.11057e+06	3.89815e+06	2.77377e+06	1.88535e+06	2.72371e+06	906783	4.0344e+06	1.80154e+06	1.18003e+06	1.05317e+06	1.21072e+06	1.85602e+06	1.42963e+06	1.95262e+06	968412	1.37133e+06	1.65564e+06	2.76329e+07	1.65996e+07	2.54409e+07	1.67263e+07	9.11204e+06	1.02483e+07	6.65969e+06	2.38566e+06	3.17478e+06	3.5342e+06	1.44677e+06	4.61749e+06
High	Master Protein	Q64332	Synapsin-2 OS=Mus musculus OX=10090 GN=Syn2 PE=1 SV=2	0	156.756	39	12	348	11	1	586	63.3	8.43	856.47	12	0	120210		95357.5	50813.2	133660	122529	383811	168321		72080.2	11651.4							3.47309e+06	1.28078e+06	3.33746e+06		817007	756620	5.21696e+06	2.51159e+06	2.9984e+06	3.04736e+06	2.3351e+06	3.54911e+06
High	Master Protein	O55022	Membrane-associated progesterone receptor component 1 OS=Mus musculus OX=10090 GN=Pgrmc1 PE=1 SV=4	0	156.418	66	17	1542	15	1	195	21.7	4.7	3439.33	17	1	9.3917e+06	6.57518e+06	4.75056e+06	5.81078e+06	6.83279e+06	1.86893e+06	7.4513e+06	2.4751e+06	2.22079e+06	2.97048e+06	2.34492e+06	4.80845e+06	3.86035e+06	2.87187e+06	4.57017e+06	5.18183e+06	6.58054e+06	2.88028e+07	1.31028e+07	1.99365e+07	1.38937e+07	8.81405e+06	1.03057e+07	1.38183e+07	4.69025e+06	5939013	1.6526e+07	3.57346e+06	2.67123e+06
High	Master Protein	Q5SVY2	Peptidyl-prolyl cis-trans isomerase OS=Mus musculus OX=10090 GN=Ppia PE=1 SV=1	0	156.382	76	20	2962	19	1	164	18	7.9	2995.16	20	1	3.19635e+07	2.4898e+07	1.95359e+07	2.04807e+07	2.9626e+07	3.67497e+07	3.24999e+07	2.72252e+07	8.93321e+06	1.43701e+07	9.54867e+06	1.05304e+07	7.28139e+06	9.1145e+06	7.74478e+06	9.59432e+06	9.09116e+06	2.48425e+08	1.49681e+08	2.7107e+08	1.83293e+08	1.33294e+08	1.25795e+08	8.49159e+07	2.45734e+07	7.79123e+06	4.0589e+07	1.25578e+07	9.29462e+06
High	Master Protein	Q3U4W8	Ubiquitin carboxyl-terminal hydrolase OS=Mus musculus OX=10090 GN=Usp5 PE=1 SV=1	0	155.506	41	19	432	19	1	835	93.3	5.06	503.28	19	0	1.02086e+06	187263	500741	668958	359689	142942	241283	540219	107848	51971.3	433807	141757	316300	102242	106132	292978	155254	8.32012e+06	4.31565e+06	4.5927e+06	3.55685e+06	2.56766e+06	2.97685e+06	2.78083e+06	480388	280968	740516	137875	526337
High	Master Protein	P46096	Synaptotagmin-1 OS=Mus musculus OX=10090 GN=Syt1 PE=1 SV=1	0	155.477	50	17	546	13	1	421	47.4	8.53	536.43	17	3	679791	630094	466243	398679	319797	258894	730909	148743	90525.6			1.23921e+06	731349	619604	796173	372480	1.75465e+06	7.22527e+06	3.81233e+06	7.41053e+06	5.18169e+06	2.03671e+06	3.2318e+06	3.81569e+06	1.77396e+06	2.38691e+06	2.86222e+06	475741	187900
High	Master Protein	F8WIT2	Annexin OS=Mus musculus OX=10090 GN=Anxa6 PE=1 SV=1	0	155.009	43	21	556	2	1	667	75.2	5.55	967.39	21	17	1.26292e+06	999837	457564	852575	644166	403488	364697	561796	123071	148709	600393	14991	95350.6	18322.8	18956.6	9591.18	38420.4	1.67031e+07	1.19712e+07	1.73354e+07	1.01574e+07	5.88258e+06	6.47656e+06	1.23714e+07	4.85341e+06	2.81137e+06	5.33253e+06	2.5715e+06	4.13021e+06
High	Master Protein	Q8K1M6	Dynamin-1-like protein OS=Mus musculus OX=10090 GN=Dnm1l PE=1 SV=2	0	154.869	38	17	400	0	1	742	82.6	7.05	566.83	17	14	643582	363126	324005	349122	284669	172829	302558	347703	32981.2		6479.73		220545	159735			167781	1.10769e+07	5.53837e+06	8.35581e+06	5.32427e+06	3.60349e+06	4.97399e+06	5.88611e+06	1.03787e+06	246556	1.41976e+06	823694	953026
High	Master Protein	P70206	Plexin-A1 OS=Mus musculus OX=10090 GN=Plxna1 PE=1 SV=1	0	154.697	21	24	357	20	1	1894	211	6.9	321.12	24	3	802522	990856	115670	650912	939632	238538	1.20367e+06	611122		299598	335993	10068.1				34126.1		5.53463e+06	3.59683e+06	9.31008e+06	3.90116e+06	3.27643e+06	2.07182e+06	1.59834e+06	871215	260483	764152		419352
High	Master Protein	Q8R1B4	Eukaryotic translation initiation factor 3 subunit C OS=Mus musculus OX=10090 GN=Eif3c PE=1 SV=1	0	154.581	30	24	546	23	1	911	105.5	5.78	700.9	24	0	855713	576243	636940	283039	523667	337909	286172	680004		103062	110973	1.03351e+06	677825	172185	441914	41691.9	135621	1.03575e+07	4.59862e+06	4.68687e+06	4.94913e+06	1.34025e+06	3.9864e+06	1.05456e+06	32954.4	111018	160183	206046	116637
High	Master Protein	Q5YLW3	Ribosomal protein S3, isoform CRA_g OS=Mus musculus OX=10090 GN=Rps3 PE=1 SV=1	0	153.818	74	21	869	21	1	243	26.7	9.66	695.12	21	0	4.32994e+06	2.27927e+06	1.64322e+06	3.19434e+06	2.06184e+06	1.59372e+06	2.6846e+06	1.38998e+06	332693	112600	322937	5.32328e+06	3.99975e+06	3.88546e+06	3.36205e+06	4.00046e+06	4.52515e+06	2.29121e+07	1.51302e+07	2.6407e+07	1.56561e+07	1.23981e+07	1.02363e+07	8.11844e+06	3.47964e+06	3.38355e+06	2.55104e+06	683897	645145
High	Master Protein	Q5DTI2	ATPase, Ca++ transporting, cardiac muscle, slow twitch 2, isoform CRA_b (Fragment) OS=Mus musculus OX=10090 GN=Atp2a2 PE=2 SV=1	0	153.273	30	22	532	22	1	1061	116.5	5.5	819.2	22	0	1.68336e+06	1.29971e+06	522549	926558	724873	122296	398781	427024	309467	109352	101922	216842	120917	112918	58528.2	89648.7	138495	2.12723e+07	1.10472e+07	1.4958e+07	1.04814e+07	6.7752e+06	4.55907e+06	5.82709e+06	1.68502e+06	2.01582e+06	698291	463606	720854
High	Master Protein	O70251	Elongation factor 1-beta OS=Mus musculus OX=10090 GN=Eef1b PE=1 SV=5	0	153.075	72	13	596	12	1	225	24.7	4.69	1294.06	13	1	5.50702e+06	3.67677e+06	2.8873e+06	3.42281e+06	3.42898e+06	1.1623e+06	2.69876e+06	1.49625e+06	506536	406326	194907	1.9606e+06	1.64281e+06	1.82326e+06	1.48644e+06	1.39314e+06	1.86021e+06	2.2325e+07	1.28801e+07	2.20524e+07	1.2588e+07	9.84321e+06	6.91265e+06	4.23883e+06	1.33632e+06	1.41573e+06	2.16346e+06	644834	616934
High	Master Protein	P54763-2	Isoform 2 of Ephrin type-B receptor 2 OS=Mus musculus OX=10090 GN=Ephb2	0	152.057	29	19	583	15	1	987	110	5.78	676.1	19	4	2.65832e+06	2.23246e+06	1.29301e+06	1.99102e+06	1.30906e+06	294739	430249	470376	32956.8	32982.7	125433							9.09023e+06	3.78625e+06	9.25993e+06	3.77444e+06	2.92112e+06	3.44496e+06	279042	242913	100805	165389		227060
High	Master Protein	P20029	Endoplasmic reticulum chaperone BiP OS=Mus musculus OX=10090 GN=Hspa5 PE=1 SV=3	0	151.661	37	20	1327	17	1	655	72.4	5.16	2072.28	20	0	3.13713e+06	2.64295e+06	1.64463e+06	1.62388e+06	1.14636e+06	1.54805e+06	1.60095e+06	1.49895e+06	482940	106884	243750	28851.6	6514.59	8443.26	4979.51		29325.8	2.09195e+07	1.34427e+07	2.36516e+07	9.05551e+06	7.77821e+06	6.69445e+06	2.99609e+06	456884	361085	1.11248e+06	393171	138602
High	Master Protein	P29341	Polyadenylate-binding protein 1 OS=Mus musculus OX=10090 GN=Pabpc1 PE=1 SV=2	0	151.335	40	25	627	18	1	636	70.6	9.5	707.16	25	6	2.17623e+06	1.19023e+06	955240	2.32507e+06	1.59546e+06	338159	656846	262664	30952.8	217984	213420	1.37894e+06	1.35074e+06	1.15943e+06	1.41216e+06	1.6696e+06	1.55985e+06	1.77503e+07	8.05504e+06	1.47198e+07	1.06533e+07	3.0287e+06	1.16678e+07	7.06317e+06	1.17426e+06	3.30076e+06	3.29319e+06	831302	1.19446e+06
High	Master Protein	O88569	Heterogeneous nuclear ribonucleoproteins A2/B1 OS=Mus musculus OX=10090 GN=Hnrnpa2b1 PE=1 SV=2	0	150.859	54	19	604	18	1	353	37.4	8.95	507.35	19	1	922392	643157	240808	534595	908650	439911	661044	878536	199651	20613.4		3.41159e+06	2.6503e+06	2.65549e+06	2.07292e+06	3.64818e+06	3.14987e+06	6.49965e+06	3.98554e+06	6.96637e+06	5.17129e+06	3.10517e+06	4.24772e+06	6.37239e+06	1.76658e+06	1.70624e+06	2.07296e+06	566238	305358
High	Master Protein	O35927	Catenin delta-2 OS=Mus musculus OX=10090 GN=Ctnnd2 PE=1 SV=1	0	149.384	25	21	349	21	1	1247	134.9	7.65	322.95	21	0	114982	93223.6	39346	20774.3	21604.8		39727.4	78234.5	35569.4	14557.5			31651.8	133943	12261.8	101974	97029.1	4.79782e+06	2.90696e+06	3.51133e+06	2.48189e+06	1.18484e+06	1.9682e+06	191270	73581.9		14275.1
High	Master Protein	E9Q035	Uncharacterized protein OS=Mus musculus OX=10090 GN=Gm20425 PE=4 SV=1	0	148.54	30	21	619	2	1	978	107.7	7.77	609.99	21	14	2.53114e+06	1.51156e+06	1.24723e+06	1.61355e+06	1.08165e+06	1.68535e+06	1.68218e+06	1.0651e+06	57914.8	305746	117665	105766	256261					2.20158e+07	7.00244e+06	8.04536e+06	1.17306e+07	3.25598e+06	7.69984e+06	1.05871e+06	331954	206108	384711		28487.3
High	Master Protein	Q6R0H7	Guanine nucleotide-binding protein G(s) subunit alpha isoforms XLas OS=Mus musculus OX=10090 GN=Gnas PE=1 SV=1	0	147.939	21	16	1272	15	1	1133	121.4	4.81	1832.94	16	0	1.28719e+07	1.09028e+07	6.75811e+06	6.25133e+06	8.76732e+06	5.36744e+06	6.26655e+06	3.3813e+06	1.72582e+06	1.20314e+06	1.56702e+06	555888	185928	310410	585010	309525	329565	2.17753e+07	1.62791e+07	1.72655e+07	1.74476e+07	1.10319e+07	1.49049e+07	7.50641e+06	1.08125e+06	1.20035e+06	1.61381e+06	910719	1.9846e+06
High	Master Protein	A0A087WRE8	CLIP-associating protein 1 OS=Mus musculus OX=10090 GN=Clasp1 PE=1 SV=1	0	147.901	24	24	327	1	1	1526	167.9	9	277.69	24	0																			355389
High	Master Protein	Q4FJL2	Reticulon OS=Mus musculus OX=10090 GN=Rtn1 PE=1 SV=1	0	147.857	28	18	1300	11	1	780	83.5	4.58	1208.32	18	7	1.14102e+07	7.11286e+06	5.88051e+06	7.67979e+06	8.60951e+06	5.79583e+06	5.81662e+06	4.85553e+06	1.20184e+06	1.19721e+06	1.50007e+06	2.42102e+06	1.27028e+06	659941	1.31005e+06	1.53839e+06	1.78565e+06	5.82552e+07	4.26315e+07	4.39569e+07	3.21947e+07	2.37892e+07	1.72112e+07	1.3939e+07	4.77986e+06	4.5739e+06	5.90984e+06	2.11439e+06	1.19361e+06
High	Master Protein	O35643	AP-1 complex subunit beta-1 OS=Mus musculus OX=10090 GN=Ap1b1 PE=1 SV=2	0	146.587	40	23	510	13	1	943	103.9	5.17	391.64	23	0	140171	358646	93001.2	267923	196957		393479	10799.8	71059.6	23050.2	50302.9	27263.2					34979.4	2.6553e+06	2.05757e+06	6.77507e+06	2.09556e+06	1.31574e+06	1.7249e+06	1.39298e+06	2.08036e+06	461209	1.68106e+06	381210	1.49232e+06
High	Master Protein	Q3U4P3	Uncharacterized protein (Fragment) OS=Mus musculus OX=10090 GN=Dnm1l PE=2 SV=1	0	146.37	36	16	377	0	1	714	79.4	7.05	503.14	16	0
High	Master Protein	Q3TE95	Uncharacterized protein OS=Mus musculus OX=10090 GN=Rcn2 PE=2 SV=1	0	146.323	54	13	612	13	1	355	41	4.59	1031.6	13	0	2.26028e+06	2.01077e+06	945811	1.15752e+06	1.0823e+06	901352	1.1005e+06	807084	201776	120873	443007	61971.9	125795	74142.5	107997			9.98927e+06	7.18509e+06	8.42976e+06	6.33115e+06	4.50848e+06	4.22226e+06	1.43188e+06	772435	653127	804881	381170	296261
High	Master Protein	Q6RI64	Proteasome subunit beta type OS=Mus musculus OX=10090 GN=Psmb1 PE=1 SV=1	0	146.062	56	12	625	12	1	240	26.4	7.81	890.98	12	0	2.60951e+06	1.62699e+06	1.31666e+06	1.97275e+06	1.76387e+06	187881	1.0537e+06	343415	302685	302279	224300	1997116	3.86847e+06	4.11378e+06	2.37004e+06	4.87097e+06	6.59328e+06	2.01825e+06	1.7652e+06	3.6183e+06	4.13202e+06	1.56717e+06	2.959e+06	2.54429e+06	381461	780378	371885	514163	1.56859e+06
High	Master Protein	O35526	Syntaxin-1A OS=Mus musculus OX=10090 GN=Stx1a PE=1 SV=3	0	145.723	68	18	855	16	1	288	33	5.24	1317.07	18	0	2.25206e+06	1.35695e+06	1.04924e+06	1.44125e+06	950971	2.06554e+06	2.56316e+06	1.44398e+06	996772	278523	343360	91474.7	269027	31650.8	371795	388296		2.69481e+07	1.59689e+07	1.82101e+07	1.51414e+07	7.27024e+06	6.87753e+06	8.65499e+06	3.00347e+06	2.59911e+06	2.93395e+06	2.74517e+06	1.3653e+06
High	Master Protein	P25444	40S ribosomal protein S2 OS=Mus musculus OX=10090 GN=Rps2 PE=1 SV=3	0	145.722	56	19	930	19	1	293	31.2	10.24	1023.88	19	0	3.94723e+06	2.63652e+06	1.44593e+06	3.55218e+06	3.22108e+06	786821	2.56058e+06	633514	139442	343499	124620	1.38507e+07	9.56074e+06	9.37811e+06	4.98813e+06	1.73844e+07	1.15193e+07	2.58497e+07	1.61043e+07	2.832e+07	1.44478e+07	9.78289e+06	1.09236e+07	1.14186e+07	3.19877e+06	5.52963e+06	4.8999e+06	1.43661e+06	793418
High	Master Protein	P27659	60S ribosomal protein L3 OS=Mus musculus OX=10090 GN=Rpl3 PE=1 SV=3	0	145.332	46	20	903	20	1	403	46.1	10.21	739.41	20	0	1.85024e+06	1.16227e+06	752759	1.63032e+06	1.02628e+06	172582	751488	656039	68670.2	89747	281726	5.40136e+06	5.30281e+06	3.62398e+06	4.69756e+06	5.92971e+06	7.33707e+06	1.09778e+07	7.35019e+06	8.80243e+06	6.83442e+06	4.91392e+06	5.40265e+06	5.31934e+06	2.67428e+06	1.95059e+06	2.61389e+06	1.10712e+06	4.14027e+06
High	Master Protein	P14148	60S ribosomal protein L7 OS=Mus musculus OX=10090 GN=Rpl7 PE=1 SV=2	0	144.397	69	26	821	26	1	270	31.4	10.89	760.07	26	0	8.41201e+06	2.96572e+06	1.82767e+06	4.58823e+06	3.70482e+06	460453	3.10287e+06	339198	145749	95487.6	722553	7.87654e+06	8.8691e+06	7.76306e+06	7.28121e+06	9.86463e+06	1.02107e+07	1.23042e+07	8.91866e+06	1.32332e+07	1.25365e+07	7.69233e+06	6.98252e+06	7.55995e+06	6.92979e+06	3.29683e+06	2.89263e+06	1.53169e+06	1.23958e+06
High	Master Protein	Q11011	Puromycin-sensitive aminopeptidase OS=Mus musculus OX=10090 GN=Npepps PE=1 SV=2	0	144.359	31	16	401	16	1	920	103.3	5.9	426.48	16	0	1.51125e+06	1.16931e+06	881497	1.20703e+06	542445	1.08199e+06	627010	539614	213647		95588.7	36942.5	81085.4		69412.8	22827.6	154151	1.50353e+07	1.21803e+07	1.64153e+07	1.14363e+07	8.72418e+06	3.01426e+06	5.27316e+06	543447	337353	789884	121060	434285
High	Master Protein	Q9CY58-2	Isoform 2 of Plasminogen activator inhibitor 1 RNA-binding protein OS=Mus musculus OX=10090 GN=Serbp1	0	143.896	55	19	853	3	1	392	42.9	8.44	779.96	19	15	1.7219e+06	989136	548859	1.2382e+06	592499	592589	433431	744711	385588	171778	107217	2.56181e+06	1.32079e+06	1.67045e+06	1.25211e+06	1.32882e+06	1.85291e+06	9.93163e+06	5.02345e+06	7.6373e+06	3.16008e+06	3.60906e+06	3.92479e+06	1558770	413291	160149	610817	243224	257711
High	Master Protein	Q3UIG0	Eukaryotic translation initiation factor 3 subunit E OS=Mus musculus OX=10090 GN=Eif3e PE=1 SV=1	0	143.867	55	16	584	16	1	445	52.2	6.04	1024.86	16	0	2.81698e+06	2.17621e+06	938987	3.37309e+06	3.60669e+06	2.85145e+06	5.58811e+06	2.60924e+06	1.13793e+06	2.13286e+06	1.81243e+06	124606	129577	148790	429841	104542	231612	5.30004e+06	4.28565e+06	1.5165e+07	3.88473e+06	4.00852e+06	8.75447e+06	5.72678e+06	3.6077e+06	3.78879e+06	3.64447e+06	1.15854e+06	1.98083e+06
High	Master Protein	P99027	60S acidic ribosomal protein P2 OS=Mus musculus OX=10090 GN=Rplp2 PE=1 SV=3	0	143.603	95	10	608	10	1	115	11.6	4.54	1118.66	10	0	2.41081e+06	2.08007e+06	1.25409e+06	2.80488e+06	1.52503e+06	719933	1.94085e+06	1.23744e+06		129848	168379	7.12141e+06	3.25504e+06	3.6494e+06	3.05115e+06	4.84905e+06	6.32896e+06	6.08279e+07	2.82039e+07	4.42139e+07	3.11976e+07	1.77212e+07	1.45816e+07	1.03767e+07	2.89542e+06	2.91849e+06	2.88212e+06	445075	443652
High	Master Protein	F6RT34	Myelin basic protein (Fragment) OS=Mus musculus OX=10090 GN=Mbp PE=1 SV=1	0	143.347	61	15	8455	1	1	212	23.2	10.87	4819.69	15	15	820544	666307	271443	706569	760605	1.00892e+06	1.64004e+06	872663		46167.5	173422	15108.5	13176.7	37475	4528.34	16690.8	34883.5	1.99659e+07	1.04248e+07	1.12939e+07	1.11762e+07	7.55192e+06	5.59391e+06	8.63702e+08	4.5271e+08	4.02347e+08	6.20753e+08	2.31329e+08	1.36019e+08
High	Master Protein	A0A087WQ31	CLIP-associating protein 1 OS=Mus musculus OX=10090 GN=Clasp1 PE=1 SV=1	0	143.345	26	25	340	2	1	1552	170.9	9.03	261.38	25	13	242898	176807	284856	597037	164533	5759.64	366140	46502.5				60316.4	24373	37209.8	16910	19678.8		3.66098e+06	3.91076e+06	3.39299e+06	1.57367e+06	2.3306e+06	2.16868e+06	1.53414e+06	627376	291657	1.44663e+06	144754	2507.75
High	Master Protein	Q923T9	Calcium/calmodulin-dependent protein kinase type II subunit gamma OS=Mus musculus OX=10090 GN=Camk2g PE=1 SV=1	0	142.95	40	16	2673	6	1	529	59.6	7.58	4512.9	16	0	320525	253168	164135	265987	268259		231929	27947.8		57784.9		21186.7	22044.7	23878.8		18827.2	27245	2.45062e+06	1.03073e+06	2.51669e+06	1.24743e+06	1.4881e+06	1.35235e+06	835748	548036	181067	422081		144750
High	Master Protein	Q6ZQ38	Cullin-associated NEDD8-dissociated protein 1 OS=Mus musculus OX=10090 GN=Cand1 PE=1 SV=2	0	142.379	34	24	260	24	1	1230	136.2	5.78	158.79	24	0	1.5394e+06	1.13788e+06	1.99607e+06	753866	823655	496335	1.33473e+06	400807	479211	322440	419722	576487	732373	632859	190252	111137	101557	5.99551e+06	2.38929e+06	6.55816e+06	3.70004e+06	1.54671e+06	4.25291e+06	2.10541e+06	1.7213e+06	1.1606e+06	566372	527274	1.01916e+06
High	Master Protein	Q0VF55	Calcium-transporting ATPase OS=Mus musculus OX=10090 GN=Atp2b3 PE=1 SV=1	0	142.327	21	16	568	4	1	1220	134.3	5.69	787.93	16	0	58189.3																	1.22087e+06	200045	924207	1.5957e+06	222162	1075557
High	Master Protein	D6Q0F5	Cytoplasmic dynein intermediate chain 2 isoform 2.1 OS=Mus musculus OX=10090 GN=Dync1i2 PE=2 SV=1	0	142.07	45	20	468	19	1	655	73.3	5.15	516.81	20	1	1.37633e+06	1.30024e+06	908064	1.08085e+06	858791	877076	682648	826005	212303	91520.8	58923.4	137376	114292	235885	109864	132253	248907	1.79817e+07	1.03406e+07	1.19969e+07	1.03954e+07	5.70779e+06	6.16282e+06	2.97778e+06	467743	169132	253218	222929	617116
High	Master Protein	A0A0R4J036	Neurofilament 3, medium OS=Mus musculus OX=10090 GN=Nefm PE=1 SV=1	0	141.737	30	17	375	15	1	848	95.9	4.78	529.95	17	2	80006.1		28105.6		30744.1	11858.3	12097			21109.7	30771.3			15522.3				1.35919e+06	674243	697865	513783	243864	289807	9.86121e+06	3.35527e+06	3.08182e+06	2.67361e+06	1.27299e+06	801204
High	Master Protein	Q8K1M6-3	Isoform 3 of Dynamin-1-like protein OS=Mus musculus OX=10090 GN=Dnm1l	0	141.652	36	16	398	0	1	699	78	6.81	561.01	16	1	31940.8																		540742	885782		290081
High	Master Protein	Q5M8R8	60S acidic ribosomal protein P0 OS=Mus musculus OX=10090 GN=Rplp0 PE=2 SV=1	0	141.329	67	17	624	17	1	317	34.2	6.25	727.87	17	0	2.8561e+06	1.43335e+06	948097	2.74975e+06	2.1782e+06	710113	1.38108e+06	1.18077e+06	55762.2	200154	115414	3.88866e+06	3.04632e+06	2.78386e+06	1.98749e+06	3241770	3.76547e+06	2.77985e+07	1.43349e+07	1.85995e+07	1.35303e+07	9.27375e+06	6.27049e+06	8.56278e+06	2.0205e+06	2.86895e+06	2.7007e+06	450625	720111
High	Master Protein	P68181-4	Isoform 4 of cAMP-dependent protein kinase catalytic subunit beta OS=Mus musculus OX=10090 GN=Prkacb	0	140.844	54	14	795	7	1	398	46	8.56	1248.25	14	7	2.50831e+06	1.83178e+06	920847	3.48785e+06	2.35323e+06	1.65961e+06	1.84569e+06	1.27424e+06	1.02842e+06	366499	233647	107318	15337	127698	67837.9	148109	172749	1.57345e+07	8.50812e+06	1.12138e+07	8.69705e+06	5.3038e+06	3.88627e+06	2.42474e+06	1.9712e+06	860559	1.25672e+06	462907	241489
High	Master Protein	Q8BYI9	Tenascin-R OS=Mus musculus OX=10090 GN=Tnr PE=1 SV=2	0	140.27	26	20	208	20	1	1358	149.5	4.94	277.32	20	0		21152.8	7886.84		12478.3	83257.6	88652.4	39297.8			19272.6	34573.7			30628.8			2.45537e+06	1.02273e+06	2.8814e+06	939513	371126	304372	2.84758e+06	1.31673e+06	1.36134e+06	3.19926e+06	471589	302621
High	Master Protein	P17751	Triosephosphate isomerase OS=Mus musculus OX=10090 GN=Tpi1 PE=1 SV=4	0	140.232	68	16	1451	16	1	299	32.2	5.74	1904.1	16	0	4.51108e+06	3.1031e+06	2.45991e+06	3.32999e+06	5.54739e+06	2.11809e+06	4.0637e+06	2.44485e+06	657686	610539	549653	1.25083e+06	924977	1.17174e+06	782436	825360	790103	2.18906e+07	2.15237e+07	3.10144e+07	1.61139e+07	7.45923e+06	6.09335e+06	2.15973e+07	4.66286e+06	6.50109e+06	1.18219e+07	1.68278e+06	1.12308e+06
High	Master Protein	Q5SW83	ARP2 actin-related protein 2 homolog (Yeast) OS=Mus musculus OX=10090 GN=Actr2 PE=1 SV=1	0	139.939	48	14	806	13	1	394	44.7	6.74	710.45	14	0	5.33163e+06	3.63785e+06	2.51476e+06	2.2898e+06	3.09411e+06	335141	2.75296e+06	302815	480788	440429	351472	280278	840146	849830	452424	794459	1.00685e+06	2.84517e+07	2.21236e+07	1.48281e+07	1.38731e+07	1.20462e+07	9.10169e+06	5.71144e+06	2.12173e+06	2.2386e+06	4.55667e+06	265124	269337
High	Master Protein	P40124	Adenylyl cyclase-associated protein 1 OS=Mus musculus OX=10090 GN=Cap1 PE=1 SV=4	0	139.921	41	12	620	11	1	474	51.5	7.52	882	12	1	668182	846580	250562	317187	452740	172481	568383	189915	28177.7		47616.1	295572	248357	371721	366016	258318	492250	7.21171e+06	3.90654e+06	6.01509e+06	3.30073e+06	1.98683e+06	2.18403e+06	3.05714e+06	1.56589e+06	638258	1.5796e+06	891949	721857
High	Master Protein	P10630-2	Isoform 2 of Eukaryotic initiation factor 4A-II OS=Mus musculus OX=10090 GN=Eif4a2	0	139.824	54	16	1108	6	1	408	46.5	5.48	1608.41	16	0	361883	107040	71430.4	190893	154923		441419	44579.7	194974	48376.1	192579					100204		1.67134e+06	896086	668517	510403	200847	487228	1.45165e+06	197917	799411	932378	508482	498949
High	Master Protein	Q3U561	Ribosomal protein OS=Mus musculus OX=10090 GN=Rpl10a PE=2 SV=1	0	139.663	62	17	454	17	1	217	24.8	9.94	234.24	17	0	728243	477032	243174	1.44012e+06	551501	36950.2	720542		197542	34285.4		2.81257e+06	1.36774e+06	1.61942e+06	2.17377e+06	2.85627e+06	3.22773e+06	5.78288e+06	3.49597e+06	7.96121e+06	4.51298e+06	3.4568e+06	4.37849e+06	3.46607e+06	1.54616e+06	1.1188e+06	2.93331e+06	74840.7	124235
High	Master Protein	Q921I1	Serotransferrin OS=Mus musculus OX=10090 GN=Tf PE=1 SV=1	0	139.165	40	20	614	1	1	697	76.7	7.18	599.53	20	0
High	Master Protein	Q80Z24	Neuronal growth regulator 1 OS=Mus musculus OX=10090 GN=Negr1 PE=1 SV=1	0	138.389	42	13	656	13	1	348	37.9	6.52	946.63	13	0	2.68579e+06	2.21926e+06	2.01925e+06	2.09593e+06	2.73191e+06	1.96524e+06	3.61204e+06	1.04012e+06	388990	543239	397667	47837.3	34676	50558.8	112469	90135.3	195055	1.70917e+07	1.00187e+07	1.15537e+07	5.4727e+06	5.74334e+06	4.21909e+06	2.46667e+06	594169	1.08221e+06	1.21903e+06	464904	282845
High	Master Protein	Q61166	Microtubule-associated protein RP/EB family member 1 OS=Mus musculus OX=10090 GN=Mapre1 PE=1 SV=3	0	138.194	73	17	749	16	1	268	30	5.22	721.73	17	1	5.01492e+06	3.68689e+06	2.22969e+06	2.64781e+06	4.91718e+06	1.00952e+06	3.61546e+06	1.24522e+06	1.37218e+06	865149	1.18428e+06	590597	1.35285e+06	1.14829e+06	1.09098e+06	1.35685e+06	1.50386e+06	1.80036e+07	9.92034e+06	1.70839e+07	8.94572e+06	6.31305e+06	8.82612e+06	5.96422e+06	3.04264e+06	3.21453e+06	2.29233e+06	967645	2.7728e+06
High	Master Protein	Q62277	Synaptophysin OS=Mus musculus OX=10090 GN=Syp PE=1 SV=2	0	136.609	66	13	478	13	1	314	34	4.94	450.97	13	0	1.18779e+06	1.29239e+06	911242	1.29393e+06	1.02857e+06	365738	1.81847e+06	1.6571e+06	239521	554820	225747	59821.2	40438.2	120908	125246	136747	184593	8.68164e+06	4.36023e+06	9.3291e+06	5.72533e+06	4.888e+06	2.99159e+06	6.50347e+06	3.90666e+06	2.04863e+06	6.66708e+06	1.44489e+06	1.10183e+06
High	Master Protein	A0A087WP80	Limbic system-associated membrane protein OS=Mus musculus OX=10090 GN=Lsamp PE=1 SV=1	0	136.507	43	18	1288	18	1	355	39.3	6.1	2003.69	18	0	8.25843e+06	7.05563e+06	3.74691e+06	5.54472e+06	4.99851e+06	6.42455e+06	5.66665e+06	5.20378e+06	3.41083e+06	2.73231e+06	2.06961e+06	1.48437e+06	1.10972e+06	1.28861e+06	1.13111e+06	1.27465e+06	1.65286e+06	4.26402e+07	2.39573e+07	3.24202e+07	2.77005e+07	1.53326e+07	2.0314e+07	1.79216e+07	6.7024e+06	4.4129e+06	5.88035e+06	3.86849e+06	2.58672e+06
High	Master Protein	A0A087WPX3	Neurofascin OS=Mus musculus OX=10090 GN=Nfasc PE=1 SV=1	0	136.429	19	17	325	2	1	1347	150.3	6.68	455.72	17	10	3.46535e+06	2.17414e+06	1.49513e+06	1.97826e+06	2.17959e+06	715945	1.67655e+06	583700	105623	760084	987320			17207.9	27130.1			1.89512e+07	2.6961e+07	2.26634e+07	1.73238e+07	8.77742e+06	9.87213e+06	8.35553e+06	4.65141e+06	3.39147e+06	2.7233e+06	1.54267e+06	1.48539e+06
High	Master Protein	Q810U3	Neurofascin OS=Mus musculus OX=10090 GN=Nfasc PE=1 SV=1	0	136.274	20	16	358	1	1	1240	137.9	6.19	555.22	16	0	281096	73391.6	52399.1	36029.2														157665		544146				100226		90240.5
High	Master Protein	B2RRX2	Serine/threonine-protein phosphatase OS=Mus musculus OX=10090 GN=Ppp3ca PE=2 SV=1	0	135.95	50	18	578	10	1	521	58.6	5.86	776.38	18	5	1.50007e+06	1.1272e+06	799240	642488	779559	314255	1.27216e+06	103805	26427.8	128636	72750.9	598160	652828	198878	494310		765452	9.70236e+06	6.34951e+06	9.4551e+06	5.01169e+06	3.93498e+06	4.31003e+06	9.0121e+06	3.37471e+06	4.15046e+06	6.54747e+06	1.58868e+06	992592
High	Master Protein	E9Q828	Calcium-transporting ATPase OS=Mus musculus OX=10090 GN=Atp2b4 PE=1 SV=1	0	135.395	21	14	464	5	1	1172	129.2	6.73	718.48	14	0	24070.6		30299.2	4628.58	30407.4	79803.6												862759	444250	714667		11811.6	351940	864267	83564.4	9430.17	134671
High	Master Protein	P05132	cAMP-dependent protein kinase catalytic subunit alpha OS=Mus musculus OX=10090 GN=Prkaca PE=1 SV=3	0	135.379	56	13	748	6	1	351	40.5	8.79	1095.82	13	0	789719	469940	640662	572072	633832	641929	274179	476500	139593		166305							8.63429e+06	4.57329e+06	3.97823e+06	3.4916e+06	3.68369e+06	1.57286e+06	1.58997e+06	451722	233923	746422	713923	742229
High	Master Protein	E9PZF0	Nucleoside diphosphate kinase OS=Mus musculus OX=10090 GN=Gm20390 PE=3 SV=1	0	135.012	74	12	1100	5	1	267	30.2	8.72	1214.04	12	8	4.74486e+06	4.03101e+06	3.10344e+06	3.64819e+06	3.65433e+06	2.28014e+06	6.29594e+06	3.1769e+06	1.80521e+06	2.03287e+06	2.16014e+06	5.54929e+06	2.48144e+06	2.76915e+06	2.84276e+06	3.69148e+06	4.18758e+06	3.39078e+07	2.00575e+07	3.473e+07	1.3152e+07	1.26664e+07	1.601e+07	9.91314e+06	4.25624e+06	3.2075e+06	1.12207e+07	1.82058e+06	1.97739e+06
High	Master Protein	B0V2N1	Receptor-type tyrosine-protein phosphatase S OS=Mus musculus OX=10090 GN=Ptprs PE=1 SV=1	0	134.116	15	17	296	13	1	1907	211.8	7.23	390.97	17	2	182378	64631.8	130445	224010	312956	71127	60102.6	190179			52300.3	52537.1						3.53375e+06	1.83806e+06	1.97772e+06	633760	746389	594095	160865	47834.5	285523	169407	35030.7	30795.5
High	Master Protein	Q7TSJ2	Microtubule-associated protein 6 OS=Mus musculus OX=10090 GN=Map6 PE=1 SV=2	0	133.988	34	20	483	20	1	906	96.4	9.5	642.95	20	0	2.03034e+06	1.33114e+06	979349	909008	889758	826859	840925	1.30301e+06	240891	221268	202812	607828	130867	66024.3	331087	416377	466947	1.47302e+07	9.55382e+06	1.15817e+07	6.44958e+06	5.61253e+06	3.50991e+06	6.72702e+06	724574	612043	2.42296e+06	290766	527585
High	Master Protein	Q8BT90	Uncharacterized protein (Fragment) OS=Mus musculus OX=10090 GN=Rps17 PE=2 SV=1	0	133.516	67	12	817	12	1	141	16.1	9.94	1051.53	12	0	820049	638624	348552	1.23848e+06	627711	585554	434213	491433	57554	188983	137835	1.60333e+06	2.08496e+06	2.034e+06	1.5384e+06	1.57566e+06	2.92815e+06	1.02149e+07	6.45404e+06	1.00761e+07	6.68991e+06	4.53595e+06	3.89365e+06	3.55985e+06	1.20067e+06	941082	1.39343e+06	455969	571078
High	Master Protein	Q9CZC8	Secernin-1 OS=Mus musculus OX=10090 GN=Scrn1 PE=1 SV=1	0	132.811	55	15	357	15	1	414	46.3	4.79	332.88	15	0	1.46514e+06	972957	704234	829492	636904	1.06057e+06	1.04848e+06	1.05136e+06	171348	96224.2	398905	202949	199984	28506.2	70877.5	211462	164378	1.61844e+07	7.30245e+06	1.10678e+07	8.11165e+06	5.22664e+06	3.87176e+06	5.735e+06	901765	806083	1.49726e+06	907160	628234
High	Master Protein	Q61699	Heat shock protein 105 kDa OS=Mus musculus OX=10090 GN=Hsph1 PE=1 SV=2	0	132.101	36	19	310	17	1	858	96.3	5.53	227.21	19	0	414862	125701	100206	56042.6	253183		119250	72154.5	81446.8		52744.2				13302.7			5.11255e+06	2.90677e+06	4.60189e+06	1.72368e+06	1.26166e+06	1.55443e+06	1.17907e+06	125174	430919	939618	184212	221266
High	Master Protein	E9PW66	Nucleosome assembly protein 1-like 1 OS=Mus musculus OX=10090 GN=Nap1l1 PE=1 SV=1	0	132.092	42	12	199	10	1	418	48.5	4.48	288.6	12	0	2.03875e+06	1.17807e+06	712489	3.80488e+06	1.2391e+06	384004	344056	760521	604012	41538.3	72019		14072.2	25637.1		144715	206740	8.0156e+06	2.88444e+06	3.77668e+06	7.67203e+06	3.22151e+06	2.23004e+06	890725	310258	21288.5	248151	248274	5125.37
High	Master Protein	Q8C605	ATP-dependent 6-phosphofructokinase OS=Mus musculus OX=10090 GN=Pfkp PE=1 SV=1	0	131.915	33	15	176	13	1	784	85.5	6.89	244.19	15	1	53490.2					3610.07			4057.36	45249.5	43110.2							1.08789e+06	104936	407658	836507			2.72326e+06	558689	1.22756e+06	890747	29022.1	130778
High	Master Protein	P68404-2	Isoform Beta-II of Protein kinase C beta type OS=Mus musculus OX=10090 GN=Prkcb	0	131.887	43	19	316	10	1	673	76.8	7.02	377.51	19	7	561215	150373	241244	364569	30759.8	158533	390493	49397.9	241390	170653	257370				43803.9			5.19671e+06	3.15209e+06	5.68454e+06	3.52263e+06	2.07742e+06	1.73986e+06	7.2284e+06	2.9646e+06	5.28684e+06	3.43541e+06	2.52371e+06	1.52254e+06
High	Master Protein	Q99KI0	Aconitate hydratase, mitochondrial OS=Mus musculus OX=10090 GN=Aco2 PE=1 SV=1	0	131.64	26	13	309	13	1	780	85.4	7.93	366.4	13	0	554533	772105	499100	317519	240157	833839	1.3147e+06	1.16821e+06	234667	235334	157962							6.27626e+06	5.24134e+06	6.44451e+06	6.18391e+06	3.19547e+06	3.85023e+06	7.00769e+06	1.49022e+06	1.40326e+06	1.72491e+06	507110	2.95662e+06
High	Master Protein	P13020	Gelsolin OS=Mus musculus OX=10090 GN=Gsn PE=1 SV=3	0	131.409	34	14	408	14	1	780	85.9	6.18	446.8	14	0	131132	88093.6	86093.7	4182.39		194530	35872.4	126892	109405		53311.3	102023		72035.3				1576755	305570	2.41176e+06	1.19354e+06	694718	34901.4	6.63199e+06	4.04071e+06	4.25191e+06	3.95478e+06	1.94656e+06	4.05287e+06
High	Master Protein	Q91VR5	ATP-dependent RNA helicase DDX1 OS=Mus musculus OX=10090 GN=Ddx1 PE=1 SV=1	0	131.345	34	17	366	17	1	740	82.4	7.21	435.48	17	0	837420	693271	554075	669143	540411	84937.7	824929	88943.1	193639	158683	40005.1	734790	782085	621583	286667	309387	345807	2.28814e+06	1.95525e+06	3.31858e+06	1.63229e+06	1.22521e+06	1.82172e+06	830594	508457	624195	756733	386620	433527
High	Master Protein	Q80YN3	Breast carcinoma-amplified sequence 1 homolog OS=Mus musculus OX=10090 GN=Bcas1 PE=1 SV=3	0	131.105	31	15	356	15	1	633	67.3	6.21	353.59	15	0	151785	366550	185486	207379	79658.2	23753.7	75087.4	167941	35791.9	58336.6					62559.3			2.51142e+06	470544	458980	1.07867e+06	839772	275903	2.10909e+07	2.72449e+06	848531	5.35984e+06	1.34401e+06	968807
High	Master Protein	Q61768	Kinesin-1 heavy chain OS=Mus musculus OX=10090 GN=Kif5b PE=1 SV=3	0	129.647	29	19	314	12	1	963	109.5	6.44	196.6	19	0	84981.7	119777	99147	11085.5	85806.5		7487.65	101728										2.03166e+06	1.38793e+06	1.40062e+06	222532	716544	463629	557147	93076.7	175716	217997	14365.8
High	Master Protein	F7A0B0	Myelin basic protein (Fragment) OS=Mus musculus OX=10090 GN=Mbp PE=1 SV=1	0	129.296	64	15	7377	1	1	196	21.3	10.77	3922.46	15	0																		659024	520355					2.86447e+06	1.36535e+06	1.16211e+06	869001	404640	118024
High	Master Protein	E9Q2E4	HECT domain E3 ubiquitin protein ligase 4 OS=Mus musculus OX=10090 GN=Hectd4 PE=1 SV=2	0	129.161	9	24	167	24	1	4418	483.8	6.06	59.62	24	0	1.19854e+07	5.19678e+06	4.97879e+06	5.57968e+06	4.77812e+06	6.74787e+06	2.40734e+06	3.25991e+06	576258	136349	123671		70777.8					1.50543e+07	1.71957e+07	1.84393e+07	1.00596e+07	9.5488e+06	1.00714e+07	5.90388e+06	454338	14262.7	1.51735e+06	743184	307281
High	Master Protein	Q9WVJ2	26S proteasome non-ATPase regulatory subunit 13 OS=Mus musculus OX=10090 GN=Psmd13 PE=1 SV=1	0	128.997	68	16	469	16	1	376	42.8	5.71	753.85	16	0	1.74338e+06	1.07763e+06	1.32603e+06	4.26764e+06	1.32883e+06	191280	399390	494407	279498	108425	141199	23888.2	303085	25540.6	12865.4	187619	43787.1	2.22796e+06	2.53281e+06	4.21514e+06	1.30172e+06	2.746e+06	1.8223e+06	1.02943e+06	834887	153228	1.12443e+06	532578	1.2123e+06
High	Master Protein	O55234	Proteasome subunit beta type-5 OS=Mus musculus OX=10090 GN=Psmb5 PE=1 SV=3	0	128.892	63	17	465	17	1	264	28.5	7.02	452.34	17	0	4.66782e+06	2.32812e+06	2.7373e+06	2.81183e+06	1.87381e+06	463359	1.23603e+06	900003	95926	227695	373431	732839	378841	241852	466857	615649	112117	1.30956e+07	1.6067e+07	2.80745e+07	1.16709e+07	9.69173e+06	7.54044e+06	4.93089e+06	1.02185e+06	922033	896590	205354	257534
High	Master Protein	Q9R1P3	Proteasome subunit beta type-2 OS=Mus musculus OX=10090 GN=Psmb2 PE=1 SV=1	0	128.692	74	12	457	12	1	201	22.9	7.02	756.95	12	0	2.66441e+06	1.51142e+06	1.36928e+06	1.86467e+06	3.41383e+06	1.36062e+06	1.0209e+06	447686	318225	201089	296589	189661	99618.9	213112	190635	116414	231473	4.42759e+06	7.14933e+06	1.273e+07	4.0587e+06	4.99041e+06	4.21647e+06	3.28111e+06	1.46538e+06	1.68334e+06	1.8349e+06	1.17186e+06	1.19911e+06
High	Master Protein	P50518	V-type proton ATPase subunit E 1 OS=Mus musculus OX=10090 GN=Atp6v1e1 PE=1 SV=2	0	128.536	66	17	703	17	1	226	26.1	8.43	1044.94	17	0	2.93835e+06	1.25672e+06	1.07607e+06	2.76371e+06	1.27585e+06	1.42082e+06	1.80785e+06	1.41568e+06	473784	302112	428393	763220	956334	822218	12327.8	1.31108e+06	1.03664e+06	4.80828e+07	2.34929e+07	3.37318e+07	2.27957e+07	1.04134e+07	1.12378e+07	1.2018e+07	6.51561e+06	2.69838e+06	6.62871e+06	1.17366e+06	1.38525e+06
High	Master Protein	Q3UN66	Protein kinase C OS=Mus musculus OX=10090 GN=Prkcg PE=2 SV=1	0	128.525	35	17	308	15	1	697	78.3	7.46	357.58	17	1	177353	80696.3	49432.7	95323.5	146111		321271	290427		7429.43		159965	202513		120061	445455	311693	1.72734e+06	3.38062e+06	8.8214e+06	1.96389e+06	3.50847e+06	1.76992e+06	4.4051e+06	3.48551e+06	2.2226e+06	2.77746e+06	1.23866e+06	2.83769e+06
High	Master Protein	P28667	MARCKS-related protein OS=Mus musculus OX=10090 GN=Marcksl1 PE=1 SV=2	0	128.386	83	12	1644	12	1	200	20.2	4.61	2406.68	12	0	1.41609e+07	1.08362e+07	8.74557e+06	6.68988e+06	8.53676e+06	6.58349e+06	6.5527e+06	6.66514e+06	2.37981e+06	2.60974e+06	1.94712e+06	3.82709e+06	2.29997e+06	3.22569e+06	3.39288e+06	3.01044e+06	3.12345e+06	1.27099e+08	7.24325e+07	9.03131e+07	5.07567e+07	3.72191e+07	3.31848e+07	1.4534e+07	4.62805e+06	208230	2.70582e+06	506749	544208
High	Master Protein	P05201	Aspartate aminotransferase, cytoplasmic OS=Mus musculus OX=10090 GN=Got1 PE=1 SV=3	0	128.174	54	21	386	21	1	413	46.2	7.14	313.16	21	0	267227	140790	121558	286250	126746	157464	420264	77620.6			7880.12	358145	291522	310776	16202.4	246816	435139	251220	227377	305736	26652.8	228035	44794.2	8.1377e+06	4.40832e+06	3.57162e+06	4.67861e+06	1.02313e+06	1.80804e+06
High	Master Protein	Q8C1W9	Uncharacterized protein OS=Mus musculus OX=10090 GN=Nap1l4 PE=2 SV=1	0	127.94	52	14	392	12	1	422	47.3	4.73	479.52	14	1	1.02214e+06	843095	611887	1.86556e+06	763031	348513	845548	712053	114366	29608.5		101251	90328.1	93471.6	102528	66915.5	91936	3.84277e+06	1.96482e+06	3.25178e+06	2.76498e+06	1.78696e+06	1.2603e+06	775429	396791	390487	309335	306557	462143
High	Master Protein	F8VPU2	FERM, ARHGEF and pleckstrin domain-containing protein 1 OS=Mus musculus OX=10090 GN=Farp1 PE=1 SV=1	0	127.612	22	16	452	16	1	1048	118.8	7.88	517.58	16	0	1.08701e+06	882418	522107	1.04157e+06	659819	1.28669e+06	838964	987475	344363	360758	174166	48373.4	34267.7	60560	28187.5	86452.6	75907.4	1.33533e+07	5.65545e+06	7.92076e+06	5.6116e+06	3.44089e+06	3.42084e+06	388406		81884.1	133845	48275.5	159753
High	Master Protein	Q5SQB7	MCG68069 OS=Mus musculus OX=10090 GN=Npm1 PE=1 SV=1	0	127.259	52	14	545	14	1	292	32.5	4.77	786.8	14	0	2.49192e+06	1.24988e+06	1.0391e+06	1.96672e+06	1.60553e+06	2.41761e+06	2.17216e+06	1.91801e+06	996878	525871	603963	5.18777e+06	3.78634e+06	2.83892e+06	3.56553e+06	2.89389e+06	4.64413e+06	4.33709e+06	6.46555e+06	6.09059e+06	6.91061e+06	4.40266e+06	5.71686e+06	1.59169e+06	180252	942704	1.00123e+06	1.20375e+06	1.07343e+06
High	Master Protein	Q3TGC5	Uncharacterized protein OS=Mus musculus OX=10090 GN=Pebp1 PE=2 SV=1	0	126.646	69	8	1386	8	1	187	20.9	5.6	2211.45	8	0	7.42362e+06	6.40591e+06	3.54321e+06	4.05843e+06	5.88614e+06	2.80173e+06	6.70914e+06	3.54588e+06	1.80229e+06	1.64172e+06	2.06338e+06	2.92442e+06	2.03915e+06	2.80672e+06	2.35116e+06	2.57544e+06	4.35357e+06	4.37823e+07	2.5682e+07	2.76115e+07	2.29023e+07	1.76272e+07	1.84774e+07	1.5301e+07	6.53991e+06	7.11489e+06	1.17782e+07	2.55471e+06	1.99118e+06
High	Master Protein	Q03265	ATP synthase subunit alpha, mitochondrial OS=Mus musculus OX=10090 GN=Atp5f1a PE=1 SV=1	0	126.604	37	15	267	15	1	553	59.7	9.19	476.62	15	0	1.62735e+06	1.19152e+06	574816	729372	626579	2.37494e+06	3.12212e+06	2.61428e+06	686981	301551	287785	522632				71855.4		2.05454e+07	1.18818e+07	1.37397e+07	1.13943e+07	7.37709e+06	5.97313e+06	8.84949e+06	2.57353e+06	1.74821e+06	4.08377e+06	1.58125e+06	1.89734e+06
High	Master Protein	Q9QUI0	Transforming protein RhoA OS=Mus musculus OX=10090 GN=Rhoa PE=1 SV=1	0	126.451	76	12	1664	1	1	193	21.8	6.1	3307.09	12	0	423452	413813	337254	677244	171738	1.10289e+06	656317	1.12625e+06	743232	581929	342191							8.62735e+06	6.72239e+06	8.05046e+06	4.63109e+06	3.17567e+06	3.72764e+06	2.16833e+06	1.34382e+06	1534311	1.72828e+06	1.2722e+06	1.18484e+06
High	Master Protein	Q9D164	FXYD domain-containing ion transport regulator 6 OS=Mus musculus OX=10090 GN=Fxyd6 PE=1 SV=2	0	126.082	74	8	1450	8	1	94	10.4	5.11	2093.53	8	0	3.77133e+06	2.38575e+06	2.27675e+06	2.64354e+06	7.84377e+06	4.0663e+06	2.93624e+06	1.42142e+06	841623	949528	320167			94248.7				1.59999e+07	8.39548e+06	1.03209e+07	7.02361e+06	4.96628e+06	5.52162e+06	1.97769e+06	1.11807e+06	562671	1.34767e+06	406438	517496
High	Master Protein	P54775	26S proteasome regulatory subunit 6B OS=Mus musculus OX=10090 GN=Psmc4 PE=1 SV=2	0	125.847	56	16	474	15	1	418	47.4	5.21	474.07	16	1	2.0118e+06	1.14858e+06	1.09068e+06	1.04459e+06	799955	217696	938068	411183	706068	19526.1	75440.6	395012	417795	179106	524875	530686	749027	5.90305e+06	3.30103e+06	2.97258e+06	2.35161e+06	1.6222e+06	1.96926e+06	1.61439e+06	980662	288136	1.62454e+06	728698	569229
High	Master Protein	A0A1Y7VKY1	MCG116671 OS=Mus musculus OX=10090 GN=Gm11361 PE=3 SV=1	0	125.534	64	20	991	20	1	152	17.7	10.86	662.7	20	0	4.41486e+06	2.47081e+06	1.92595e+06	4.08032e+06	4.60847e+06	1.25065e+06	2.73297e+06	1.08243e+06	429950	427449	876463	5.9778e+06	5.78756e+06	5.11824e+06	4.03892e+06	5.58907e+06	6.01645e+06	5.63853e+07	2.04733e+07	3.20576e+07	2.41063e+07	1.15525e+07	2.13418e+07	1.17828e+07	2.67958e+06	2.21629e+06	3.43991e+06	1.00985e+06	446824
High	Master Protein	Q9JIS5	Synaptic vesicle glycoprotein 2A OS=Mus musculus OX=10090 GN=Sv2a PE=1 SV=1	0	125.487	35	17	592	17	1	742	82.6	5.57	817.76	17	0	1.44426e+06	1.01543e+06	777726	908958	861470	1.74083e+06	596511	1.02503e+06	1.42209e+06	163233	357767	193488	121186	303093	195666	53467	86882.9	8.71697e+06	2.91086e+06	3.77144e+06	4.28973e+06	2.40751e+06	3.65254e+06	4.25093e+06	1.01561e+06	1.08454e+06	2.65919e+06	1.15388e+06	1.39898e+06
High	Master Protein	Q8R5C5	Beta-centractin OS=Mus musculus OX=10090 GN=Actr1b PE=1 SV=1	0	125.052	60	16	737	3	1	376	42.3	6.4	591.11	16	0				62901														287253	471752	907887			320929	790038	173176				39200.4
High	Master Protein	Q3TPZ5	Dynactin 2 OS=Mus musculus OX=10090 GN=Dctn2 PE=1 SV=1	0	124.911	60	17	469	17	1	402	44.1	5.26	552.22	17	0	1.66883e+06	1.19465e+06	1.03445e+06	921335	1.28855e+06	1.0188e+06	1.1415e+06	571455				396259	226059	468501	253898	360105	159722	1.39739e+07	6.53284e+06	8.63022e+06	7.42679e+06	4.12994e+06	3.68331e+06	2.82183e+06	481582	484901	806969	241419	101229
High	Master Protein	Q91V55	40S ribosomal protein S5 OS=Mus musculus OX=10090 GN=Rps5 PE=1 SV=1	0	124.81	65	13	674	13	1	204	22.9	9.72	1029.27	13	0	2.79105e+06	1.09423e+06	563131	3.20201e+06	1.20623e+06	553532	1.13127e+06	782693	67444.9	34975.3	33037.9	3.19071e+06	2.83531e+06	4.59435e+06	2.61839e+06	2.35663e+06	3.5871e+06	6.65324e+06	4.31181e+06	3.56215e+06	7.59806e+06	4.94925e+06	3.96406e+06	3.47648e+06	1.68353e+06	1.07847e+06	2.70202e+06	490197	163001
High	Master Protein	P62702	40S ribosomal protein S4, X isoform OS=Mus musculus OX=10090 GN=Rps4x PE=1 SV=2	0	124.279	71	23	877	23	1	263	29.6	10.15	981.49	23	0	2.74105e+06	2.80598e+06	1.47073e+06	2.62012e+06	3.02757e+06	410434	2.44012e+06	626832	317046	189711	173170	6.35582e+06	4.48014e+06	5.26495e+06	4.7824e+06	5.50187e+06	6.0631e+06	2.32266e+07	1.56363e+07	3.21289e+07	1.54925e+07	8.87354e+06	8.45864e+06	7.02178e+06	2.72487e+06	1.46049e+06	4.92877e+06	494170	771206
High	Master Protein	Q7TT37	Elongator complex protein 1 OS=Mus musculus OX=10090 GN=Elp1 PE=1 SV=2	0	124.214	19	17	225	17	1	1333	149.5	6	227.03	17	0	486967	539720	341416	201794	1.22474e+06						52663.7	46017.1			19274.7	24218.3		2.79989e+06	2.07048e+06	2.17481e+06	1.62813e+06	1.41649e+06	1.39915e+06		153589		63242.4
High	Master Protein	P29387	Guanine nucleotide-binding protein subunit beta-4 OS=Mus musculus OX=10090 GN=Gnb4 PE=1 SV=4	0	124.2	65	15	1656	9	1	340	37.4	6.16	1968.2	15	0	518440	91418.6	339298	429756	578500	194666	429118	287170	12912.7									3.84362e+06	2.4146e+06	4.12193e+06	3.13932e+06	1.40579e+06	2.02744e+06	2.06357e+06	322395	329080	697108	168422	1.17515e+06
High	Master Protein	P62141	Serine/threonine-protein phosphatase PP1-beta catalytic subunit OS=Mus musculus OX=10090 GN=Ppp1cb PE=1 SV=3	0	123.962	61	14	502	7	1	327	37.2	6.19	815.69	14	5	847988	856131	772461	1.06151e+06	1.13993e+06	445335	1.49077e+06	380065	266132	382839	511697	44567.2	34586		14416.4			9.40824e+06	6.30008e+06	1.28416e+07	5.06815e+06	3.65467e+06	3.31122e+06	3.07534e+06	1.5787e+06	1.57556e+06	1.40592e+06	684721	446018
High	Master Protein	Q58EU6	MCG13589 OS=Mus musculus OX=10090 GN=Rpl5 PE=1 SV=1	0	123.88	60	21	579	21	1	297	34.4	9.77	307.4	21	0	1.80721e+06	913260	665616	1.76124e+06	345813	452845	676327	802111	100318	97651.6	163631	2.19345e+06	1.88919e+06	2.93989e+06	1.90944e+06	2.33659e+06	3.37306e+06	1.34936e+07	8.64652e+06	1.09411e+07	6.4885e+06	5.18535e+06	3.55045e+06	4.89954e+06	2.23214e+06	1.09584e+06	2.57184e+06	646809	469652
High	Master Protein	O88342	WD repeat-containing protein 1 OS=Mus musculus OX=10090 GN=Wdr1 PE=1 SV=3	0	123.548	54	17	346	17	1	606	66.4	6.6	369.7	17	0	1.11521e+06	835831	602439	640078	1.09536e+06	11385	1.16628e+06	289804	111416	66385.1	64425.2	291150	90680.7	20593.1	20377.1	405920	78795.5	6.33329e+06	3.48634e+06	6.43727e+06	1.10297e+06	1.8365e+06	1.21583e+06	2.69693e+06	2.16138e+06	2.24369e+06	1.58852e+06	648882	628761
High	Master Protein	P60766	Cell division control protein 42 homolog OS=Mus musculus OX=10090 GN=Cdc42 PE=1 SV=2	0	123.098	86	13	1430	3	1	191	21.2	6.55	1871.77	13	8	1.08439e+07	7.65429e+06	5.54131e+06	8.11072e+06	8.33754e+06	5.60858e+06	5.62762e+06	5.22136e+06	1.56842e+06	1.06781e+06	1.06426e+06	291556	200057	418688	256313	226874	393788	3.29506e+07	2.01857e+07	3.55556e+07	1.67002e+07	1.45826e+07	1.63065e+07	1.34476e+07	7.63072e+06	2.85776e+06	1.15009e+07	2.48315e+06	3.45385e+06
High	Master Protein	P84078	ADP-ribosylation factor 1 OS=Mus musculus OX=10090 GN=Arf1 PE=1 SV=2	0	122.487	73	13	833	1	1	181	20.7	6.8	1230.47	13	0		97398.8	48776.4	51027.2		9637.78	393061	87709.7	34977	191042								891527	460429	1.75397e+06	1.21846e+06	818122	930265	695870	347709	268451	794390	629707	1.04047e+06
High	Master Protein	P16125	L-lactate dehydrogenase B chain OS=Mus musculus OX=10090 GN=Ldhb PE=1 SV=2	0	121.342	61	15	1170	13	1	334	36.5	6.05	1277.35	15	0	2.89408e+06	1.63747e+06	1.35313e+06	2.33445e+06	938086	1.61046e+06	2.03335e+06	1.40435e+06	281711	72850.2	215751	140132	120190	100462	56801.1		253899	2.46291e+07	1.34177e+07	2.528e+07	1.44994e+07	9.42607e+06	1.06372e+07	2.18302e+07	8.66111e+06	2.89157e+06	1.21971e+07	3.73333e+06	3.63731e+06
High	Master Protein	G3UY93	Valine--tRNA ligase (Fragment) OS=Mus musculus OX=10090 GN=Vars PE=1 SV=1	0	121.22	23	18	289	18	1	1278	141.3	7.75	383.98	18	0	368036	267599	201691	515593	1.1784e+06	51603.7	106599	409624				74090.6						1.91384e+06	1.11728e+06	2.53005e+06		707932		323996			83388		69709.3
High	Master Protein	P61205	ADP-ribosylation factor 3 OS=Mus musculus OX=10090 GN=Arf3 PE=2 SV=2	0	120.931	73	13	791	1	1	181	20.6	7.43	1116.67	13	11	4.23031e+06	3.44088e+06	2.63443e+06	2.29123e+06	3.71188e+06	1.54609e+06	5.61622e+06	1.59827e+06	1.2914e+06	940357	1.59822e+06	45092.4	46740.8	74167.6	10127.2	239292	21555.4	3.28619e+07	1.83367e+07	3.78958e+07	2.40453e+07	1.33668e+07	1.487e+07	1.34611e+07	3.5093e+06	1.06865e+07	4.24944e+06	3.41072e+06	2.00808e+06
High	Master Protein	Q7TMK9	Heterogeneous nuclear ribonucleoprotein Q OS=Mus musculus OX=10090 GN=Syncrip PE=1 SV=2	0	120.719	39	22	477	15	1	623	69.6	8.59	404.99	22	4	1.70687e+06	1.02251e+06	682312	1.18006e+06	1.11053e+06	645611	606822	444806	17654.8	88235	122641	2.78998e+06	2.61142e+06	3.06739e+06	2.48768e+06	3.26082e+06	3.63348e+06	1.07487e+07	6.73285e+06	9.12552e+06	7.35303e+06	5.10277e+06	5.01592e+06	3.9175e+06	1.09666e+06	1.415e+06	1.63112e+06	476272	384399
High	Master Protein	Q8BVQ9	26S proteasome regulatory subunit 7 OS=Mus musculus OX=10090 GN=Psmc2 PE=1 SV=1	0	120.641	46	17	489	17	1	475	52.8	6.28	653.95	17	0	2.0638e+06	1.11587e+06	1.05094e+06	805567	1.41478e+06	562911	836342	343241	158381	62019.7	53135.1	141811	820289	806505	416139	254229	259524	1.51915e+07	9.92382e+06	1.5357e+07	9.85125e+06	7.00303e+06	5.99769e+06	2.22583e+06	347717	827033	350689	128383	55430.2
High	Master Protein	E9QKC6	Tripartite motif-containing protein 2 OS=Mus musculus OX=10090 GN=Trim2 PE=1 SV=1	0	120.602	25	12	206	11	1	770	84.3	7.47	268.93	12	1	195558		42900.9	91939.7	60684	159850		69336		12473.3		386000	164625	93150.6	21557.2	438000	123764	1.80035e+06	1.56302e+06	2.16964e+06	346115	1.09718e+06	230329	169931	33802.5		73921.2	25146.3	15146.6
High	Master Protein	Q3TXD3	Uncharacterized protein OS=Mus musculus OX=10090 GN=Vat1 PE=2 SV=1	0	120.59	51	15	654	15	1	406	43.1	6.37	710.59	15	0	2.21226e+06	2.0534e+06	1.66891e+06	2.00304e+06	1.29885e+06	1.27964e+06	1621522	622895	203585	210527	167934	700797	384247	952387	974283	1.07103e+06	1.12019e+06	1.19421e+07	9.86384e+06	1.17495e+07	9.12396e+06	6.04038e+06	5.69209e+06	4.76889e+06	1.6664e+06	2.36057e+06	2.3726e+06	398362	934001
High	Master Protein	E9QLL2	Dynamin-3 OS=Mus musculus OX=10090 GN=Dnm3 PE=1 SV=1	0	120.581	26	19	475	8	1	863	97.2	8.56	360.24	19	2	390066	85955.6	252616	185802	383652	117280	334369	148030	4107.75	43048.9	51259.8		58472.1	39316.1	62653.6		65182.4	5.41022e+06	3.5571e+06	5.62795e+06	3.38692e+06	2.0048e+06	1.47423e+06	608232	412498		522614	141717	95434.7
High	Master Protein	E9Q1T1	Calcium/calmodulin-dependent protein kinase type II subunit delta OS=Mus musculus OX=10090 GN=Camk2d PE=1 SV=1	0	120.242	40	15	2403	7	1	533	60	7.27	4394.35	15	0	159399	47799.2	30744.9	71431.1	224104	174553	213460	221223	151946	38997.3	136188	73962.1	45228.6	22752.9	25684.9		41970.7	2.73315e+06	1.57977e+06	1.48067e+06	2.35827e+06	517429	1.35651e+06	1.43344e+06	18017.9		300070	58852.6	72318.7
High	Master Protein	P60766-1	Isoform 1 of Cell division control protein 42 homolog OS=Mus musculus OX=10090 GN=Cdc42	0	120.147	85	12	1485	2	1	191	21.3	6.04	2109.33	12	0	1.97198e+06	1.9364e+06	868088	1.15841e+06	1.58014e+06	1.31595e+06	1.40453e+06	1.23546e+06	313079	159759	184527		17070.9	8558.32				1.93139e+07	9.98325e+06	9.17874e+06	7.947e+06	4.74971e+06	3.17605e+06	2.90342e+06	1.03529e+06	998376	1.15958e+06	132945	75379.9
High	Master Protein	P62192	26S proteasome regulatory subunit 4 OS=Mus musculus OX=10090 GN=Psmc1 PE=1 SV=1	0	119.578	48	15	460	13	1	440	49.2	6.21	498.86	15	1	1.25633e+06	953826	619435	967494	1.00437e+06	734071	609923	739614	344778	8072.56		85816.7	27597.8		33978.2	368441	21872.5	7.5417e+06	4.16333e+06	1.0037e+07	3.8805e+06	2.52973e+06	4.94307e+06	2.87517e+06	456198	1.4832e+06	768870	260568	195706
High	Master Protein	Q4FZE6	40S ribosomal protein S7 OS=Mus musculus OX=10090 GN=Rps7 PE=2 SV=1	0	119.549	63	15	890	15	1	194	22.1	10.1	722.31	15	0	2.05031e+06	1.53789e+06	903028	7.38853e+06	2.00055e+06	750852	1.85931e+06	830450	203072	385148	515675	1.70329e+07	1.12243e+07	1.33736e+07	9.69519e+06	1.16084e+07	1.3149e+07	8.30817e+06	4.60168e+06	8.63343e+06	4.33476e+06	4.28786e+06	3.14304e+06	4.30433e+06	2.09285e+06	4.71552e+06	2.67166e+06	2.0008e+06	1.42903e+06
High	Master Protein	A0A0G2JEG8	Amphiphysin OS=Mus musculus OX=10090 GN=Amph PE=1 SV=1	0	119.138	28	13	254	12	1	690	75.3	4.63	274.79	13	1	945380	444122	264892	265228	640981	289720	715669	417880	13477.5	112764	43843.7							8.44848e+06	5.76678e+06	6.00051e+06	3.25837e+06	2.65887e+06	1.9079e+06	3.59634e+06	920976	887726	2.92205e+06	246412	191315
High	Master Protein	P39688	Tyrosine-protein kinase Fyn OS=Mus musculus OX=10090 GN=Fyn PE=1 SV=4	0	118.986	38	16	593	12	1	537	60.6	6.67	607.67	16	3	2.60712e+06	2.26526e+06	1.88981e+06	1.24127e+06	2.18087e+06	1.2984e+06	1.87697e+06	1.98501e+06	60899.5	410983	1.178e+06	587561	853497	579930	35996.3	466924	220055	1.31777e+07	8.38474e+06	1.68777e+07	6.62861e+06	7.6224e+06	3.69261e+06	2.85818e+06	283383	1.89074e+06	2.0992e+06	933900	774323
High	Master Protein	P15105	Glutamine synthetase OS=Mus musculus OX=10090 GN=Glul PE=1 SV=6	0	118.859	56	15	505	15	1	373	42.1	7.08	854.24	15	0	117030	114963	206468	112495	52194	38090.7	131441	118761	112073	41541.4		206367		89556.9	38335.4	170385	216330	9.02079e+06	4.51182e+06	9.03028e+06	3.43109e+06	3.30485e+06	1.85687e+06	1.43691e+07	3.17782e+06	5.57453e+06	7.39267e+06	2.3306e+06	964800
High	Master Protein	Q8BKV1	Glypican-2 OS=Mus musculus OX=10090 GN=Gpc2 PE=2 SV=1	0	118.809	39	12	552	12	1	579	63.3	8.51	1065.38	12	0	1.78301e+06	2.30279e+06	1.12959e+06	1.53524e+06	2.40318e+06	840406	641078	77660.2	679930	626421	275530	89806.9					137295	1.70225e+06	1.57451e+06	4.52723e+06	1.54291e+06	516979	1.2373e+06		258295	231302	147721	312933	589780
High	Master Protein	A0A0A6YX40	Immunoglobulin superfamily member 3 OS=Mus musculus OX=10090 GN=Igsf3 PE=1 SV=1	0	118.804	24	16	283	16	1	1214	136.9	6.04	384.89	16	0	926765	1.29751e+06	661656	1.09357e+06	785093	1.64436e+06	1.91729e+06	1.86553e+06	266805	231522	31785.7							4.82581e+06	5.94096e+06	7.36431e+06	9.12436e+06	5.81873e+06	3.64974e+06	1.83856e+06	826294	892163	717700	539989
High	Master Protein	F8WGR0	Alpha-adducin OS=Mus musculus OX=10090 GN=Add1 PE=1 SV=1	0	118.573	39	18	252	18	1	663	73.2	6.58	241.94	18	0	89350.5	76964.4	72128.3	138253	275975	467295	770351	720774	18556.5	3712.47	6648.54							5.03124e+06	3.43832e+06	6.19388e+06	2.62262e+06	1.65607e+06	2.06683e+06	1.41522e+06	233116	696494	25260.7
High	Master Protein	Q920I9	WD repeat-containing protein 7 OS=Mus musculus OX=10090 GN=Wdr7 PE=1 SV=3	0	118.526	17	13	213	13	1	1489	163.3	6.9	206.16	13	0	74876.7		23233.6	37600	50497.4	64894.6	78362.1	15421.2										1.9312e+06	952707	387608	649701	529435	586749	374850	102979	67860.8	774926	237039	524366
High	Master Protein	Q8CIF2	10-formyltetrahydrofolate dehydrogenase OS=Mus musculus OX=10090 GN=Aldh1l1 PE=2 SV=1	0	118.356	31	17	245	17	1	902	98.7	5.99	262.34	17	0	137014	58826.7	144266	104418	43420.9	80705.2	30160.7	131594			32297.9	1.04748e+06	881217	1.50837e+06	1083879	1.13286e+06	1.35586e+06	8.05959e+06	4.14771e+06	8.35045e+06	3.98234e+06	1.98723e+06	1.86365e+06	146352	25638.6	41000.7	65665.5	249644	104928
High	Master Protein	G3UZJ2	Microtubule-associated protein (Fragment) OS=Mus musculus OX=10090 GN=Map2 PE=1 SV=8	0	118.018	78	21	1067	1	1	240	25.6	11.09	931.72	21	0			58526.3		94811.1													2.44759e+06	1.14588e+06	1.31446e+06	655196	595639
High	Master Protein	Q8C6A3	Uncharacterized protein OS=Mus musculus OX=10090 GN=Prep PE=2 SV=1	0	117.851	34	16	325	16	1	731	82.7	5.9	323.34	16	0	1.24153e+06	691979	548578	453463	453956	672361	785325	718542	246881	554293	188387	428140	82905	557911	60199.7	112668	391584	7.11692e+06	3.48988e+06	5.29132e+06	2.60172e+06	1.44488e+06	2.12155e+06	968409	41748.1	700247	5279.39	136262	133023
High	Master Protein	P62746	Rho-related GTP-binding protein RhoB OS=Mus musculus OX=10090 GN=Rhob PE=1 SV=1	0	117.807	75	12	1453	10	1	196	22.1	5.24	3242.97	12	2	8.17525e+06	5.96037e+06	4.35298e+06	4.62984e+06	3.55472e+06	6.28135e+06	6.11172e+06	1.11719e+06	2.43042e+06	2.57366e+06	1.24138e+06	153745	247194	167570	66968.9	100744	56454	5.05237e+07	3.42511e+07	3.41596e+07	2.86485e+07	1.80744e+07	1.84468e+07	1.58723e+07	5.78852e+06	5.91036e+06	5.96623e+06	4.09523e+06	2.55789e+06
High	Master Protein	P35802	Neuronal membrane glycoprotein M6-a OS=Mus musculus OX=10090 GN=Gpm6a PE=1 SV=1	0	117.561	66	11	1198	10	1	278	31.1	5.27	1161.06	11	1	1.19744e+07	7.331e+06	4.42041e+06	6.46193e+06	7.32531e+06	1.24586e+07	8.41131e+06	1.07247e+07	3.09144e+06	2.67264e+06	2.55452e+06	1.03202e+06	940877	1.66708e+06	1.03459e+06	1.30522e+06	1.22663e+06	5.95254e+07	3.84651e+07	5.95056e+07	2.92414e+07	1.79613e+07	1.50527e+07	1.95115e+07	5.08515e+06	6.08896e+06	8.23032e+06	1.97931e+06	1.80332e+06
High	Master Protein	P05480	Neuronal proto-oncogene tyrosine-protein kinase Src OS=Mus musculus OX=10090 GN=Src PE=1 SV=4	0	117.322	38	14	625	11	1	541	60.6	7.84	672.3	14	0	1.69849e+06	1.4945e+06	1.18285e+06	1.17729e+06	2.97156e+06	638123	918670	449731		1.57006e+06	1.17895e+06		205120	390265				6.53473e+06	3.98123e+06	8.86336e+06	3.92618e+06	2.48153e+06	2.96274e+06	840996	380545	331687	488702	396886	262038
High	Master Protein	Q9Z1B3	1-phosphatidylinositol 4,5-bisphosphate phosphodiesterase beta-1 OS=Mus musculus OX=10090 GN=Plcb1 PE=1 SV=2	0	117.295	21	17	170	17	1	1216	138.3	6.13	162.37	17	0	46095		22317.2	116341	19664.8				21547.7		21309.3							1.85734e+06	1.76108e+06	2.28287e+06		757891	261286	2.35756e+06	50858	179392	935830	44041.7	180614
High	Master Protein	P61750	ADP-ribosylation factor 4 OS=Mus musculus OX=10090 GN=Arf4 PE=1 SV=2	0	117.236	76	9	695	4	1	180	20.4	7.14	1100.43	9	1	413342	800785	429658	532404	196866	456012	74157.5		82656	124710	166210							4.27332e+06	4.18883e+06	6.89237e+06	4.10005e+06	2.44173e+06	2.71008e+06	2.37255e+06	524132	1.90834e+06	599518	23211.5	727611
High	Master Protein	Q810U4-3	Isoform 3 of Neuronal cell adhesion molecule OS=Mus musculus OX=10090 GN=Nrcam	0	117.049	23	20	372	20	1	1260	139	5.92	333.55	20	0	418218	330986	157506	220142	216423	409241	605045	1.02137e+07	4.27567e+06	1.2064e+06	408123	491322		410127	18091.2			3.33596e+07	1.92463e+07	6.80369e+07	2.29227e+07	1.49423e+07	1.34459e+07	3.16329e+06	247880	1.10589e+06	43422.6	160239	106002
High	Master Protein	E9Q912	RAP1, GTP-GDP dissociation stimulator 1 OS=Mus musculus OX=10090 GN=Rap1gds1 PE=1 SV=1	0	116.647	30	10	186	10	1	607	66	5.35	299.23	10	0	39947.5		24648.8			156657	67939.4	43431.8										1.80325e+06	816000	1.28893e+06	1.1402e+06	508401	509729	2.42907e+06	974273	410157	1.6444e+06	868166	709786
High	Master Protein	Q9CY58	Plasminogen activator inhibitor 1 RNA-binding protein OS=Mus musculus OX=10090 GN=Serbp1 PE=1 SV=2	0	116.582	56	18	814	2	1	407	44.7	8.54	679.44	18	0	53645.1												80497.2	77403.2			54953	66482.2	49487.3	84362.4		23750.9
High	Master Protein	Q497I3	Fatty acid binding protein 5, epidermal OS=Mus musculus OX=10090 GN=Fabp5 PE=1 SV=1	0	116.454	83	11	1168	11	1	135	15.1	6.54	2026.9	11	0	5.98414e+06	4.36703e+06	3.04075e+06	3.74931e+06	4.30196e+06	3.31776e+06	4.68438e+06	3.73419e+06	664895	612448	549445	1.23175e+06	891788	1.18171e+06	597113	739271	2.15151e+06	6.45151e+07	3.45235e+07	4.36989e+07	3.54398e+07	2.08952e+07	1.33786e+07	1.0123e+07	3.67523e+06	4.45161e+06	3.36227e+06	2.42745e+06	696814
High	Master Protein	P63321	Ras-related protein Ral-A OS=Mus musculus OX=10090 GN=Rala PE=1 SV=1	0	115.618	62	12	851	5	1	206	23.5	7.11	1296.95	12	6	4.0583e+06	2.75434e+06	2.55679e+06	2.62944e+06	2.52239e+06	1.55625e+06	1.9112e+06	1.35541e+06	1.14493e+06	339948	590600	1.90024e+06	1.1428e+06	996527	1.56568e+06	1.86133e+06	1.47101e+06	2.75145e+07	1.49018e+07	2.38562e+07	1.58942e+07	8.78886e+06	8.18797e+06	5.45521e+06	2.83946e+06	2.6974e+06	2.77737e+06	752871	954889
High	Master Protein	Q9EPN1	Neurobeachin OS=Mus musculus OX=10090 GN=Nbea PE=1 SV=1	0	115.005	10	19	284	15	1	2936	326.5	6.2	212.38	19	2	622267	514658	98011.8	229435	480412	721210	536484	128848	92094.5	296925	244449		185414		293719	71581.6		9.15128e+06	4.32962e+06	5.67198e+06	4.12489e+06	3.58513e+06	2.37696e+06	1.13697e+06	145774	245641	239259	25774	73269.2
High	Master Protein	P63242	Eukaryotic translation initiation factor 5A-1 OS=Mus musculus OX=10090 GN=Eif5a PE=1 SV=2	0	114.82	61	8	1176	6	1	154	16.8	5.24	2801	8	2	1.43746e+06	1.95203e+06	1.44411e+06	1.51202e+06	1.75716e+06	914031	2.88614e+06	1.04944e+06	2.25515e+06	1.39511e+06	1.39881e+06	2.7485e+06	2.33536e+06	2.16572e+06	1.82621e+06	2.18181e+06	2.15275e+06	9.55678e+06	8.0485e+06	2.55562e+07	1.41478e+07	6.08185e+06	8.69827e+06	6.50477e+06	4.4786e+06	8.06205e+06	4.04229e+06	3.18677e+06	4.77699e+06
High	Master Protein	P70232	Neural cell adhesion molecule L1-like protein OS=Mus musculus OX=10090 GN=Chl1 PE=1 SV=2	0	114.019	31	21	224	2	1	1209	135	5.57	184.68	21	7	219014	228794	74408.3	197573	93153.6	80089.2	191962	24359					42563.4	69794.8	43533.4		139414	3.97023e+06	2.20666e+06	3.94291e+06	1.42144e+06	116725	899704	114924
High	Master Protein	Q5EBQ6	MCG10266, isoform CRA_a OS=Mus musculus OX=10090 GN=Rpl9 PE=1 SV=1	0	113.654	71	13	524	11	1	192	21.9	9.95	666.04	13	1	953141	551492	299195	552937	362492		435503			133403	50934.6	2.01928e+06	1.45113e+06	964916	1.29344e+06	1.80552e+06	645364	6.44864e+06	4.27747e+06	5.26379e+06	2.93874e+06	2.34891e+06	1.46053e+06	1.48586e+06	238241	761851	572591	158332	84586.7
High	Master Protein	Q3V453	Uncharacterized protein (Fragment) OS=Mus musculus OX=10090 GN=Ywhae PE=2 SV=1	0	112.826	81	7	2426	1	1	91	10.3	4.25	4453.38	7	0	163514	66207.9	101094	75393.9	181765	166429	37363		27140	59655.5								248270	758119	695301	363453	393915	261279	383142	157075	159014	167858	72947.1	81480.8
High	Master Protein	A2AM97	Ribosomal protein 10 OS=Mus musculus OX=10090 GN=RP23-436K3.4-001 PE=4 SV=1	0	112.527	68	19	1134	19	1	214	24.6	10.08	1651.44	19	0	3.31536e+06	2.32601e+06	2.14665e+06	4.28712e+06	2.91722e+06	789786	2.06943e+06	1.38023e+06	257848	256371	776240	7.51997e+06	4.95995e+06	7.11833e+06	6.11782e+06	7.65145e+06	7.84904e+06	3.87605e+07	1.30853e+07	4.67667e+07	2.57467e+07	7.84971e+06	1.57986e+07	5.84722e+06	2.90898e+06	1.97021e+06	2.94839e+06	1.2644e+06	1.52718e+06
High	Master Protein	Q9QXS6	Drebrin OS=Mus musculus OX=10090 GN=Dbn1 PE=1 SV=4	0	112.093	33	16	522	1	1	706	77.2	4.49	677.69	16	12	1.83036e+06	1.19915e+06	690036	450552	554385	1.51913e+06	820279	1.42691e+06	452908	328046	582851	289484	224437		21542.5	107225	111702	1.13878e+07	6.55089e+06	1.07721e+07	5.85304e+06	1.99e+06	4.27564e+06	1.24876e+06	217598	832518	928671	136378	200694
High	Master Protein	P60335	Poly(rC)-binding protein 1 OS=Mus musculus OX=10090 GN=Pcbp1 PE=1 SV=1	0	112.068	60	13	572	11	1	356	37.5	7.09	546.88	13	2	1.65043e+06	1.27728e+06	951782	1.21042e+06	1.37488e+06	893722	632470	615486	58081.5		97916.8				44316	78676.3	61591.9	1.70566e+07	1.02516e+07	1.26678e+07	8.48317e+06	5.64172e+06	5.18711e+06	4.84627e+06	1.37853e+06	264501	2.72359e+06	92881.7	347192
High	Master Protein	Q01405	Protein transport protein Sec23A OS=Mus musculus OX=10090 GN=Sec23a PE=1 SV=2	0	111.797	37	18	255	18	1	765	86.1	7.08	307.75	18	0	362190	219926	214678	262552	433875	34882.7	88782.9	7740.37	113594									3.69215e+06	3.50373e+06	7.39941e+06	3.74449e+06	2.17596e+06	2.6627e+06	778467	636320	172387	189513	68804.8
High	Master Protein	Q3TKG4	Uncharacterized protein (Fragment) OS=Mus musculus OX=10090 GN=Psmc3 PE=2 SV=1	0	111.64	45	15	290	15	1	502	55.6	5.24	341.55	15	0	1.25022e+06	912056	996342	391865	420980	331534	31871.8	134773		63127.9			529666	176964	567536	759287	224410	7.76451e+06	3.98285e+06	7.23627e+06	6.1085e+06	3.01132e+06	4.53704e+06	1.18531e+06	10528.8		158756	106382	21412.8
High	Master Protein	Q9Z0H8	CAP-Gly domain-containing linker protein 2 OS=Mus musculus OX=10090 GN=Clip2 PE=1 SV=2	0	111.529	23	14	243	13	1	1047	115.8	6.48	216.01	14	1	1.00416e+06	548635	292941	442312	411824	729308	158042	679509	84332.5			23091.9						6.70873e+06	4.19652e+06	5.93089e+06	3.34318e+06	2.95673e+06	2.27455e+06	749718	150660			37485.6
High	Master Protein	P62137	Serine/threonine-protein phosphatase PP1-alpha catalytic subunit OS=Mus musculus OX=10090 GN=Ppp1ca PE=1 SV=1	0	111.399	53	12	362	3	1	330	37.5	6.33	519.26	12	2	365724	235132	240940	25583.4			330827	86881.8	214881	314177	357856				8310.92			1.2099e+06	977056	3.99014e+06	1.29703e+06	557939	1.06202e+06	868371	533074	546867	315219	403009	212223
High	Master Protein	Q4W4C9	Neural visinin-like type 1 protein OS=Mus musculus OX=10090 GN=Vsnl1 PE=1 SV=1	0	110.984	88	19	803	1	1	191	22.1	5.15	568.43	19	16	3.8338e+06	2.49085e+06	2.25102e+06	1.51196e+06	2.1851e+06	1.91743e+06	3.38666e+06	1.05568e+06	1.35708e+06	1.23635e+06	1.48683e+06	1.11124e+06	1.06711e+06	1.43897e+06	867309	954079	1.13722e+06	3.95391e+07	1.93658e+07	2.93615e+07	1.82059e+07	1.54173e+07	1.08035e+07	4.05795e+07	6.99905e+06	2.63725e+07	1.91654e+07	7.98832e+06	6.12035e+06
High	Master Protein	Q80UG2	Plexin-A4 OS=Mus musculus OX=10090 GN=Plxna4 PE=1 SV=3	0	110.685	14	17	242	13	1	1893	212.4	6.83	208.16	17	0	163577		43648.2		30618.2	120851	49230	84161.3										551178	113135	317425		133325		39754.6
High	Master Protein	Q9CS84	Neurexin-1 OS=Mus musculus OX=10090 GN=Nrxn1 PE=1 SV=3	0	110.655	14	16	268	14	1	1514	166.1	6.09	238.08	16	1	95667	68909.3	159805	61406.4	156826	124040	133370	140108	72150.9	111420	114991		91487.8			27182.5	16336.8	2.9226e+06	1.56333e+06	3.34357e+06	1.18716e+06	617814	618934	654214	132263	26366.6	75859	124170	45977.8
High	Master Protein	A0A0R4J1E3	Drebrin OS=Mus musculus OX=10090 GN=Dbn1 PE=1 SV=1	0	110.224	36	16	495	1	1	661	72.5	4.44	669	16	0
High	Master Protein	Q9JJY3	Sphingomyelin phosphodiesterase 3 OS=Mus musculus OX=10090 GN=Smpd3 PE=1 SV=1	0	110.16	35	14	305	14	1	655	71.2	5.88	337.61	14	0	748621	758197	268744	442915	689910	195062	2.16253e+06	1.65272e+06	130511	269006	122419	194073	374923	255715	83910.8	44720.5		9.45168e+06	1.38776e+07	3.65332e+07	9.0442e+06	1.26489e+07	6.86433e+06	998844	1.58079e+06	221212	1.81453e+06	84113.3	1.08907e+06
High	Master Protein	Q5SW88	RAB1A, member RAS oncogene family OS=Mus musculus OX=10090 GN=Rab1a PE=1 SV=1	0	110.077	89	22	1564	9	1	202	22.4	6.21	1434.18	22	12	4.43248e+07	2.96742e+07	2.15801e+07	1.9855e+07	3.07946e+07	1.10497e+07	2.09519e+07	9.96286e+06	4.07995e+06	3.7589e+06	3.22452e+06	1.62072e+07	1.32601e+07	1.41993e+07	1.0352e+07	1.50674e+07	1.30614e+07	7.54393e+07	3.95185e+07	3.30538e+07	4.31374e+07	2.5533e+07	4.03327e+07	2.87566e+07	1.33254e+07	2.08815e+07	1.94912e+07	7.50395e+06	5.78134e+06
High	Master Protein	Q61411	GTPase HRas OS=Mus musculus OX=10090 GN=Hras PE=1 SV=2	0	109.931	80	13	678	4	1	189	21.3	5.31	1267.91	13	6	2.91066e+06	2.65915e+06	1.75412e+06	2.46617e+06	1.65294e+06	1.10535e+06	2.50326e+06	529082	360157	276763	219845	77554.7	42579.5	84500.4	116885	132107	145607	1.46322e+07	9.75252e+06	1.29791e+07	8.79977e+06	5.26611e+06	8.58599e+06	4.8152e+06	1.7242e+06	2.72016e+06	4.15994e+06	1.02592e+06	2.35021e+06
High	Master Protein	Q0PD63	RAB3A, member RAS oncogene family, isoform CRA_a OS=Mus musculus OX=10090 GN=Rab3a PE=1 SV=1	0	109.809	73	16	1426	6	1	220	25	5.03	1488.11	16	10	3.86609e+06	2.6933e+06	2.20242e+06	2.90737e+06	1.58137e+06	965303	1.25023e+07	947061	647066	604916	631122	2.20042e+06	1.44113e+06	3.29465e+06	2.22586e+06	1.8661e+06	2.6289e+06	1.06018e+08	5.92675e+07	1.50634e+08	4.37298e+07	4.54789e+07	2.24088e+07	2.48299e+07	5.02642e+06	2.20872e+07	1.02854e+07	4.69077e+06	2.78176e+06
High	Master Protein	Q80UT7	Rpl7a protein (Fragment) OS=Mus musculus OX=10090 GN=Rpl7a PE=2 SV=1	0	109.508	58	19	922	19	1	270	30.5	10.55	908.37	19	0	3.45138e+06	1.73402e+06	1.23604e+06	4.52221e+06	1.6993e+06	1.11035e+06	1.60828e+06	1.20776e+06	193824	39769.3	271452	4.34045e+06	3.26116e+06	3.42115e+06	2.40087e+06	3.44167e+06	4.13011e+06	1.25607e+07	7.27514e+06	1.44181e+07	7.81359e+06	4.9795e+06	5.68832e+06	2.85257e+06	3.85716e+06	2.80193e+06	5.37223e+06	595537	1.16915e+06
High	Master Protein	Q8K1M3	Protein kinase, cAMP dependent regulatory, type II alpha OS=Mus musculus OX=10090 GN=Prkar2a PE=1 SV=1	0	109.22	45	15	286	13	1	402	45.6	4.93	322.79	15	0	1.19091e+06	684102	715641	573642	415576	725072	397091	274515	82268.1	331363	182661		84398.7	104789		51091.9	50610.2	7.94096e+06	3.75796e+06	6.28981e+06	3.67967e+06	2.70013e+06	4.17426e+06	961453	215859		360516	20981.9	310774
High	Master Protein	Q3UJ70	3-hydroxy-3-methylglutaryl coenzyme A synthase OS=Mus musculus OX=10090 GN=Hmgcs1 PE=2 SV=1	0	107.971	35	11	301	10	1	520	57.5	6.1	319.17	11	0	1.22723e+06	823907	614094	676277	577484	892037	111512	421560	271943	395375	311983							9.80617e+06	5.99581e+06	7.75402e+06	3.92207e+06	3.30464e+06	2.50002e+06	2.09899e+06	444308	638640	1.24036e+06	365579	1.41242e+06
High	Master Protein	Q3U2W7	Uncharacterized protein OS=Mus musculus OX=10090 GN=Kras PE=2 SV=1	0	107.337	69	12	749	4	1	188	21.4	7.8	1267.99	12	1	1.28249e+06	1.0347e+06	675986	464924	1.58574e+06	461389	1.0126e+06	394224	97743.7	362494	292296	717535	403878	392948	416825	421970	678783	2.94363e+06	2.5775e+06	703015	1.36406e+06	1.4599e+06	1.46523e+06	855634	165489		387304	67204.5	46649.2
High	Master Protein	Q61548	Clathrin coat assembly protein AP180 OS=Mus musculus OX=10090 GN=Snap91 PE=1 SV=1	0	106.797	27	18	304	16	1	901	91.8	4.88	225.79	18	2	1.04403e+07	9.73954e+06	6.01702e+06	4.93636e+06	5.12084e+06	1.86885e+06	4.73602e+06	5.31751e+06	1.1302e+06	1.96856e+06	1.58095e+06	1.21063e+06	77380.1	1.09707e+06	782476	1.30143e+06	503188	1.90244e+07	1.10394e+07	1.086e+07	4.52533e+06	6.0154e+06	3.6804e+06	1.16224e+07	2.86483e+06	1.57299e+06	4.03324e+06	553398	1.62571e+06
High	Master Protein	B9EKR1	Receptor-type tyrosine-protein phosphatase zeta OS=Mus musculus OX=10090 GN=Ptprz1 PE=1 SV=1	0	106.127	9	15	522	15	1	2312	254.2	4.88	782.11	15	0	210662	163291	256834	349306	494208	549638	527091	694529	71996.6		90208.3	13153.2	179448	47734.6	104011	77295.5	50873.4	1.92162e+07	1.27676e+07	2.05529e+07	1.08131e+07	8.74222e+06	3.5673e+06	7.2949e+06	1.36178e+06	1.24129e+06	2.69394e+06	682438	406374
High	Master Protein	P50580	Proliferation-associated protein 2G4 OS=Mus musculus OX=10090 GN=Pa2g4 PE=1 SV=3	0	106.031	70	22	537	22	1	394	43.7	6.86	205.97	22	0	1.5378e+06	1.13415e+06	646488	1.31648e+06	939797	514987	926308	346676	70270.9	54072.8	59092.4	1.22936e+06	543859	1.02049e+06	563385	447968	1.24531e+06	1.51029e+07	7.65817e+06	9.15686e+06	6.27723e+06	4.46495e+06	4.85809e+06	3.28246e+06	1.37044e+06	1.06591e+06	1.83125e+06	357902	286399
High	Master Protein	Q8C3L6	Uncharacterized protein OS=Mus musculus OX=10090 GN=Atp6v1b1 PE=2 SV=1	0	105.589	28	11	537	1	1	513	56.8	5.34	881.45	11	0
High	Master Protein	Q3TN31	Proteasome subunit alpha type OS=Mus musculus OX=10090 GN=Psma7 PE=2 SV=1	0	105.558	67	14	536	14	1	248	27.9	8.78	612.56	14	0	3.17536e+06	2.04582e+06	1.70618e+06	1.89004e+06	2.54624e+06	1.1743e+06	1.16896e+06	771442	134416	28964.9	72965	983170	832965	840730	324156	1.66646e+06	1.23131e+06	6.39915e+06	1.07371e+07	1.62423e+07	8.35781e+06	7.57443e+06	5.83068e+06	3.46228e+06	374872	1.25673e+06	1.03472e+06	175333	248402
High	Master Protein	Q8BHN3	Neutral alpha-glucosidase AB OS=Mus musculus OX=10090 GN=Ganab PE=1 SV=1	0	105.481	24	14	227	14	1	944	106.8	6.06	164.61	14	0	599818	706656	404794	850903	644701	671331	219678	449418	41614.1	123205								2.161e+06	1.22388e+06	2.42088e+06	870400	1.34024e+06	677586	591842	125580	2236.49	188861	75822.2
High	Master Protein	Q3UHL1	CaM kinase-like vesicle-associated protein OS=Mus musculus OX=10090 GN=Camkv PE=1 SV=2	0	105.146	36	9	427	9	1	512	54.8	5.54	751.32	9	0	1.38559e+06	608843	565751	741095	969219	187512	247525	167929	443871	104104	44065.3							6.82719e+06	3.63167e+06	4.12672e+06	3.9174e+06	2.11606e+06	1.46981e+06	1.80576e+06	1.25116e+06	1.18582e+06	1.47851e+06	908911	1.0026e+06
High	Master Protein	P47911	60S ribosomal protein L6 OS=Mus musculus OX=10090 GN=Rpl6 PE=1 SV=3	0	105.067	46	18	599	18	1	296	33.5	10.7	360.37	18	0	5.14562e+06	4.36176e+06	2.92097e+06	4.9078e+06	5.35594e+06	3.66542e+06	4.59357e+06	4.88991e+06	2.67485e+06	1.81839e+06	223975	3.66279e+06	3.15301e+06	4.34976e+06	2.38618e+06	3.83472e+06	4.1138e+06	1.80711e+07	1.39741e+07	2.30526e+07	1.01445e+07	1.07814e+07	7.28558e+06	8.23399e+06	1.77012e+06	774453	4.7133e+06	2.29556e+06	3.32157e+06
High	Master Protein	Q8BMJ2	Leucine--tRNA ligase, cytoplasmic OS=Mus musculus OX=10090 GN=Lars PE=1 SV=2	0	104.87	22	16	264	16	1	1178	134.1	7.05	301.42	16	0	580535	285488	374488	512997	465276	320917	185052	40545.2	371237		38754.7				406022		500312	4.33383e+06	2.12031e+06	2.01591e+06	1.27122e+06	767371	959855	497147	204168	442687	525918	256420	634160
High	Master Protein	Q8R1Q8	Cytoplasmic dynein 1 light intermediate chain 1 OS=Mus musculus OX=10090 GN=Dync1li1 PE=1 SV=1	0	104.511	49	15	359	14	1	523	56.6	6.42	375.2	15	1	822963	391537	563083	423337	303524	175829	421663	386105	379934		88222.7	201919	127408	145711	115000	413512		1.02043e+07	5.50207e+06	1.12737e+07	5.38149e+06	3.3469e+06	3.51218e+06	1.61839e+06	285078	103292	534971	154665	186623
High	Master Protein	Q9WV92-6	Isoform 6 of Band 4.1-like protein 3 OS=Mus musculus OX=10090 GN=Epb41l3	0	104.477	29	18	261	0	1	882	98.1	5.45	268.03	18	1																		628539	362035	371901	429769	137988
High	Master Protein	P63085	Mitogen-activated protein kinase 1 OS=Mus musculus OX=10090 GN=Mapk1 PE=1 SV=3	0	104.365	41	10	357	6	1	358	41.2	6.98	720.68	10	4	611795	1.12828e+06	472070	1.31873e+06	426914	148429	952992	35749.1	85991	50857.4	120513	610098	321659	760538	689595	914704	1.08727e+06	6.51987e+06	5.63977e+06	2.06178e+06	3.02398e+06	3.14488e+06	2.13079e+06	3.73313e+06	1.25118e+06	1.24622e+06	2.76342e+06	644122	576151
High	Master Protein	Q3TN61	Uncharacterized protein OS=Mus musculus OX=10090 GN=Rhoa PE=2 SV=1	0	104.359	76	12	1206	1	1	193	21.8	6.1	2287.32	12	9	4.18181e+06	3.4333e+06	2.22443e+06	2.87294e+06	2.26012e+06	1.7627e+06	2.26808e+06	1.59386e+06	980382	599820	730555	728305	180003	146906	168787	274724	415732	1.91636e+07	1.65681e+07	1.24332e+07	6.9072e+06	6.30434e+06	8.14995e+06	3.26515e+06	1.45725e+06	1.0245e+06	1.95098e+06	1.61708e+06	336538
High	Master Protein	P51863	V-type proton ATPase subunit d 1 OS=Mus musculus OX=10090 GN=Atp6v0d1 PE=1 SV=2	0	104.307	53	14	384	14	1	351	40.3	5	610.13	14	0	1.30247e+06	953697	493186	983752	876138	854346	1.46879e+06	914157	156215	68853.7	53315	210765	27019.4	48757.6	181937	113895	27678.5	1.49781e+07	9.27291e+06	1.0949e+07	8.2404e+06	6.08956e+06	5.40938e+06	7.4003e+06	3.24208e+06	2.59168e+06	3.89808e+06	719206	747057
High	Master Protein	Q8QZY1	Eukaryotic translation initiation factor 3 subunit L OS=Mus musculus OX=10090 GN=Eif3l PE=1 SV=1	0	103.575	32	12	389	12	1	564	66.6	6.44	635.27	12	0	848078	752255	278636	707815	306012	13709.4	52841.5		443.144	8426.53		131933	103426		195941	199050	162072	4.12695e+06	2.90021e+06	3.12748e+06	501477	1.89912e+06	1.89672e+06	958102	144351	102824	139119	8817.9	72896
High	Master Protein	Q9Z2Q6	Septin-5 OS=Mus musculus OX=10090 GN=Sept5 PE=1 SV=2	0	103.493	52	12	406	11	1	369	42.7	6.67	782.07	12	1	428862	274735	319064	491040	335011	302662	585873	282505	172476	351173	37623.3	139343			17041		224188	3.8318e+06	2.36555e+06	4.3394e+06	1.59796e+06	1.08405e+06	1.86285e+06	4.7385e+06	1.9702e+06	4.7348e+06	2.87313e+06	1.92954e+06	2.70519e+06
High	Master Protein	P63087-2	Isoform 2 of Serine/threonine-protein phosphatase PP1-gamma catalytic subunit OS=Mus musculus OX=10090 GN=Ppp1cc	0	102.875	47	11	325	2	1	337	38.5	6.13	518.72	11	0
High	Master Protein	P70232-2	Isoform 2 of Neural cell adhesion molecule L1-like protein OS=Mus musculus OX=10090 GN=Chl1	0	102.452	29	20	235	0	1	1150	128.9	6.1	186.39	20	0
High	Master Protein	A2AGT5	Cytoskeleton-associated protein 5 OS=Mus musculus OX=10090 GN=Ckap5 PE=1 SV=1	0	102.348	14	17	600	17	1	2032	225.5	7.96	200.09	17	0	274727	264516	96724.5	1.23166e+06		246912	99460.7		45826.5		76059.8			72609.1				4.71307e+06	2.94436e+06	4.61445e+06	2.09915e+06	1.28873e+06	1.56906e+06	1.36823e+06	59679.3			179698	186416
High	Master Protein	A0A0R3P9D0	Phospholipid phosphatase-related protein type 3 OS=Mus musculus OX=10090 GN=Plppr3 PE=1 SV=1	0	102.108	33	13	209	13	1	716	76.7	6.01	215.52	13	0	967423	970227	359540	231068	503186	372654	411290	630251	61177	21911	13653.5	629845	294592	247595	20240.2	196737	174873	9.12448e+06	5.36959e+06	7.16607e+06	4.45404e+06	3.04615e+06	3.14698e+06	621552	32522.4	438852	72353.7	247848	267652
High	Master Protein	Q8CD76	Kinesin light chain 1 OS=Mus musculus OX=10090 GN=Klc1 PE=1 SV=1	0	102.03	29	13	286	8	1	616	69.5	5.96	310.29	13	4	662010	761263	543990	192229	128032	106178	75472.9	137229	134000	365856	42551.1	74130.5		77039.1	45665.7		24329.5	1.29629e+07	5.93009e+06	5.65672e+06	7.38523e+06	3.31071e+06	4.68991e+06	2.18073e+06	465420	140345	218806		245974
High	Master Protein	P05202	Aspartate aminotransferase, mitochondrial OS=Mus musculus OX=10090 GN=Got2 PE=1 SV=1	0	101.781	44	13	359	13	1	430	47.4	9	453.21	13	0	417371	128114	65514.4	142341	222614	1.64422e+06	1.04382e+06	413942	207356	78316.2								3.03545e+06	2.59266e+06	6.01171e+06	2.00956e+06	1.42942e+06	1.18096e+06	4.86351e+06	2.07652e+06	1.67579e+06	4.14654e+06	277169	745747
High	Master Protein	Q0VGU4	MCG18019 OS=Mus musculus OX=10090 GN=Vgf PE=1 SV=1	0	101.751	19	8	197	8	1	617	68.2	4.7	412.44	8	0				10028.8			95952.4	132024	12584.7	123204	34050.3	311054	141300	184478	152650	177870	333098	2.69617e+06	2.11834e+06	2.00003e+06	2.96416e+06	777744	2726150	241994	45508.8			22407	38687.2
High	Master Protein	F6ZX84	Cytoplasmic dynein 1 heavy chain 1 (Fragment) OS=Mus musculus OX=10090 GN=Dync1h1 PE=1 SV=1	0	101.618	65	13	472	1	1	252	28.5	5.2	793.04	13	0
High	Master Protein	A0JNY7	Eukaryotic translation initiation factor 4, gamma 2 OS=Mus musculus OX=10090 GN=Eif4g2 PE=2 SV=1	0	101.349	23	13	149	13	1	906	102.1	7.14	178.2	13	0	311847	151377	37123	125074	286275	80581.7	146442	108090	16186.8	21531	5817.85	15423.1						1.96347e+06	469026	440771	641055	636842	611909	381523	183030		52449.8
High	Master Protein	Q3U1N0	Coronin OS=Mus musculus OX=10090 GN=Coro1a PE=1 SV=1	0	100.403	32	11	392	11	1	461	51	6.48	563.28	11	0	50050.3	261811	90581	40279.4		45060.3	86002.4	221824	166703	10253.7	126035	330019		23190.8		270355		7.00656e+06	3.44186e+06	2.76622e+06	721696	1.79427e+06	2.37158e+06	3.02195e+06	1.7815e+06	431012	688439	703491	495992
High	Master Protein	Q3TQX5	Uncharacterized protein OS=Mus musculus OX=10090 GN=Ddx3x PE=1 SV=1	0	100.396	30	15	350	6	1	662	73.1	7.18	308.52	15	6	474560	476559	225490	199284	396788	109004	544168	43190.4	29581.9	7832.68	126949	2.56856e+06	2.2381e+06	2.3936e+06	1.92989e+06	2.17339e+06	2.20507e+06	3.70839e+06	2.98468e+06	6.34778e+06	4.3678e+06	1.8453e+06	2.43473e+06	1.32417e+06	99073	509550	448094	50004.2	350105
High	Master Protein	Q4FJQ0	MCG130610 OS=Mus musculus OX=10090 GN=Rab7 PE=1 SV=1	0	100.302	73	14	778	13	1	207	23.5	6.7	1197.83	14	1	4.70568e+06	4.38927e+06	2.8914e+06	3.00753e+06	2.91081e+06	1.86337e+06	3.56515e+06	2.31902e+06	966809	576452	990572	83295.9	92640	150239	215286	308619	246613	2.82847e+07	1.47414e+07	2.93264e+07	1.68738e+07	1.09657e+07	1.1351e+07	5.10949e+06	3.09688e+06	2.83971e+06	3.14815e+06	303597	1.17911e+06
High	Master Protein	P48453	Serine/threonine-protein phosphatase 2B catalytic subunit beta isoform OS=Mus musculus OX=10090 GN=Ppp3cb PE=1 SV=2	0	100.297	41	13	359	6	1	525	59.1	5.91	391.89	13	0	160501	248901	51476.8	152093	202952	206692	112859	271413										5.15558e+06	3.46158e+06	4.85676e+06	3.00218e+06	1.52657e+06	2.41615e+06	1.16049e+06	253724	94699	211524	101519	176874
High	Master Protein	Q3UWT6	Proteasome subunit alpha type OS=Mus musculus OX=10090 GN=Psma2 PE=2 SV=1	0	100.162	53	10	384	10	1	247	27.5	8.22	472.74	10	0	1.23184e+06	471364	615247	803012	798683	49251	681900	215124	159641	62881.1	86729.1	529616	428568	355138	459495	771849	597316	2.93445e+06	3.32652e+06	8.10952e+06	5.06364e+06	3.35135e+06	3.89729e+06	2.19372e+06	1.71595e+06	756304	1.30219e+06	281919	853695
High	Master Protein	Q8VDD5	Myosin-9 OS=Mus musculus OX=10090 GN=Myh9 PE=1 SV=4	0	100.118	10	13	193	8	1	1960	226.2	5.66	198.72	13	0																		215807	301284	115728	136654	66218	67737.9	156917			94193.5		50563.1
High	Master Protein	P08551	Neurofilament light polypeptide OS=Mus musculus OX=10090 GN=Nefl PE=1 SV=5	0	100.032	39	14	261	12	1	543	61.5	4.64	288.75	14	0																		1.19662e+06	919723	711762	138006	174343		1.08843e+07	1.93814e+06	1.98625e+06	1.67788e+06	1.56902e+06	1.00292e+06
High	Master Protein	Q3U0T9	RAB35, member RAS oncogene family OS=Mus musculus OX=10090 GN=Rab35 PE=1 SV=1	0	99.681	73	14	909	10	1	201	23	8.29	1036.59	14	0	2.27248e+06	1.78021e+06	1.15282e+06	1.12547e+06	1.73626e+06	1.19771e+06	1.4835e+06	840678	349056	262846	351971	108855	264923	290724	21641.8		103214	1.99282e+07	1.02052e+07	1.28609e+07	8.36489e+06	4.85942e+06	4.67802e+06	1.61319e+06	613329	830407	488762	52255.6	627126
High	Master Protein	Q9WV92-4	Isoform 4 of Band 4.1-like protein 3 OS=Mus musculus OX=10090 GN=Epb41l3	0	99.62	30	18	246	0	1	894	99.5	5.34	233.64	18	0
High	Master Protein	Q497E8	Proteasome (Prosome, macropain) 26S subunit, non-ATPase, 11 OS=Mus musculus OX=10090 GN=Psmd11 PE=2 SV=1	0	99.591	41	13	444	10	1	422	47.4	6.48	447.71	13	2	849400	490593	686901	314466	473016	117835	87512	68587.9	26407.6	17097.2	41074.7	606847	432572	425011	390597	356955	291283	9.71744e+06	4.37147e+06	3.11466e+06	4.63901e+06	2.13182e+06	3.33732e+06	1.35597e+06	352346	639662	278276	114816	1.0814e+06
High	Master Protein	Q543Y7	Uncharacterized protein OS=Mus musculus OX=10090 GN=Pacsin1 PE=1 SV=1	0	99.576	37	14	205	14	1	441	50.5	5.24	237.69	14	0	29610.5		8547.11	55413.6	22899.5		10603.6	79497.6	32377.9									2.13081e+06	841349	2.3815e+06	406186	732401	17259.7	5.21091e+06	1.37349e+06	665536	1.43411e+06	412332	508533
High	Master Protein	Q5BLK1	40S ribosomal protein S6 OS=Mus musculus OX=10090 GN=Rps6 PE=1 SV=1	0	98.967	46	15	648	15	1	249	28.7	10.84	467.29	15	0	3.31697e+06	1.99522e+06	1.79119e+06	2.04825e+06	2.13758e+06	897863	2.37178e+06	1.23471e+06	109461	362813	289506	5.21606e+06	4.0011e+06	3.86399e+06	2.8328e+06	3.3663e+06	4.38169e+06	1.48423e+07	1.21947e+07	2.32519e+07	6.47381e+06	5.22281e+06	4.53992e+06	2.88036e+06	1.83696e+06	1.42001e+06	2.86401e+06	616507	409623
High	Master Protein	Q9R1P0	Proteasome subunit alpha type-4 OS=Mus musculus OX=10090 GN=Psma4 PE=1 SV=1	0	98.911	72	15	402	15	1	261	29.5	7.72	420.35	15	0	2.12348e+06	1.12928e+06	1.17884e+06	1.23135e+06	1.83328e+06		1.13855e+06	6349.26	154161		258476	1.32283e+06	1.0674e+06	1.13383e+06	1.34477e+06	1.35089e+06	1.72584e+06	1.6126e+06	2.4658e+06	4.49333e+06	3.70798e+06	1.74149e+06	2.038e+06	3.43217e+06	1.36529e+06	987627	2.733e+06	580987	432477
High	Master Protein	Q3TUF3	Calumenin, isoform CRA_a OS=Mus musculus OX=10090 GN=Calu PE=1 SV=1	0	98.78	49	9	321	2	1	315	37	4.67	659.98	9	3	284705		111878	166917	241010		261243	157343		291036			21775.3		89179.6			2.18001e+06	680816	2.56908e+06	242402	383424	471202	306772				305933	244471
High	Master Protein	Q60737	Casein kinase II subunit alpha OS=Mus musculus OX=10090 GN=Csnk2a1 PE=1 SV=2	0	98.617	36	12	417	11	1	391	45.1	7.74	514.63	12	1	2.77492e+06	2.04501e+06	918877	1.51334e+06	1.96478e+06	925784	1.88323e+06	528259	634926	547229	765059	1.66057e+06	791529	799480	1.03908e+06	699655	955938	1.42608e+06	937302	127009	799585	2.71e+06	2.298e+06	2.37416e+06	1.97237e+06	2.12281e+06	1.71271e+06	1.76857e+06	788285
High	Master Protein	P09103	Protein disulfide-isomerase OS=Mus musculus OX=10090 GN=P4hb PE=1 SV=2	0	98.419	40	14	256	14	1	509	57	4.88	407.54	14	0	1.71726e+06	1.32191e+06	691333	1.05897e+06	555235	1.07084e+06	435897	701578	378334	137156	9232.63	409605	346347	128992	127837	119331	123381	8.28392e+06	3.92356e+06	5.79012e+06	3.37458e+06	2.14772e+06	2.72176e+06	512637	32295.5		249648	98739.2	320345
High	Master Protein	Q61205	Platelet-activating factor acetylhydrolase IB subunit gamma OS=Mus musculus OX=10090 GN=Pafah1b3 PE=1 SV=1	0	98.053	62	8	209	8	1	232	25.8	6.93	211.37	8	0	1.30305e+06	1.08726e+06	932508	2.2245e+06	2.40868e+06	381243	692655	15311.2	915059	826320	1.32724e+06	1.48191e+06	527365	568036	156112	607738	174117	4.45944e+06	241275	278585	1.23565e+06	772256	1.75005e+06	100430	114560	174655	354171	215965	543439
High	Master Protein	E9Q8Z5	Catenin delta-1 OS=Mus musculus OX=10090 GN=Ctnnd1 PE=1 SV=1	0	98.01	26	14	212	14	1	940	104.9	6.28	170.15	14	0	1.02421e+06	766165	415659	143492	603927	942538	350840	462619	137586	153733	166586							4.77265e+06	1.96339e+06	2.22261e+06	1.46949e+06	2.35902e+06	1.14479e+06	532739	159747	55109.1	93438.9	35416.4	40957.1
High	Master Protein	P06801	NADP-dependent malic enzyme OS=Mus musculus OX=10090 GN=Me1 PE=1 SV=2	0	97.969	39	14	233	14	1	572	63.9	7.44	289.31	14	0	60297.9	29373.2	34555.2						6834.58		24520.7	299937	176366	647363	408544	77454.1	109003	5.0709e+06	3.93143e+06	6.6008e+06	4.29634e+06	1.18576e+06	2.34548e+06	2.81807e+06	825138	614712	157398	201731	63648.3
High	Master Protein	P47963	60S ribosomal protein L13 OS=Mus musculus OX=10090 GN=Rpl13 PE=1 SV=3	0	97.943	59	17	854	17	1	211	24.3	11.55	913.97	17	0	4.31759e+06	2.3988e+06	1.87443e+06	4.57971e+06	3.0917e+06	1.72196e+06	2.66178e+06	900603	306804	96231.1	118048	5.25443e+06	6.74593e+06	7.40383e+06	5.07472e+06	5.59211e+06	6.05902e+06	4.74753e+07	2.75233e+07	3.93983e+07	2.27502e+07	1.60433e+07	1.44071e+07	1.19229e+07	2.72679e+06	3.07155e+06	5.82023e+06	491894	505367
High	Master Protein	Q3TDG9	Uncharacterized protein OS=Mus musculus OX=10090 GN=Stx12 PE=2 SV=1	0	97.889	49	11	519	11	1	274	31.2	5.58	595.38	11	0	1.85435e+06	1.3688e+06	674588	1.14313e+06	1.17053e+06	669757	1.09461e+06	736707	245699	115225	137874	193651	157399	125800	200804	232323	198870	1.49317e+07	8.02066e+06	1.80815e+07	4.59194e+06	4.407e+06	3.46786e+06	1.91093e+06	366908	278100	766288	9531.24	109777
High	Master Protein	Q9EQU5-2	Isoform 2 of Protein SET OS=Mus musculus OX=10090 GN=Set	0	97.604	52	9	264	9	1	277	32.1	4.22	320.06	9	0	2.23986e+06	1.60913e+06	915174	1.38302e+06	2.41872e+06	2.22705e+06	1.7379e+06	1.51187e+06	1.06714e+06	901982	981650	49064.3				50248.9	40858.8	1.53612e+07	8.06604e+06	1.20666e+07	6.02841e+06	5.03006e+06	3.38037e+06	730774	68638.4	489386	434757	91972
High	Master Protein	Q9DB05	Alpha-soluble NSF attachment protein OS=Mus musculus OX=10090 GN=Napa PE=1 SV=1	0	97.59	58	14	249	11	1	295	33.2	5.45	163.12	14	0	835076	601953	293289	272429	221944	250505	253194	294713	231232	32585.5	32112.7	217361	493567	131537	108548	515292	753324	2.82793e+06	504143	2.71982e+06	1.93139e+06	466699	1.8197e+06	4.10599e+06	1.09351e+06	264254	572323	239992	95608.5
High	Master Protein	Q9WV92-8	Isoform 8 of Band 4.1-like protein 3 OS=Mus musculus OX=10090 GN=Epb41l3	0	97.171	25	18	251	0	1	1052	116.7	5.22	233.64	18	13	185497	654945	172742	94638	237742	31915.8	441939	280248	177696			33722.7	15889.5				42202.8	6.5851e+06	2.7143e+06	3.67638e+06	2.88554e+06	1.52386e+06	2.97068e+06	1.66401e+06	268666	105596	237154	40752	64211.4
High	Master Protein	P63037	DnaJ homolog subfamily A member 1 OS=Mus musculus OX=10090 GN=Dnaja1 PE=1 SV=1	0	97.081	47	10	166	10	1	397	44.8	7.08	201.02	10	0	292777	236855	130921	170586			72675.3	22196.5	70001.8	48432				137138			126681	4.18692e+06	1.63789e+06	3.19834e+06	2.99943e+06	1.06936e+06	1.04303e+06	609916	72854.4	422551	158076	162552	59984.7
High	Master Protein	P99026	Proteasome subunit beta type-4 OS=Mus musculus OX=10090 GN=Psmb4 PE=1 SV=1	0	96.797	47	9	631	9	1	264	29.1	5.64	858.1	9	0	1.42801e+06	1.12412e+06	1.0911e+06	1.19493e+06	1.72769e+06	280567	944259	225448		192382	38613.5	1.67729e+06	2.09548e+06	1.4909e+06	1.34212e+06	1.5249e+06	691634	1.72537e+06	3.71746e+06	7.39893e+06	3.0441e+06	2.87122e+06	2.1093e+06	1.4718e+06	311190	756681	864764	91078.6	469382
High	Master Protein	Q3TJ01	tRNA-splicing ligase RtcB homolog OS=Mus musculus OX=10090 GN=Rtcb PE=2 SV=1	0	96.697	36	16	151	16	1	505	55.2	7.23	156.58	16	0	571882	434261	254647	255621	189057		185079	321695				597132	451872	446573	509954	390692	690619	6.10457e+06	2.9591e+06	5.15586e+06	4.70111e+06	1.77114e+06	3.69954e+06	2.11024e+06	429417	159056	328716	139978	133421
High	Master Protein	Q5M9P3	Rps19 protein (Fragment) OS=Mus musculus OX=10090 GN=Rps19 PE=2 SV=1	0	96.28	67	16	789	16	1	151	16.7	10.52	775.19	16	0	3.76969e+06	2.9559e+06	1.47664e+06	3.03164e+06	2.04197e+06	1.28839e+06	2.32989e+06	1.47478e+06	558651	664657	738792	1.54737e+07	9.97644e+06	1.33689e+07	1.02361e+07	1.08886e+07	1.88479e+07	4.04423e+06	1.69076e+06	4.21304e+06	1.71436e+06	2.61033e+06	1.97641e+06	3.9999e+06	2.57505e+06	1.20113e+06	3.12174e+06	1.27821e+06	382496
High	Master Protein	Q6ZWN5	40S ribosomal protein S9 OS=Mus musculus OX=10090 GN=Rps9 PE=1 SV=3	0	96.278	64	18	497	18	1	194	22.6	10.65	244.48	18	0	1.51329e+06	393681	356752	501752	92392.7	240668	414597	522886	64447.9	135809	128417	4.10419e+06	2.92183e+06	4.04193e+06	2.74869e+06	4.60596e+06	3.98478e+06	7.45481e+06	4.68074e+06	6.49873e+06	1.99609e+06	2.48982e+06	723783	469733	764378	35135	645990	582504	476970
High	Master Protein	P19157	Glutathione S-transferase P 1 OS=Mus musculus OX=10090 GN=Gstp1 PE=1 SV=2	0	95.93	79	10	437	10	1	210	23.6	7.87	605.62	10	0	1.16948e+06	631204	428357	427982	1.11008e+06	198537	1.01852e+06	738678		137906	42720.2	188394	114224				126083	8.98933e+06	4.53318e+06	5.38855e+06	1.71878e+06	3.60013e+06	1.10068e+06	6.41335e+06	2.50718e+06	2.86165e+06	4.41405e+06	847307	118471
High	Master Protein	Q52L50	RAS related protein 1b, isoform CRA_a OS=Mus musculus OX=10090 GN=Rap1b PE=1 SV=1	0	95.124	83	16	989	3	1	184	20.8	5.78	749.2	16	0	750273	590549	277702	314768	656588		549362											3.1378e+06	2.49985e+06	4.13699e+06	749234	1.19877e+06	1.47548e+06	925222	237123	181714	718093
High	Master Protein	E0CZ72	Kinesin-like protein OS=Mus musculus OX=10090 GN=Kif2a PE=1 SV=1	0	94.78	36	14	349	1	1	743	83.8	6.42	476.94	14	8	2.68946e+06	1.56983e+06	1.70429e+06	1.51706e+06	1.49e+06	1.04461e+06	924379	703965	86460.6	26687.2	34303	88330.4	45354.7			102757		1.31262e+07	7.52946e+06	9.74736e+06	8.65493e+06	5.74915e+06	3.13554e+06	2.10842e+06	775272	942851	869047	209365	265791
High	Master Protein	Q3TL33	Uncharacterized protein OS=Mus musculus OX=10090 GN=Calu PE=2 SV=1	0	94.267	48	8	344	1	1	315	37.1	4.58	674.19	8	0
High	Master Protein	G3UXL2	Phosphoribosyl pyrophosphate synthetase 1-like 3 OS=Mus musculus OX=10090 GN=Prps1l3 PE=3 SV=1	0	93.923	48	12	556	4	1	318	34.8	6.98	376.59	12	7	1.5651e+06	902797	709181	600211	1.1986e+06	458243	642085	336775	155716	101109	161346	331082	272543	193698	294249	750704	904617	1.48922e+07	8.0102e+06	1.38152e+07	4.71929e+06	4.48418e+06	3.95272e+06	1.8538e+06	766178	417491	465845	64427.3	24532.5
High	Master Protein	Q91V41	Ras-related protein Rab-14 OS=Mus musculus OX=10090 GN=Rab14 PE=1 SV=3	0	93.555	76	14	933	2	1	215	23.9	6.21	850.09	14	9	3.21969e+06	2.2735e+06	1.25813e+06	2.20723e+06	1.38852e+06	1.93762e+06	2.4674e+06	2.58247e+06	216635	1.63595e+06	1.65548e+06	210324	41844.5	74765	233382		79549.4	2.54077e+07	1.45138e+07	2.23071e+07	1.76972e+07	1.02707e+07	6.41737e+06	9.03714e+06	3.39184e+06	5.60303e+06	4.2086e+06	1.78154e+06	3.66808e+06
High	Master Protein	P35278	Ras-related protein Rab-5C OS=Mus musculus OX=10090 GN=Rab5c PE=1 SV=2	0	93.427	62	12	448	7	1	216	23.4	8.41	497.94	12	3	3.65066e+06	2.90268e+06	2.01215e+06	2.39986e+06	1.99231e+06	2.60478e+06	1.66927e+06	1.88756e+06	553549	997991	364433		90705.2	240930	48788.8		100844	2.1253e+07	1.38796e+07	2.4685e+07	1.58136e+07	1.04464e+07	1.16077e+07	6.84625e+06	1.67105e+06	931539	3.03774e+06	662485	718210
High	Master Protein	Q5NC81	Nucleoside diphosphate kinase OS=Mus musculus OX=10090 GN=Nme1 PE=1 SV=1	0	93.23	72	9	1122	2	1	152	17.2	7.37	1377.12	9	0	1.87046e+06	1.35761e+06	1.16796e+06	1.21172e+06	1.39818e+06	1.22193e+06	1.7952e+06	1.66128e+06	277512	200472	706838	3.86887e+06	2.3957e+06	3.30926e+06	2.34136e+06	2.85044e+06	2.72905e+06	4.6186e+06	3.13965e+06	2.72277e+06	3.50539e+06	2.36407e+06	2.65242e+06	4.36744e+06	2.19958e+06	2.83638e+06	4.32076e+06	1.38131e+06	993456
High	Master Protein	Q8BU30	Isoleucine--tRNA ligase, cytoplasmic OS=Mus musculus OX=10090 GN=Iars PE=1 SV=2	0	93.142	18	15	127	15	1	1262	144.2	6.55	142.71	15	0	763477	490906	362339	291276	489240		184260	18544	80180.3	42547.5	21716.6		40897.6	86016.2	132734	27447.5	195654	1.41897e+06	1.67863e+06	1.46616e+06	738588	1.6657e+06	591197	901077	501852	1.16781e+06	616946	234405	368379
High	Master Protein	O35226	26S proteasome non-ATPase regulatory subunit 4 OS=Mus musculus OX=10090 GN=Psmd4 PE=1 SV=1	0	93.078	48	12	359	12	1	376	40.7	4.79	381.15	12	0	1.1839e+06	567152	587564	544639	672340	113647	303249	156351	236389			339025	100764	131395	135853	214593	318546	7.73436e+06	3.62508e+06	7.65766e+06	4.33256e+06	2.21483e+06	2.55813e+06	744650	149943	439254	1.47846e+06		10635.5
High	Master Protein	Q3THP1	Dipeptidyl peptidase 3 OS=Mus musculus OX=10090 GN=Dpp3 PE=2 SV=1	0	92.949	26	11	111	11	1	738	82.8	5.34	137.28	11	0	49421.2	83200.1	64950.5	59576.5	111052	16376.5	47795.8	36777.4					22315.8					290958	284866	291258	640850	194707	206953	270150	56259.5		162517	3601.55	397652
High	Master Protein	Q4FJL0	RAB10, member RAS oncogene family OS=Mus musculus OX=10090 GN=Rab10 PE=1 SV=1	0	92.907	68	13	775	9	1	200	22.5	8.38	670.83	13	2	4400158	3.21742e+06	1.91875e+06	2.36175e+06	2.09908e+06	2.00241e+06	3.63819e+06	2.23071e+06	237942	582304	432037	1.26668e+06	860850	1.21312e+06	1.08103e+06	1.09715e+06	2.16755e+06	1.89821e+07	9.42545e+06	1.34273e+07	1.32827e+07	6.5107e+06	9.44895e+06	5.9024e+06	1.51884e+06	2.45395e+06	1.51873e+06	646558	373606
High	Master Protein	P28740-2	Isoform 2 of Kinesin-like protein KIF2A OS=Mus musculus OX=10090 GN=Kif2a	0	92.863	38	14	338	1	1	659	74.8	6.46	469.91	14	0																		220316	99139.3	64526.5	81391.1	50691
High	Master Protein	P70677	Caspase-3 OS=Mus musculus OX=10090 GN=Casp3 PE=1 SV=1	0	92.711	61	13	266	13	1	277	31.5	6.92	255.37	13	0	1.94024e+06	1.29063e+06	1.28655e+06	1.84641e+06	1.8381e+06	1.53074e+06	1.85191e+06	1.18944e+06	118161	174933	320769	597091	106316	407417	156016	267020	222988	1.63476e+07	8.54424e+06	1.29634e+07	8.19008e+06	6.14305e+06	4.25442e+06	1.50684e+06	774150	9977.5	654523	130729
High	Master Protein	Q3TLQ9	Uncharacterized protein OS=Mus musculus OX=10090 GN=Eif4b PE=2 SV=1	0	92.447	28	12	390	12	1	611	68.8	5.67	629.1	12	0	374595	691813	410791	373487	1.16459e+06	533306	220132	159685	29751.4	468244	342289	71773.7	381580	547330	98038.4	117596	166058	2.75292e+06	3.2185e+06	3.22553e+06	2.73825e+06	1.23003e+06	1.37088e+06	563453	509727	404480	406251	148513	575116
High	Master Protein	O70569	Ribosomal protein S14 OS=Mus musculus OX=10090 GN=rps14 PE=3 SV=1	0	92.215	66	9	420	9	1	151	16.3	10.13	794.83	9	0	2.03697e+06	1.1691e+06	839362	1.7129e+06	1.32112e+06	1.17069e+06	1.03728e+06	909424		3023.5	175727	2.64133e+06	2.04377e+06	809024	938690	3.06689e+06	2.42113e+06	2.57462e+07	1.42658e+07	1.96296e+07	1.21012e+07	8.06251e+06	7.66414e+06	6.00068e+06	842610	766838	1.31118e+06	1.16105e+06	923156
High	Master Protein	A0A1W2P882	Plasma membrane calcium-transporting ATPase 1 (Fragment) OS=Mus musculus OX=10090 GN=Atp2b1 PE=1 SV=1	0	92.094	40	6	305	0	1	279	31.3	6.61	546.64	6	0
High	Master Protein	P12382	ATP-dependent 6-phosphofructokinase, liver type OS=Mus musculus OX=10090 GN=Pfkl PE=1 SV=4	0	91.644	21	10	232	6	1	780	85.3	7.17	387.88	10	0	44966.8		20191.2	39673	195560	111184	106578		53163	51900.4	46066.1			40276.3				3.80479e+06	1.31202e+06	2.68467e+06	1.06115e+06	406767	1.12065e+06	177807	600775		1.01267e+06		810747
High	Master Protein	P84084	ADP-ribosylation factor 5 OS=Mus musculus OX=10090 GN=Arf5 PE=1 SV=2	0	91.531	63	8	516	2	1	180	20.5	6.79	732.93	8	0	408313	134959	173526	139854	254924	248069	229653	314790	93924.2	124205								6.50739e+06	2.75493e+06	3.33356e+06	2.80188e+06	1.50584e+06	2.01228e+06	1.2592e+06	429393		314509	103021
High	Master Protein	Q91V28	6-phosphogluconate dehydrogenase, decarboxylating OS=Mus musculus OX=10090 GN=Pgd PE=2 SV=1	0	91.264	47	16	326	16	1	483	53.2	7.23	408.96	16	0	959782	999586	716069	681189	2.56654e+06	710551	886445	321237	25354.8	16517.2	54324.5	302887	777882	318616	310840	361141	762021	1.28591e+07	8.7596e+06	9.79117e+06	5.32635e+06	4.3729e+06	3.73832e+06	1.40052e+06	441133	58290.7	150014	30877
High	Master Protein	P62918	60S ribosomal protein L8 OS=Mus musculus OX=10090 GN=Rpl8 PE=1 SV=2	0	90.983	55	13	377	13	1	257	28	11.03	361.5	13	0	1.842e+06	1.09436e+06	927516	1.6999e+06	1.17229e+06	723290	655807	469103	238289	50418.2	160204	1.65605e+06	764780	1.14184e+06	888943	1.21322e+06	1.03987e+06	1.38524e+07	6.63984e+06	1.38297e+07	6.11938e+06	4.19456e+06	3.87023e+06	5.54248e+06	1.09387e+06	1.27439e+06	1.37897e+06	395064	286195
High	Master Protein	P62835	Ras-related protein Rap-1A OS=Mus musculus OX=10090 GN=Rap1a PE=1 SV=1	0	90.941	83	16	936	3	1	184	21	6.67	671.62	16	8	8.38283e+06	5.76604e+06	4.99458e+06	2.6775e+06	3.71862e+06	4.39281e+06	6.26049e+06	1.75388e+06	1.92279e+06	1.52057e+06	1.82318e+06	1.92755e+06	922896	707386	1.10641e+06	1.69581e+06	1.63839e+06	2.36748e+07	1.79206e+07	3.52657e+07	1.88714e+07	1.01919e+07	1.40894e+07	2.44709e+07	4.02341e+06	1.01025e+07	5.85939e+06	4.37118e+06	7.55891e+06
High	Master Protein	Q9R0Q6	Actin-related protein 2/3 complex subunit 1A OS=Mus musculus OX=10090 GN=Arpc1a PE=1 SV=1	0	90.885	60	13	239	12	1	370	41.6	8.18	191.42	13	1	718571	278897	283903	296198	448334	102924	237627	81984.2	31375.3	29237.2	166085	144257		18420.8	14528.1	352381	697387	3.28847e+06	2.46251e+06	4.11056e+06	2.17992e+06	1.7329e+06	1.65496e+06	1.23531e+06	313426	43278.1	454371	413860	457199
High	Master Protein	P15116	Cadherin-2 OS=Mus musculus OX=10090 GN=Cdh2 PE=1 SV=2	0	90.533	20	10	213	8	1	906	99.7	4.78	266.8	10	1	182557	68793	332035	98803	85989.1	168532	233159	70685.2	8982.32		41913							1163934	1.44098e+06	4.2557e+06	190933	1.09001e+06	288349	30488.1			17100
High	Master Protein	B2L107	Visinin-like protein 1 OS=Mus musculus OX=10090 GN=Vsnl1 PE=2 SV=1	0	90.485	83	17	444	1	1	191	22.1	5.15	339.41	17	0
High	Master Protein	G3X9G4	Dynamin-2 OS=Mus musculus OX=10090 GN=Dnm2 PE=1 SV=1	0	90.005	25	16	268	4	1	870	98	7.44	96.08	16	0								48655.9										746484	484391	465752		92750.2	287418	156682
High	Master Protein	Q62420	Endophilin-A1 OS=Mus musculus OX=10090 GN=Sh3gl2 PE=1 SV=2	0	89.882	45	8	439	7	1	352	39.9	5.39	671.78	8	1	1.5029e+06	977404	731492	980855	996206	492735	981211	395797	74341.9	21035.4	15582.1	309848				159803		9.61609e+06	7.04169e+06	3.50748e+06	4.81792e+06	4.83406e+06	3.29736e+06	6.56041e+06	3.537e+06	1.52024e+06	4.69086e+06	2.52968e+06	2.69341e+06
High	Master Protein	P60904	DnaJ homolog subfamily C member 5 OS=Mus musculus OX=10090 GN=Dnajc5 PE=1 SV=1	0	89.858	59	7	455	7	1	198	22.1	5.07	736.14	7	0	2.26663e+06	1.78725e+06	1.29907e+06	1.19505e+06	1.13679e+06	499668	688452	981448	234609	448723	390622	128739	132819	220650	55790.3	576453	629538	1.81892e+07	9.10739e+06	1.06639e+07	6.92135e+06	6.822e+06	2.97524e+06	2.01487e+06	318054	695465	875261	498491	471305
High	Master Protein	P10852-2	Isoform 2 of 4F2 cell-surface antigen heavy chain OS=Mus musculus OX=10090 GN=Slc3a2	0	89.666	33	13	489	3	1	565	62.2	5.5	526.24	13	9	1.05116e+06	868774	771470	426058	1139736	652646	997826	437318	28226.7	423155			235410	67212.5	308304	121607	906190	1.10568e+07	6.56587e+06	9430872	7.34549e+06	4.18755e+06	5.26831e+06	3.12314e+06	704675	193767	1.24869e+06	288309	67541.7
High	Master Protein	Q3TYL3	Uncharacterized protein OS=Mus musculus OX=10090 GN=Opcml PE=2 SV=1	0	89.658	32	12	573	2	1	337	37.2	6.4	965.57	12	0	330011	177601	155444	44499.4		360036	159350	333911	739049									3.11962e+06	1.9983e+06	2.57255e+06	2.65168e+06	1.31322e+06	2.24169e+06	584144	321906		456882	142312	164432
High	Master Protein	Q9WV92-7	Isoform 7 of Band 4.1-like protein 3 OS=Mus musculus OX=10090 GN=Epb41l3	0	89.605	27	16	235	0	1	823	91.8	5.5	244.24	16	0
High	Master Protein	A2AS98	Nck-associated protein 1 OS=Mus musculus OX=10090 GN=Nckap1 PE=1 SV=1	0	89.512	24	17	213	17	1	1134	129.4	6.68	124.4	17	0	414778	277564	175215	124945	251378	132582	272486	67244.1	23569.5		7901.93							2.69165e+06	2.32273e+06	2.75492e+06	1.31427e+06	1.03768e+06	778162	1.28739e+06	382397	346475	293659	19993.3	155406
High	Master Protein	Q4FJP3	Nras protein OS=Mus musculus OX=10090 GN=Nras PE=2 SV=1	0	88.844	54	9	623	0	1	193	21.7	5.3	1194.39	9	0
High	Master Protein	Q3U8R9	Uncharacterized protein OS=Mus musculus OX=10090 GN=Txnl1 PE=2 SV=1	0	88.812	62	13	338	13	1	289	32.2	5.01	205.61	13	0	753837	583674	684125	716836	749046	334295	309921	293862	157068	92177.9	75387.7	13409.9	102661	80979.7	67217.7	34218.1	31919.3	1.32996e+07	7.47334e+06	1.12278e+07	5.05029e+06	3.1294e+06	2.78452e+06	1.54885e+06	514776	92939.1	1.19728e+06	106532	134713
High	Master Protein	P21550	Beta-enolase OS=Mus musculus OX=10090 GN=Eno3 PE=1 SV=3	0	88.634	22	7	1295	0	1	434	47	7.18	1919.22	7	0
High	Master Protein	Q6ZQ68	MKIAA0687 protein (Fragment) OS=Mus musculus OX=10090 GN=mKIAA0687 PE=4 SV=1	0	88.448	17	16	197	0	1	1255	143.5	8.38	189.7	16	12	371724	289296	215686	159047	281187	110793	220326	106791	32858.8	328125	98735.2							4.34566e+06	1.33864e+06	2.50597e+06	2.81482e+06	1.13763e+06	2.13775e+06	489803	20200.7	3957	106468		7848.94
High	Master Protein	Q0PD66	RAB1B, member RAS oncogene family, isoform CRA_c OS=Mus musculus OX=10090 GN=Rab1b PE=1 SV=1	0	88.322	86	18	1264	5	1	201	22.2	5.73	1193.84	18	0	619362	734344	446371	630079	570558	288405	578083	289000	8307.19	14603.3	54992.8					207005	476926	1.22682e+06	686417	406786	497347	142891	596402	422778	98503	300811	379882
High	Master Protein	Q3TJE3	Uncharacterized protein OS=Mus musculus OX=10090 GN=Hk1 PE=2 SV=1	0	87.84	18	10	147	10	1	918	102.2	6.77	224.12	10	0	121031	35478.9	9547.36	243432			262322	380333										301022	200581	674644	1.18235e+06	778071	717608	623250	496374	265426	270982		201641
High	Master Protein	Q3U8X1	Eukaryotic translation initiation factor 3 subunit F OS=Mus musculus OX=10090 GN=Eif3f PE=2 SV=1	0	87.72	52	13	325	13	1	361	38	5.58	575.64	13	0	1.94992e+06	1.66122e+06	1.76245e+06	1.67868e+06	1.88633e+06	1.5993e+06	238163	1.51915e+06		136402	26621.4			151447				7.33926e+06	5.96229e+06	1.00437e+07	7.79584e+06	1.58264e+06	3.86539e+06	2.04355e+06	503370	625207	948751		6198.23
High	Master Protein	A0A1S6GWJ8	Uncharacterized protein OS=Mus musculus OX=10090 GN=Hnrnpm PE=2 SV=1	0	87.696	24	14	286	1	1	809	86.4	9.11	311.95	14	12	409582	379591	74689.8	442380	223871	478058	382137	559322	175299	53328	93893.2	138136	195694	263256	111879	276676	241942	9.0447e+06	4.73789e+06	8.22546e+06	4.47416e+06	2.9777e+06	2.91763e+06	436830	47440.5	97671.5	114901		12690.7
High	Master Protein	A0A0A6YW53	Mitogen-activated protein kinase kinase kinase kinase 4 OS=Mus musculus OX=10090 GN=Map4k4 PE=1 SV=1	0	87.576	18	16	200	0	1	1288	146.6	7.49	196.68	16	0
High	Master Protein	Q9Z1S5	Neuronal-specific septin-3 OS=Mus musculus OX=10090 GN=Sept3 PE=1 SV=2	0	87.569	42	12	250	12	1	350	40	6.81	195.91	12	0	1.34296e+06	911182	625941	936785	663959	468497	850309	620356		265301	671738	22094.9	175728	107440	87502.4	373737	241261	8.6701e+06	7.32512e+06	5.9577e+06	5.34747e+06	3.96649e+06	5.58781e+06	3.562e+06	2.11509e+06	1.89462e+06	1.11698e+06	633855	3.23259e+06
High	Master Protein	Q3UYK6	Amino acid transporter OS=Mus musculus OX=10090 GN=Slc1a2 PE=2 SV=1	0	87.454	28	11	197	11	1	572	62	6.68	255.43	11	0	339561	365974	280631	257996	122153	216846	319317	367891	195438	137056	82385.9	253272	38422.4	325617	266901			2.41119e+06	1.84676e+06	2.50309e+06	1.16431e+06	474938	1.54441e+06	5.35481e+06	1.82694e+06	3.3152e+06	2.98415e+06	1.02355e+06	2.02864e+06
High	Master Protein	O08529	Calpain-2 catalytic subunit OS=Mus musculus OX=10090 GN=Capn2 PE=1 SV=4	0	86.72	24	11	157	11	1	700	79.8	4.96	175.68	11	0	136147	151765	97591.5			151879	38339.7	37161.5	63107.5									497069	961998	662129	1.59787e+06	692416	629321	313307	36003.4				95961.6
High	Master Protein	E9Q3Q6	CD166 antigen OS=Mus musculus OX=10090 GN=Alcam PE=1 SV=1	0	86.483	37	12	240	12	1	570	63.6	7.27	288.38	12	0	1.66479e+06	1.00445e+06	617847	586210	251510	674698	721264	535925	75630.1	10487.7	89366.4	329702	47133.4	79614.6			114879	3.95559e+06	3.31373e+06	2.95213e+06	1.44446e+06	2.12056e+06	392085	1.0892e+06	66291.7	373325	177908		55689.5
High	Master Protein	P70207	Plexin-A2 OS=Mus musculus OX=10090 GN=Plxna2 PE=1 SV=2	0	86.384	11	13	170	12	1	1894	211.4	6.54	104.17	13	0	234454	156815	8679.21	141688	52850	105081	19607		6897.71									1.21087e+06	985020	1.96401e+06	498424	693887	140079	360984	7194.76	44029.7	22856.8	15956.1	36583.1
High	Master Protein	K4DI58	Cell adhesion molecule 3 OS=Mus musculus OX=10090 GN=Cadm3 PE=1 SV=1	0	86.117	33	10	317	10	1	430	46.7	5.21	150.9	10	0	662870	427782	425568	662842	261945	263522	785989	462054	133230	110286	171845	606046	577123	560987	50633.6	961373	58267.1	4.09676e+06	3.39894e+06	3.00368e+06	1.86012e+06	764462	1.83385e+06	1.41495e+06	346650	313210	1.07954e+06	22664.7
High	Master Protein	Q9D0M5	Dynein light chain 2, cytoplasmic OS=Mus musculus OX=10090 GN=Dynll2 PE=1 SV=1	0	86.1	74	6	1110	2	1	89	10.3	7.37	822.02	6	4	914748	855444	551245	1.00119e+06	4.38614e+06	452525	2.44307e+06	707659	1.00434e+06	2.48316e+06	1.64274e+06	1.48519e+06	971791	864806	966580	1.04055e+06	915263	3.91869e+06	1.16675e+06	2.41465e+06	1.33221e+06	584788	2.62198e+06	1.47465e+06	1.27018e+06	2.05123e+06	3.84703e+06	3.09994e+06	1.26552e+06
High	Master Protein	Q3TL61	Uncharacterized protein OS=Mus musculus OX=10090 GN=Hnrnpm PE=2 SV=1	0	85.757	29	14	287	1	1	679	72	8.12	311.95	14	0
High	Master Protein	E9QB02	Methionine--tRNA ligase, cytoplasmic OS=Mus musculus OX=10090 GN=Mars PE=1 SV=1	0	85.737	19	12	196	12	1	910	102.3	6.92	205.05	12	0	77818.7	52616.7	28183.3	278233	388270							128323			44324.9			2.17425e+06	1.13662e+06	999478	551577	522993	411013	45040.3		94068		15101.6	107554
High	Master Protein	Q3UPL0	Protein transport protein Sec31A OS=Mus musculus OX=10090 GN=Sec31a PE=1 SV=2	0	85.733	13	9	147	9	1	1230	133.5	6.76	202.3	9	0	35321.7	14901.8																2.01641e+06	916568	2.09756e+06	1.73542e+06	370446	580169	244050	57500.6	798136	122580	68558.8	81852.3
High	Master Protein	A0A0A6YWM8	Mitogen-activated protein kinase kinase kinase kinase 4 OS=Mus musculus OX=10090 GN=Map4k4 PE=1 SV=1	0	85.719	16	13	144	0	1	1272	144.6	7.49	207.76	13	0
High	Master Protein	A0A1W2P772	Plasma membrane calcium-transporting ATPase 1 (Fragment) OS=Mus musculus OX=10090 GN=Atp2b1 PE=1 SV=1	0	85.582	45	8	171	0	1	317	35.6	5.59	294.72	8	0
High	Master Protein	B2RQC6	CAD protein OS=Mus musculus OX=10090 GN=Cad PE=1 SV=1	0	85.379	10	12	163	12	1	2225	243.1	6.43	150.34	12	0	65954.8	53299.8	48096.8	31305.3	53270.9		84155.3	29900.3		61134.8	49519.5	1.03062e+06	495679	877401	473119	396379	1.13778e+06	833906	507962	1.87105e+06	654549	345875	480197	114193	70189.3	81950.8	87463.8
High	Master Protein	Q3TJL8	Uncharacterized protein OS=Mus musculus OX=10090 GN=Pdia6 PE=2 SV=1	0	85.377	37	10	433	10	1	445	48.6	5.19	601.76	10	0	1.14146e+06	1.0248e+06	757621	707358	619114	416398	552581	902993	54976.9	41756.9	170485	54049.4		69345.8		91437.6	141336	6.00294e+06	3.06389e+06	9.39532e+06	3.07343e+06	1.34747e+06	2.4263e+06	116574	134878	214201	321753
High	Master Protein	B1AQZ0	Septin-8 OS=Mus musculus OX=10090 GN=Sept8 PE=1 SV=1	0	85.37	33	10	310	1	1	484	55.8	6.1	516.2	10	4	975738	878995	584367	387605	1.14305e+06	152286	801966	571858	871207		13441.9	420757	588622	321075	474171	570661	534420	1.38196e+06	1.00226e+06	3.46494e+06	354289	710752	1.40015e+06	6.13792e+06	2.97745e+06	4.0162e+06	3.5557e+06	3.50695e+06	3.62927e+06
High	Master Protein	A0A0R4J1E2	Elongation factor 1-delta OS=Mus musculus OX=10090 GN=Eef1d PE=1 SV=1	0	85.078	24	11	241	10	1	660	72.9	6.51	445.7	11	0	1.38111e+06	1.02953e+06	894392	714824	478666	217857	221434	541208	72499.6		42418.4	173559		40052.6		19299.4		8.60668e+06	5.57461e+06	6.13195e+06	5.55886e+06	2.99693e+06	2.70769e+06	1.36687e+06	348010	146590	336423	27686.6	5444.18
High	Master Protein	Q3UIJ2	Uncharacterized protein OS=Mus musculus OX=10090 GN=Eif2s3x PE=2 SV=1	0	85.052	32	12	280	12	1	472	51.1	8.4	255.96	12	0	562343	218816	55912.3	98376.3	96865.6	82340.2	178649	116553				199097	112527	104256	105398	155380	119510	9.0484e+06	4.46352e+06	8.09955e+06	4.649e+06	2.65559e+06	2.3303e+06	570434	199158	78796.2	526124	62797.8
High	Master Protein	Q8BVE3	V-type proton ATPase subunit H OS=Mus musculus OX=10090 GN=Atp6v1h PE=1 SV=1	0	85.003	39	12	488	12	1	483	55.8	6.61	761.15	12	0	744393	238589	196828	232627	382821	841259	557176	395325	88284.5	160946	61127.4				20778.5			3.23297e+07	1.27665e+07	1.48275e+07	1.35594e+07	6.32275e+06	8.47148e+06	7.4058e+06	2.04094e+06	1.96314e+06	1.19541e+06	906542	782409
High	Master Protein	A0A0J9YUL3	Septin 11, isoform CRA_b OS=Mus musculus OX=10090 GN=Sept11 PE=1 SV=1	0	84.58	36	11	494	6	1	432	49.8	6.68	901.14	11	4	915786	757216	433057	893031	805330	1.66011e+06	1.25586e+06	1.4198e+06	386970	280729	515338	26086.2		19161.2			23713	1.49517e+07	6.11804e+06	1.16406e+07	7.18581e+06	2.47179e+06	4.01817e+06	5.86117e+06	2.79755e+06	3.23348e+06	3.13158e+06	1.92008e+06	1.56813e+06
High	Master Protein	Q64487	Receptor-type tyrosine-protein phosphatase delta OS=Mus musculus OX=10090 GN=Ptprd PE=1 SV=3	0	84.564	9	12	201	8	1	1912	214.3	6.55	232.29	12	0	147574			62465.5		206362	50784.8	117076	68846.3	11294.3	21478.5				56673.3		89242.1	1.52823e+06	903777	1.30502e+06	872524	670978	82707.6	442290	116573	70865.1	181233	36886.3
High	Master Protein	G5E8G3	MCG9827 OS=Mus musculus OX=10090 GN=Opcml PE=1 SV=1	0	84.514	32	12	508	2	1	345	38	6.87	849.42	12	9	4.95737e+06	2000075	2.02683e+06	2.71043e+06	1.67791e+06	5.77078e+06	1.92963e+06	2.08027e+06	608433	599223	636212	388594	171374	113927	51197.2	219717	136729	1.55604e+07	1.49343e+07	2.1436e+07	1.59515e+07	8.98913e+06	9.63814e+06	9.32123e+06	2.04517e+06	986645	2.6617e+06	525342	1.18018e+06
High	Master Protein	Q61753	D-3-phosphoglycerate dehydrogenase OS=Mus musculus OX=10090 GN=Phgdh PE=1 SV=3	0	84.293	33	13	348	13	1	533	56.5	6.54	487.37	13	0	951855	788586	588038	898965	468552	387404	393108		49132.5	19334.9	24503							1.51166e+07	8.6151e+06	1.39562e+07	6.7719e+06	5.55245e+06	2.56746e+06	2.88031e+06	933345	838388	683255	98581.3
High	Master Protein	P97300	Neuroplastin OS=Mus musculus OX=10090 GN=Nptn PE=1 SV=3	0	84.205	41	10	434	4	1	397	44.3	7.74	275.31	10	6	2.29072e+06	2.07326e+06	1.51679e+06	797012	1.09855e+06	458327	3.74263e+06	754486	1.01747e+06	768289	1.33127e+06	250739	189520	358650	225223	258352	239630	3.59426e+06	1.55331e+06	3.10653e+06	3.68908e+06	2.0652e+06	1.81998e+06	2.80831e+06	2.0875e+06	3.37584e+06	1.35971e+06	883938	1.71135e+06
High	Master Protein	Q3U8F5	Uncharacterized protein OS=Mus musculus OX=10090 GN=Psmd12 PE=2 SV=1	0	84.047	34	12	226	12	1	456	52.8	7.06	196.67	12	0	481393	743346	460035	112591	399647		216768	68132.2	75538.2	5764.89		413343	93028.7	275436	232907	417939	342170	4.17818e+06	3.81665e+06	4.56648e+06	2.82886e+06	2.20575e+06	1.34448e+06	1.21327e+06	185893	216769	70331.9	26945.3	153814
High	Master Protein	Q8CH77	Neuron navigator 1 OS=Mus musculus OX=10090 GN=Nav1 PE=1 SV=2	0	83.934	13	11	89	11	1	1875	202.2	8.06	71.83	11	0	47767.6	28745	45051.6	305945	29166.5	11302.4	53604.4	17345.2			24515.4							469910	359998	1.52073e+06	895450	643640	419460	69852.9	47295.8	95421.5	62623.9	23105.2	41037.9
High	Master Protein	Q8C2Q7	Heterogeneous nuclear ribonucleoprotein H OS=Mus musculus OX=10090 GN=Hnrnph1 PE=1 SV=1	0	83.917	34	9	150	6	1	472	51.2	6.8	183.32	9	3	367869	130677	141829	180907	170069	258961	227244		26687.8		54361.2							1.80971e+06	808465	944018	1.67655e+06	856335	713492	368117	128423	189836		34159.7
High	Master Protein	Q50HX0	RAB14 protein OS=Mus musculus OX=10090 GN=Rab14 PE=2 SV=1	0	83.673	72	13	691	1	1	215	23.9	5.9	745.81	13	0
High	Master Protein	Q544Z3	Heterogeneous nuclear ribonucleoprotein A/B, isoform CRA_c OS=Mus musculus OX=10090 GN=Hnrnpab PE=1 SV=1	0	83.639	39	14	501	13	1	285	30.8	7.91	481.15	14	0	679598	640004	427970	578058	233470	258491	511829	77668.6	174957	98085.8	185141	2.15886e+06	1.493e+06	2.05495e+06	1.58489e+06	2.39913e+06	3.25632e+06	5.43051e+06	2.79987e+06	2.44525e+06	2.1758e+06	1.25011e+06	1.33224e+06	765607	221023	279468	89520.3	162241	15176.8
High	Master Protein	Q61036-2	Isoform 2 of Serine/threonine-protein kinase PAK 3 OS=Mus musculus OX=10090 GN=Pak3	0	83.526	24	7	267	2	1	544	60.7	5.45	362.19	7	0							12938			11934.5	54454.5	386318	266767	505480	236898	395988	425456		30953.5		77286.1	60520.8	273744					13541.8
High	Master Protein	Q9QUM9	Proteasome subunit alpha type-6 OS=Mus musculus OX=10090 GN=Psma6 PE=1 SV=1	0	83.368	54	14	476	14	1	246	27.4	6.76	520.72	14	0	3.25842e+06	2.21568e+06	1.70846e+06	2.11299e+06	2.218e+06	100083	1.47316e+06	222675	92441.1	24650.6		408262	841091	597766	967426	890780	831252	4.27495e+06	9.43114e+06	1.43712e+07	8.31546e+06	6.058e+06	5.51509e+06	4.36358e+06	1.17493e+06	779040	2.50496e+06	163359	43483.2
High	Master Protein	B7ZC46	Septin-8 OS=Mus musculus OX=10090 GN=Sept8 PE=1 SV=1	0	83.097	36	10	231	1	1	440	50.9	6.09	254.86	10	0																								686258	301198	507063	296904	363855	314687
High	Master Protein	Q3TJG1	Platelet-activating factor acetylhydrolase IB subunit alpha OS=Mus musculus OX=10090 GN=Pafah1b1 PE=2 SV=1	0	83.034	47	15	390	15	1	410	46.6	7.37	468.82	15	0	2.98821e+06	2.3619e+06	1.68675e+06	1.7061e+06	2.03586e+06	1.49972e+06	1.72331e+06	1.20998e+06	22840.8	565752	561830		197247	144201	388236	138538	127399	1.92656e+07	1.01924e+07	1.62907e+07	1.56585e+07	7.70491e+06	6.51288e+06	7.41907e+06	2.71635e+06	1.41767e+06	2.17941e+06	195028	357345
High	Master Protein	Q9JJK2	LanC-like protein 2 OS=Mus musculus OX=10090 GN=Lancl2 PE=1 SV=1	0	83.008	44	10	201	10	1	450	50.7	7.28	284.03	10	0	245758	94034.3	74229.7	1.20605e+06	40747.4	42088.1	186492	36818.4	113362									3.26288e+06	2.05864e+06	2.95174e+06	1.51806e+06	1.48139e+06	980776	1.1916e+06	276589	166558	589902	99569.3	106087
High	Master Protein	Q3TYC2	Uncharacterized protein OS=Mus musculus OX=10090 GN=Ntm PE=2 SV=1	0	82.842	37	12	577	10	1	344	37.9	7.81	1022.33	12	0	1.93925e+06	1.54265e+06	940287	1.34496e+06	1.39234e+06	1.20183e+06	1.91531e+06	1.58729e+06	176695	364884	203086	115492	109486	38828	132007	126675	273860	9.1523e+06	5.84819e+06	7.3583e+06	4.82895e+06	3.02916e+06	2.85326e+06	1.87266e+06	444066	522539	502673	28352.8	168708
High	Master Protein	A0A1S6GWH1	Uncharacterized protein OS=Mus musculus OX=10090 GN=Psmc5 PE=2 SV=1	0	82.799	42	13	328	11	1	416	46.6	7.88	249.69	13	0	1.83404e+06	969215	1.24185e+06	512856	1.11883e+06	435937	379977	546869	106389	56054.9	22569.1	75108.7	213127		165743	87789.8	91025.1	1.63177e+07	1.15603e+07	1.56551e+07	1.25199e+07	7.75311e+06	6.99783e+06	3.71698e+06	601584	370516	327570	251668	62916.9
High	Master Protein	Q3TUI9	Proteasome subunit alpha type OS=Mus musculus OX=10090 GN=Psma5 PE=2 SV=1	0	82.779	48	11	591	11	1	241	26.4	4.86	542.22	11	0	3.89821e+06	1.84091e+06	2.01726e+06	1.83519e+06	2.39519e+06	2.49308e+06	1.97216e+06	1.57363e+06	437106	100072	251081	1.0985e+06	542633	787137	1.88904e+06	1.18934e+06	563604	1.10041e+07	1.27428e+07	1.45617e+07	1.2144e+07	7.51359e+06	7.12122e+06	5.93474e+06	1.48058e+06	990508	1.83613e+06	347435	652363
High	Master Protein	Q6NZJ6	Eukaryotic translation initiation factor 4 gamma 1 OS=Mus musculus OX=10090 GN=Eif4g1 PE=1 SV=1	0	82.777	17	19	204	18	1	1600	176	5.4	87.18	19	1	272727	100586	81838.3	194132	277964	370726	129647	96980.3		4849.28					56894.8	65622.8		1.725e+06	2.11147e+06	2543546	236857	1.1444e+06	841059	363253	181238		428924		11137.8
High	Master Protein	Q6GSS7	Histone H2A type 2-A OS=Mus musculus OX=10090 GN=Hist2h2aa1 PE=1 SV=3	0	82.666	63	8	186	4	1	130	14.1	10.9	149.07	8	0	87480.7	58500		976414				42214.1					698604			1.5371e+06	582557	15373.9	40758.2	57067.7	111796		59014.5			66933.6	3998.34	22695.4
High	Master Protein	P35979	60S ribosomal protein L12 OS=Mus musculus OX=10090 GN=Rpl12 PE=1 SV=2	0	82.304	67	11	546	11	1	165	17.8	9.42	663.92	11	0	1.68116e+06	650502	351262	1.29539e+06	516258	950761	795103	950520	3524.1		95846.1	1.48934e+06	1.1401e+06	864152	563261	976069	1.07444e+06	1.55617e+07	9.34611e+06	1.7044e+07	9.33088e+06	5.55372e+06	7.93846e+06	5.24102e+06	1.07002e+06	206496	1.3098e+06	450799	451923
High	Master Protein	A0A1D5RM85	60S ribosomal protein L18a (Fragment) OS=Mus musculus OX=10090 GN=Rpl18a PE=1 SV=1	0	82.072	49	16	549	16	1	219	24.6	9.94	466.16	16	0	3.5446e+06	2.17138e+06	1.41232e+06	3.65719e+06	4.88095e+06	752071	2.99007e+06	924713	665080	1.1347e+06	492002	5.39476e+06	4.10004e+06	3.49842e+06	3.62905e+06	6.0834e+06	4.83938e+06	6.09312e+06	4.03617e+06	7.28618e+06	5.51427e+06	3.49448e+06	2.31887e+06	4.6128e+06	2.39268e+06	1.99998e+06	4.6314e+06	649012	813133
High	Master Protein	Q3UYM8	Uncharacterized protein OS=Mus musculus OX=10090 GN=Plp1 PE=2 SV=1	0	82.039	44	10	3046	10	1	277	30.1	8.35	2196.7	10	0	404432	18223.3	16494.2	129071	357640	4895.3	256594	145320	62901.2	57611	24966.2	109375	87625.1	20063.6	33204.9	107864	153744	3.32218e+06	2.64176e+06	4.15659e+06	1.63569e+06	1.20888e+06	537316	1.33696e+09	3.99027e+08	3.04852e+08	6.33523e+08	1.37264e+08	1.21777e+08
High	Master Protein	Q545N7	Creatine kinase, mitochondrial 1, ubiquitous, isoform CRA_a OS=Mus musculus OX=10090 GN=Ckmt1 PE=1 SV=1	0	81.95	45	11	339	9	1	418	47	8.16	619.59	11	0		31151.4	32333.8			83825.8			72596.4		204019							792983	796029	1.26188e+06	468151	337062	423480	2.64911e+06	2.01097e+06	3.37335e+06	2.02104e+06	840465	2.39228e+06
High	Master Protein	Q9CZU6	Citrate synthase, mitochondrial OS=Mus musculus OX=10090 GN=Cs PE=1 SV=1	0	81.894	38	10	361	10	1	464	51.7	8.57	912.28	10	0	645639	610213	360137	687609	641989	1.36268e+06	2.47164e+06	1.29166e+06	1.41203e+06	459596	180036			51592.9			63471.6	6.89086e+06	5.89275e+06	9.75686e+06	7.57048e+06	5.68457e+06	5.63346e+06	6.237e+06	4.57824e+06	1.84529e+06	4.2371e+06	1.88598e+06	2.52846e+06
High	Master Protein	A0A0R4J2B2	BTB/POZ domain-containing protein KCTD12 OS=Mus musculus OX=10090 GN=Kctd12 PE=1 SV=1	0	81.776	42	9	296	9	1	327	35.9	5.81	365.07	9	0	665004	462681	329550	240158	313692	221017	695737	233756		92927.7	117564	203205		17752	125869	30476.6	159119	5.95833e+06	3.88667e+06	7.22103e+06	2.44459e+06	1.73508e+06	344028	1.0768e+06	327496	359536	286639	25044.8	8991.02
High	Master Protein	Q8BQN2	Uncharacterized protein OS=Mus musculus OX=10090 GN=Dclk1 PE=2 SV=1	0	81.594	49	11	416	1	1	452	50.3	5.9	463.25	11	0
High	Master Protein	Q8C483	Serine--tRNA ligase, cytoplasmic OS=Mus musculus OX=10090 GN=Sars PE=1 SV=1	0	81.524	35	11	118	11	1	536	61.1	7.43	79.19	11	0	929915	553885	447104	591546	821048	62861.9	645149	82416.2		44428.5	76624	361712		78538.2	124039	676139	321219	1.39336e+06	1.39491e+06	2.78336e+06	1.00184e+06	1.06073e+06	817616	933841	105616		665345	126240	236647
High	Master Protein	Q9R1T4	Septin-6 OS=Mus musculus OX=10090 GN=Sept6 PE=1 SV=4	0	81.401	36	9	322	6	1	434	49.6	6.43	635.77	9	0	131156	180714	150639	324266		193594	23320.3	82781.8	306884	241363	362230							866975	2.20991e+06	2.46116e+06	1.22492e+06	1.15163e+06	586113	776381	305937	776491	1.10831e+06	802529	800082
High	Master Protein	Q8VBZ3	Cleft lip and palate transmembrane protein 1 homolog OS=Mus musculus OX=10090 GN=Clptm1 PE=1 SV=1	0	81.225	31	11	187	11	1	664	75.2	6.3	262.69	11	0	376324	432830	215321	338664	473028		475184		185362	542772	153270	604048	291237	12907.1	323071	114308		411615	1.25206e+06	1.27754e+06	1.74347e+06	527321	1.57523e+06	414086	31270.7	41024.9	248929	584844	347787
High	Master Protein	Q3TF87	Uncharacterized protein OS=Mus musculus OX=10090 GN=Dars PE=2 SV=1	0	81.199	38	14	260	14	1	501	57.1	6.49	130.54	14	0	868072	765314	560573	537412	841318	458720	545163	230043	37709		72603.2	295554	394793	584368	427100	461249	617693	5.9116e+06	3.179e+06	4.35533e+06	2.19901e+06	1.24079e+06	1.07565e+06	2.13161e+06	688452	564022	665605	75418.1	517276
High	Master Protein	Q9JIF0	Protein arginine N-methyltransferase 1 OS=Mus musculus OX=10090 GN=Prmt1 PE=1 SV=1	0	81.103	41	11	198	10	1	371	42.4	5.43	200.51	11	1	1.75176e+06	1.17194e+06	561170	623132	1.85086e+06	545847	1.43256e+06	721351	10011.8	16332.8	237692							4.53641e+06	4.04627e+06	7.91174e+06	4.78451e+06	3.82955e+06	2.76773e+06	1.298e+06	480897		408170	254312	289323
High	Master Protein	Q8BTG7-2	Isoform 2 of Protein NDRG4 OS=Mus musculus OX=10090 GN=Ndrg4	0	81.101	51	9	184	1	1	339	37.1	5.9	298.15	9	0																				367938
High	Master Protein	Q8BKC5	Importin-5 OS=Mus musculus OX=10090 GN=Ipo5 PE=1 SV=3	0	81.068	18	12	166	12	1	1097	123.5	4.93	228.65	12	0	271690	304190	230542	561991	394987	169574	256668	287613	25729.8	16619.4	45041.6		18227.9					3.98008e+06	1.65126e+06	2.97316e+06	1.34199e+06	893685	900240	203408	260609	27113.7	296865		40953.6
High	Master Protein	A0A0R4IZX5	Neurocan core protein OS=Mus musculus OX=10090 GN=Ncan PE=1 SV=1	0	80.922	12	12	298	12	1	1268	137.1	5.76	313.21	12	0	153302	440608	187687	47564.2	224576	231329	110634		75461.8	132730	14661.2	188518	444993	219459	185844	21072	36377.1	515979	195243	1.46392e+06	2.30653e+06	731971	1.60555e+06	703599	433659	548058	10403	52760.3	91223.6
High	Master Protein	P63168	Dynein light chain 1, cytoplasmic OS=Mus musculus OX=10090 GN=Dynll1 PE=1 SV=1	0	80.808	69	5	1088	1	1	89	10.4	7.4	798.87	5	0																			706359
High	Master Protein	Q3UBK2	Uncharacterized protein OS=Mus musculus OX=10090 PE=2 SV=1	0	80.646	53	8	435	7	1	215	24.9	5.74	443.08	8	1	1.8413e+06	1.43599e+06	1.25397e+06	1.23759e+06	2.12209e+06	1.421e+06	1.91376e+06	985555	82823.8	195927	165219	217305	7711.56	143942	104222	455846	418471	1.49241e+07	7.91024e+06	1.07192e+07	9.38322e+06	5.37194e+06	4.7153e+06	149990	156898	25488.9	21747.2	11743.7
High	Master Protein	Q7TMB8	Cytoplasmic FMR1-interacting protein 1 OS=Mus musculus OX=10090 GN=Cyfip1 PE=1 SV=1	0	80.641	19	15	279	4	1	1253	145.1	6.9	272.36	15	0																		145145	138570	270444	27909.3		14977.7		96688.2
High	Master Protein	Q0PD45	RAB11a, member RAS oncogene family OS=Mus musculus OX=10090 GN=Rab11a PE=1 SV=1	0	80.44	53	11	495	2	1	216	24.4	6.57	720.02	11	0	545438	320892	194013	196071	60893.1	82928.2	546569	330715	102414	158475		128753	218541	158782		881731	334115	455646	974207	2.52456e+06	1604527	917902	910181	103443	473229	70668.6	312693	465070	682297
High	Master Protein	P35700	Peroxiredoxin-1 OS=Mus musculus OX=10090 GN=Prdx1 PE=1 SV=1	0	80.426	72	10	214	10	1	199	22.2	8.12	173.25	10	0	2.72155e+06	2.27158e+06	1.60782e+06	1.76712e+06	2.94409e+06	535230	2288911	1.0484e+06	61946.8	190364	399329	67436.3	72374					2.00904e+07	1.71461e+07	1.20768e+07	1.04226e+07	8.97848e+06	8.22528e+06	6.50199e+06	4.17743e+06	3510187	8.31337e+06	1.229e+06	1.27252e+06
High	Master Protein	Q58DZ3	MCG20799 OS=Mus musculus OX=10090 GN=Rpl30 PE=1 SV=1	0	80.135	83	11	488	11	1	115	12.8	9.63	716.75	11	0	1.37603e+06	1.14256e+06	691019	1.30787e+06	426709	999766	1.10066e+06	479255	5188.39	13167.2		3.80391e+06	2.93412e+06	3.26004e+06	3.01488e+06	3.65935e+06	4.04553e+06	1.67955e+07	1.08544e+07	1.64005e+07	1.1351e+07	6.74036e+06	5.79835e+06	5.10773e+06	1.6666e+06	1.96177e+06	3.00364e+06	578805	3.04135e+06
High	Master Protein	P51880	Fatty acid-binding protein, brain OS=Mus musculus OX=10090 GN=Fabp7 PE=1 SV=2	0	80.09	67	7	2952	6	1	132	14.9	5.63	2627.39	7	1	6.06823e+06	5.14754e+06	4.40947e+06	4.97626e+06	5.54254e+06	8.78263e+06	8.06272e+06	7.67175e+06	4.14901e+06	1.22497e+06	1.48446e+06	109091	47648.5	43742.8	52910.7	30393.8	145499	9.97336e+07	5.57857e+07	9.72023e+07	6.4308e+07	3.69651e+07	4.30458e+07	6.13952e+06	1.24687e+06	588671	1.9591e+06	34032.5	206713
High	Master Protein	Q60932	Voltage-dependent anion-selective channel protein 1 OS=Mus musculus OX=10090 GN=Vdac1 PE=1 SV=3	0	80.079	49	9	482	9	1	296	32.3	8.43	505.74	9	0	2.69204e+06	1.48259e+06	1.11638e+06	1.22976e+06	1.45371e+06	2.07179e+06	2.37225e+06	1.64967e+06	254993	243130	374757	21228.9		48527.9			27815.3	2.76253e+07	2.53887e+07	3.10344e+07	2.22978e+07	1.08407e+07	1.35496e+07	1.69115e+07	4.55304e+06	2.62497e+06	4.37891e+06	833697	643378
High	Master Protein	Q8BP47	Asparagine--tRNA ligase, cytoplasmic OS=Mus musculus OX=10090 GN=Nars PE=1 SV=2	0	80.046	19	9	103	9	1	559	64.2	5.86	99.59	9	0	629839	420918	316986	321005	192991	743588	156653	179572	88906.7			144993		300302				5.64562e+06	3.67507e+06	3.13551e+06	1.65763e+06	2.65937e+06	241312	2.1233e+06			828745	250137	225629
High	Master Protein	Q61990	Poly(rC)-binding protein 2 OS=Mus musculus OX=10090 GN=Pcbp2 PE=1 SV=1	0	79.699	56	11	487	9	1	362	38.2	6.79	420.62	11	0	572762	420407	311845	423548	605212	149103	452741	90233.4	20164.2					85019.1	162979	197479		9.23852e+06	5.66629e+06	9.00621e+06	3.94884e+06	2.43394e+06	1.77904e+06	2.14829e+06	688801	915316	1.45372e+06	48813.3
High	Master Protein	Q7M6W1	Reticulon OS=Mus musculus OX=10090 GN=Rtn1 PE=1 SV=1	0	79.679	46	10	1337	3	1	208	23.5	8.91	1137.88	10	0	3.69595e+06	2.75989e+06	2.13384e+06	524033	2752412	2.45066e+06	2.49249e+06	1.24628e+06	1.09574e+06	579691	1.61378e+06	1.27002e+06	1.34339e+06	1.4924e+06	460014	238452	1.1206e+06	1.61114e+07	2.71567e+06	4.41964e+06	2.48628e+06	1.72937e+06	3.40813e+06	4.01899e+06	27862.7	934720	2.66643e+06		389567
High	Master Protein	Q9JIW9	Ras-related protein Ral-B OS=Mus musculus OX=10090 GN=Ralb PE=1 SV=1	0	79.651	42	8	612	1	1	206	23.3	6.62	892.66	8	0				84616.1		161757		90544										771755	519413	938227	3.14639e+06		2.43584e+06	348317
High	Master Protein	P48962	ADP/ATP translocase 1 OS=Mus musculus OX=10090 GN=Slc25a4 PE=1 SV=4	0	79.534	44	11	494	4	1	298	32.9	9.72	236.28	11	8	3.10365e+06	2.41586e+06	1.29034e+06	1.54467e+06	3.88513e+06	1.67531e+06	6.0377e+06	1.69878e+06	722060	1.23774e+06	604468	133560	40997.7	113133	95964.9	34374.7	48593.6	6.2294e+06	4.4291e+06	5.96499e+06	2.94992e+06	1.93351e+06	3.52131e+06	1.29174e+07	9.40926e+06	3.02844e+06	1.32748e+07	3.17545e+06	2.73578e+06
High	Master Protein	E9PZ43	Microtubule-associated protein OS=Mus musculus OX=10090 GN=Map4 PE=1 SV=3	0	79.494	19	17	676	1	1	933	97.7	9.09	393.72	17	0		60184	12126.6		8230.13				15041.8									77492.7		29077.8		7715.35		72487.9				15075.4
High	Master Protein	Q8CIN4	Serine/threonine-protein kinase PAK 2 OS=Mus musculus OX=10090 GN=Pak2 PE=1 SV=1	0	79.444	40	11	291	6	1	524	57.9	5.77	385.94	11	4	443097	354058	167217	300634	349433	323137	248707	415214	110279	46926.1	15652.4	136930		61536	64716.2	78188.4		4.2649e+06	3.33139e+06	3.92288e+06	2.92521e+06	1.28031e+06	1.26548e+06	763811	293738	195208	458402	199990	130163
High	Master Protein	P63028	Translationally-controlled tumor protein OS=Mus musculus OX=10090 GN=Tpt1 PE=1 SV=1	0	79.439	83	9	267	9	1	172	19.5	4.86	475.8	9	0	869518	452188	393805	474432	377465	1.21793e+06	710677	801072	237204	65883.1	100602	127587	214332	226604	210414	181971	345981	5.32661e+06	4.75042e+06	7.12808e+06	3.37953e+06	1.90887e+06	2.44101e+06	827874	126140	208723	560489	226885	458946
High	Master Protein	P45591	Cofilin-2 OS=Mus musculus OX=10090 GN=Cfl2 PE=1 SV=1	0	79.325	48	9	913	4	1	166	18.7	7.88	860.09	9	0	347171	59877.3	168428	17168.4	49827.1		95396.8											150297	83942.6		818973	536944	490899	528468	317601	404084	292329
High	Master Protein	Q4VA93	Protein kinase C OS=Mus musculus OX=10090 GN=Prkca PE=1 SV=1	0	79.252	24	12	160	2	1	672	76.8	7.05	163.22	12	0
High	Master Protein	O09167	60S ribosomal protein L21 OS=Mus musculus OX=10090 GN=Rpl21 PE=1 SV=3	0	79.134	54	11	521	11	1	160	18.6	10.49	500.76	11	0	953969	733105	372172	743536	343827	163994	504432	200041			79252.9	4.24986e+06	2.79161e+06	5.63522e+06	4.5109e+06	4.01238e+06	5.80486e+06	5.74262e+06	2.99665e+06	5.90217e+06	3.57811e+06	2.13234e+06	1.87751e+06	2.41842e+06	371290	1.82287e+06	334129	526587	820591
High	Master Protein	P46935	E3 ubiquitin-protein ligase NEDD4 OS=Mus musculus OX=10090 GN=Nedd4 PE=1 SV=3	0	79.069	17	10	278	7	1	887	102.6	5.26	365.35	10	3	659222	401662	507602	379629	555800	221572	545178	228249	397233	328776	307429							4.94094e+06	2.74904e+06	5.16268e+06	2.37759e+06	1.81808e+06	2.03983e+06	631266	107089	297849	71760.6	186976	170455
High	Master Protein	Q7TQI3	Ubiquitin thioesterase OTUB1 OS=Mus musculus OX=10090 GN=Otub1 PE=1 SV=2	0	79.012	63	10	415	10	1	271	31.3	4.94	637.26	10	0	887800	734006	556943	441558	594264	333029	1.22622e+06	106831	1.04169e+06	500306	364460	286808	203863	286929	164965	299293	478792	4.37361e+06	5.18022e+06	6.6318e+06	5.05124e+06	2.96646e+06	3.03893e+06	1.89839e+06	1.22187e+06	1.41476e+06	1.16404e+06	1.17426e+06	1.819e+06
High	Master Protein	P08249	Malate dehydrogenase, mitochondrial OS=Mus musculus OX=10090 GN=Mdh2 PE=1 SV=3	0	79	48	13	444	13	1	338	35.6	8.68	460.56	13	0	1.8425e+06	1.80765e+06	776531	1.41108e+06	1.49527e+06	1.37557e+06	2.2477e+06	2.20175e+06	407455	352856	120349							1.5905e+07	1.10671e+07	1.71026e+07	5.23117e+06	7.26483e+06	2.21834e+06	1.52765e+07	5.38911e+06	2.56278e+06	6.9628e+06	1.5304e+06	1.50804e+06
High	Master Protein	Q8BTG7-3	Isoform 3 of Protein NDRG4 OS=Mus musculus OX=10090 GN=Ndrg4	0	78.938	42	9	149	1	1	404	44.4	6.23	269.28	9	5	459365	96647.1	100566	380048	92113		55353.1	56903.5										104010	695220	824745	873235	426065	345792	683142	356622	165610	320374	57915.8	19535.9
High	Master Protein	A0A068BFR3	RAS oncogene family protein OS=Mus musculus OX=10090 GN=Rab11b PE=2 SV=1	0	78.831	53	12	333	3	1	218	24.5	5.94	248.52	12	8	3.48761e+06	2.20956e+06	1.82916e+06	1.72551e+06	1.85117e+06	3.11217e+06	1.04946e+06	1.35854e+06	371865	305388	53911.7		302983	72492.5		1007484	420285	9.55924e+06	4.27479e+06	1.12981e+07	6.94423e+06	4.30574e+06	6.90152e+06	3.1849e+06	742647	174613	602164	124297	134772
High	Master Protein	Q99JI4	26S proteasome non-ATPase regulatory subunit 6 OS=Mus musculus OX=10090 GN=Psmd6 PE=1 SV=1	0	78.808	37	16	250	16	1	389	45.5	5.52	146.57	16	0	1.80591e+06	1.27501e+06	1.38474e+06	1.6805e+06	581033	114430	587198	677063			51796.2		212702	171820	260439	119126	124864	2.1442e+07	8.6718e+06	1.03178e+07	9.68221e+06	5.02068e+06	5.94766e+06	2.88513e+06	528225	236542	463735	232908	217224
High	Master Protein	P63038	60 kDa heat shock protein, mitochondrial OS=Mus musculus OX=10090 GN=Hspd1 PE=1 SV=1	0	78.568	29	11	207	11	1	573	60.9	6.18	288.86	11	0	49797.8	323369	180105	39561.5	240335	621645	853379	1.04196e+06	36770.8	64600.5	241595	26403.3		54689.4				9.23873e+06	6.00712e+06	8.74803e+06	4.35482e+06	3.32766e+06	3.37861e+06	5.12729e+06	1.29968e+06	410138	1.55733e+06	437819	1.08497e+06
High	Master Protein	Q8BH66	Atlastin-1 OS=Mus musculus OX=10090 GN=Atl1 PE=1 SV=1	0	78.528	25	8	196	8	1	558	63.3	6.49	202.43	8	0	251989	175728	130317	165435	192971	36925.4	133670	129294	83504.4		26808							249179	370521	2.71056e+06	587518	54188.8	531956	471603	230235	202133	758095	150245	269632
High	Master Protein	Q8BGN3	Ectonucleotide pyrophosphatase/phosphodiesterase family member 6 OS=Mus musculus OX=10090 GN=Enpp6 PE=1 SV=1	0	78.435	32	7	154	7	1	440	50.6	7.31	245.39	7	0	59253.3	86074.6			44378.6														122409					3.06005e+06	2.2212e+06	1.99234e+06	1.89946e+06	2.02761e+06	4.05977e+06
High	Master Protein	P63325	40S ribosomal protein S10 OS=Mus musculus OX=10090 GN=Rps10 PE=1 SV=1	0	78.298	73	12	532	11	1	165	18.9	10.15	636.45	12	1	5.1341e+06	3.41313e+06	1.79802e+06	3.90529e+06	5.54018e+06	971762	3.13503e+06	744825	328177	115577	1.28211e+06	4.72114e+06	3.39839e+06	3.75508e+06	2.15006e+06	4.76421e+06	3.63753e+06	5.78111e+06	9.22049e+06	1.0441e+07	6.03526e+06	7.22925e+06	4.30397e+06	3.36106e+06	3.48066e+06	970189	1.61836e+06	2.12086e+06	601399
High	Master Protein	Q03517	Secretogranin-2 OS=Mus musculus OX=10090 GN=Scg2 PE=1 SV=1	0	78.139	33	14	187	14	1	617	70.6	4.75	165.86	14	0	423652	473699	273578	269081	104973	151699	790895	203642	219428	4643.85	34846.4	940211	362768	695739	380098	424419	692363	4.35878e+06	3.26299e+06	4.62748e+06	4.99581e+06	1.87331e+06	1.97899e+06	1.05003e+06	268711	321795	162350	186232	81129.2
High	Master Protein	P37040	NADPH--cytochrome P450 reductase OS=Mus musculus OX=10090 GN=Por PE=1 SV=2	0	77.915	23	9	200	9	1	678	77	5.53	258.99	9	0	446503	321928	204427	360230	773413	15503.8	408699	7282.9		7501.44	57171			87561.9				1.33236e+06	1.8253e+06	511118	470259	853216	108896	454741
High	Master Protein	B1AXZ5	ELAV-like protein OS=Mus musculus OX=10090 GN=Elavl2 PE=1 SV=1	0	77.912	35	11	143	4	1	389	42.6	9.04	88.42	11	6	2.34412e+06	1.48958e+06	1.03793e+06	1.12076e+06	1.78939e+06	79034.1	1.45595e+06	1.4504e+06	2.25398e+06	29578.5	21659.6	389167	333287	239510	464723	549277	844947	6.53631e+06	4.12713e+06	8.67956e+06	3.53219e+06	3.29214e+06	3.26196e+06	3.25249e+06	2.1696e+06	3.74026e+06	677178	1.86961e+06	3.1648e+06
High	Master Protein	Q4FK49	Pyp protein OS=Mus musculus OX=10090 GN=Ppa1 PE=1 SV=1	0	77.791	48	10	294	10	1	289	32.6	5.6	348.62	10	0	1.01732e+06	172050	278326	191727	1.14104e+06	302224	339996	287766			88331.8					329106	542035	4.83816e+06	4.10907e+06	3.16084e+06	3.03391e+06	3.25827e+06	3.91479e+06	2.47696e+06	1.03183e+06	848638		382837	194209
High	Master Protein	Q6ZWX6	Eukaryotic translation initiation factor 2 subunit 1 OS=Mus musculus OX=10090 GN=Eif2s1 PE=1 SV=3	0	77.775	48	10	252	10	1	315	36.1	5.08	248.31	10	0	441382	420517	165641	115257	145061	257006	201831		90889.1			238637	112666	95635.3	182306		438159	1.2745e+07	9.68766e+06	1.00956e+07	6.19898e+06	4.91871e+06	2.5045e+06	1.02995e+06	385300		133931
High	Master Protein	E9PYN1	Cell adhesion molecule 1 OS=Mus musculus OX=10090 GN=Cadm1 PE=1 SV=1	0	77.764	35	7	236	7	1	474	51.7	4.87	339.03	7	0	714370	773414	420575	569790	549681	800520	509054	566981	113609	86204	181645				266493		532561	7.53671e+06	4.34242e+06	3.74683e+06	2.32349e+06	2.92288e+06	1.00873e+06			316882	49716.1	38836.4	104345
High	Master Protein	Q91X97	Neurocalcin-delta OS=Mus musculus OX=10090 GN=Ncald PE=1 SV=4	0	77.66	48	8	427	4	1	193	22.2	5.35	695.89	8	0	1.17974e+06	638373	394409	316585	972218	234241	1.24655e+06	940010	107814	32774	44405.7					88838.1		9.27103e+06	5.96504e+06	8.5461e+06	7.30476e+06	6.21947e+06	5.21016e+06	7.55794e+06	2.36336e+06	6.19019e+06	2.99816e+06	3.72749e+06	2.32057e+06
High	Master Protein	Q00493	Carboxypeptidase E OS=Mus musculus OX=10090 GN=Cpe PE=1 SV=2	0	77.267	38	11	253	11	1	476	53.2	5.19	325.18	11	0	179956	194311	89572.5	95895.7	128916	312539	210430	399335	659450	65041.8	119299		288399	91173.3	29860.2	151903	157622	6.01986e+06	3.56577e+06	4690547	2.68655e+06	1.24152e+06	1.35545e+06	961712	12643.6	14740.9	295827	203734	74420.9
High	Master Protein	Q921M7	Protein FAM49B OS=Mus musculus OX=10090 GN=Fam49b PE=1 SV=1	0	77.254	48	10	120	8	1	324	36.8	6.06	113.77	10	2	569181	348555	229979	279603	252651	551874	361353	453043	104070									2.99284e+06	2.26068e+06	3.49675e+06	1.50288e+06	1.60492e+06	1.23483e+06	2.36754e+06	880354	274235	1.21608e+06	228988	232940
High	Master Protein	Q9WV55	Vesicle-associated membrane protein-associated protein A OS=Mus musculus OX=10090 GN=Vapa PE=1 SV=2	0	76.974	53	9	970	8	1	249	27.8	8.4	757.77	9	0	1.58254e+06	1.35006e+06	951902	2.70236e+06	1.54979e+06	386482	716029	1.00053e+06	240052	351312	34316.6	868815	524648	798130	438920	966801	786036	3.1475e+06	2.28689e+06	4.54055e+06	1.71662e+06	3.14297e+06	1.43669e+06	1.37962e+06	856532	614782	455699	331247	642470
High	Master Protein	P47757-4	Isoform 3 of F-actin-capping protein subunit beta OS=Mus musculus OX=10090 GN=Capzb	0	76.85	41	8	207	8	1	301	33.7	6.43	279.22	8	0	935718	822708	624078	529712	365240	748208	374503	1.02064e+06			21553			54314.1				1.39278e+07	8.25971e+06	1.33817e+07	1.04299e+07	6.29789e+06	6.7572e+06	3.92647e+06	679478	333863	1.2125e+06	212703	451424
High	Master Protein	P62245	40S ribosomal protein S15a OS=Mus musculus OX=10090 GN=Rps15a PE=1 SV=2	0	76.83	59	10	533	10	1	130	14.8	10.13	441.84	10	0	1.41482e+06	963519	800335	1.52872e+06	1.51874e+06	18347.7	1.09407e+06	288166	235995	430595	418949	4.05631e+06	1.66941e+06	1.82594e+06	1.25536e+06	4.65674e+06	1.52262e+06	8.22207e+06	4.50751e+06	7.76043e+06	6.39831e+06	2.58018e+06	4.54311e+06	2.04229e+06	1.98923e+06	2.08054e+06	4.04091e+06	776856	1.7732e+06
High	Master Protein	Q545G0	Proteasome subunit beta type OS=Mus musculus OX=10090 GN=Psmb3 PE=1 SV=1	0	76.809	42	10	321	10	1	205	22.9	6.55	406.07	10	0	886971	369982	496250	1.03158e+06	541576		342435	179876	116763	66551.9	7009.91	846058	695486	675188	166380	915529	651880	1.08084e+06	3.33807e+06	8.89226e+06	3.23403e+06	1.554e+06	2.89163e+06	2.41822e+06	975856	1.4917e+06	1.75402e+06	396170	236764
High	Master Protein	B0QZN5	Vesicle-associated membrane protein 2 OS=Mus musculus OX=10090 GN=Vamp2 PE=1 SV=1	0	76.806	28	6	648	3	1	163	17.9	9.38	1414.27	6	3	1.76996e+06	1.16811e+06	1.0031e+06	832180	690668	2.07757e+06	1.28922e+06	1.39545e+06	579904		51085.3	462913	213195		226405	164541	520296	3.02271e+07	1.47959e+07	2.05873e+07	1.40777e+07	1.09407e+07	1.46488e+07	9.52206e+06	2.25399e+06	1.49094e+06	1.61706e+06	677626	298861
High	Master Protein	Q62159	Rho-related GTP-binding protein RhoC OS=Mus musculus OX=10090 GN=Rhoc PE=1 SV=2	0	76.5	59	8	914	1	1	193	22	6.58	2091.29	8	0																		342334	516177	1.32071e+06	377306	212186	260142	184375			223512
High	Master Protein	Q3UA52	Arp2/3 complex 34 kDa subunit (Fragment) OS=Mus musculus OX=10090 GN=Arpc2 PE=2 SV=1	0	76.205	42	12	210	12	1	383	42.5	9.06	333.66	12	0	1.61676e+06	391576	600553	637556	667289		627839	32155.3	333891	121431	100714	344341	426896	746259	288660	1.15898e+06	251007	3.35814e+06	3.36859e+06	3.59222e+06	2.08983e+06	607599	969996	2.20217e+06	1.47316e+06	1.05686e+06	1.21063e+06	316995	779243
High	Master Protein	Q9WTX5	S-phase kinase-associated protein 1 OS=Mus musculus OX=10090 GN=Skp1 PE=1 SV=3	0	76.018	69	9	620	9	1	163	18.7	4.54	983.76	9	0	779531	524805	282853	592395	581587	1.01423e+06	915917	679933	493185	198342	104648		44993.4		17269.2			3.51173e+07	1.88939e+07	2.00827e+07	1.47922e+07	6.7756e+06	9.80561e+06	2.50443e+06	1.33545e+06	731379	659068	598710	465721
High	Master Protein	B6ZHD0	Erythrocyte protein band 4.1-like 2 OS=Mus musculus OX=10090 GN=Epb41l2 PE=2 SV=1	0	75.983	13	10	175	9	1	988	109.8	5.43	124.75	10	0	329486	279215	227419	255134	236139	198167	164095								281249			1.94331e+06	1.37122e+06	794414	594651	251435	710550	2.53783e+06	351518	133786	287982		268805
High	Master Protein	A2A699	Protein FAM171A2 OS=Mus musculus OX=10090 GN=Fam171a2 PE=1 SV=1	0	75.976	26	12	108	12	1	822	87.4	8.05	62.45	12	0	726058	455862	248710	270020	494044	73699.1	515149	118399		93192.3	95746.4	30729	29778.1	34284				4.62662e+06	2.4263e+06	3.25477e+06	2.61324e+06	1.17019e+06	2.13946e+06	194246			141788
High	Master Protein	B2RQ80	Tnik protein OS=Mus musculus OX=10090 GN=Tnik PE=1 SV=1	0	75.819	15	14	100	9	1	1360	154.9	7.09	80.81	14	0		143262	169353	181685			110822											1.0375e+06	1.27172e+06	760185	533591	95929.1	662612	92977.8
High	Master Protein	Q9QZM0	Ubiquilin-2 OS=Mus musculus OX=10090 GN=Ubqln2 PE=1 SV=2	0	75.809	19	9	235	7	1	638	67.3	5.22	429.32	9	1	90888.5	116784	111027	131783	77266	201196	46884.1	90856.8			19146							5.29855e+06	2.99007e+06	4.37223e+06	3.03242e+06	1.09333e+06	808011	580573	58563.1
High	Master Protein	Q9DCN2	NADH-cytochrome b5 reductase 3 OS=Mus musculus OX=10090 GN=Cyb5r3 PE=1 SV=3	0	75.549	41	7	193	7	1	301	34.1	8.38	472.86	7	0	1.00012e+06	939384	526421	875902	1.00882e+06	69391.4	175680	170094			138967						258831	2.89432e+06	1.69272e+06	2.54087e+06	1.94688e+06	823894	1.84841e+06	356487				85589.5
High	Master Protein	E9QAQ5	Glycogen synthase kinase-3 beta OS=Mus musculus OX=10090 GN=Gsk3b PE=1 SV=1	0	75.537	32	8	268	6	1	433	48	8.78	349.81	8	2	451483	393158	56181.6	121110	441128	8075.78	17790	15018		45807.8								6.3241e+06	4.00746e+06	5.46516e+06	2.89844e+06	2.47347e+06	1.30842e+06	1.42173e+06	443427	124662	1.19506e+06	244995	34179.9
High	Master Protein	Q9QZE5	Coatomer subunit gamma-1 OS=Mus musculus OX=10090 GN=Copg1 PE=1 SV=1	0	75.336	21	11	131	11	1	874	97.5	5.35	200.93	11	0	5.14934e+07	2.08901e+07	27972628	5.88951e+07	3.1947e+07	19682910	23507802	9829167				274056	1.22563e+06					9.74514e+06	8.89687e+06	1.07445e+07	4.68021e+06	7.20961e+06	3.98861e+06	14489116	12194384	9765242	5.17564e+06	5615220	51212104
High	Master Protein	O70443	Guanine nucleotide-binding protein G(z) subunit alpha OS=Mus musculus OX=10090 GN=Gnaz PE=1 SV=4	0	75.331	46	11	288	10	1	355	40.8	7.61	242.98	11	0	1.56318e+06	1.34163e+06	1.00911e+06	1.35115e+06	1.16105e+06	2.63107e+06	1.60223e+06	1.89483e+06	935585	1.33258e+06	577828					235682		9.47684e+06	5.15803e+06	6.47155e+06	7.17019e+06	3.93794e+06	3.78203e+06	2.32159e+06	1.18319e+06	578300	1.68565e+06	636516	537729
High	Master Protein	E9QK04	Neogenin OS=Mus musculus OX=10090 GN=Neo1 PE=1 SV=1	0	74.964	12	11	151	11	1	1492	162.8	6.49	146.22	11	0	174543	96800.5	51472.2	15422.7		32328.5	33001.2	47625.9										4.95757e+06	3.44281e+06	4.34715e+06	3.64478e+06	1.42261e+06	2.35461e+06	183574	55703.9
High	Master Protein	Q8K0U4	Heat shock 70 kDa protein 12A OS=Mus musculus OX=10090 GN=Hspa12a PE=1 SV=1	0	74.857	24	12	238	12	1	675	74.8	6.77	279.43	12	0	185812	175118	94911	42921.8	166004		335111	57702		54662.8		20160.4	13794.6	16571.1	11912.9	10553.7		3.68688e+06	2.76947e+06	2.58851e+06	1.64848e+06	2.06348e+06	1.08749e+06	2.52922e+06	620911	889982	1.38858e+06	415594	415504
High	Master Protein	Q60865	Caprin-1 OS=Mus musculus OX=10090 GN=Caprin1 PE=1 SV=2	0	74.707	15	11	184	11	1	707	78.1	5.25	189.09	11	0	1.00857e+06	741489	334841	508989	452713	211459	414655	175708				561215	599238	385392	183165	303966	382255	4.41644e+06	2.27021e+06	2.80544e+06	1.13069e+06	1.13045e+06	795969	1.63911e+06	171866	89424.7	936791	84105.5
High	Master Protein	Q542T7	RAB3C, member RAS oncogene family OS=Mus musculus OX=10090 GN=Rab3c PE=1 SV=1	0	74.702	63	13	880	5	1	227	25.9	5.24	649.17	13	0	191811	205434	13131.1	105050	134679	36445.5	151388	48274.6	13373.8			175079		184134	222812	79658	49670	3.72998e+06	2.29323e+06	4.2335e+06	754979	962568	740838	871298	273434	114286	331900	109750	155694
High	Master Protein	Q60668	Heterogeneous nuclear ribonucleoprotein D0 OS=Mus musculus OX=10090 GN=Hnrnpd PE=1 SV=2	0	74.641	30	15	376	12	1	355	38.3	7.81	336.71	15	3	951865	937030	715265	2.46607e+06	831458	418921	509131	660154		114244	58910.1	2.65736e+06	1.74808e+06	657269	573082	2.21268e+06	1.53445e+06	9.80705e+06	5.57185e+06	6.08109e+06	3.6676e+06	3.5426e+06	1.08426e+06	1.7479e+06	869099	714025	547280	81967.9	86039.7
High	Master Protein	K7Q7T7	RAS-related C3 botulinum substrate 1 OS=Mus musculus OX=10090 GN=Rac1 PE=1 SV=1	0	74.624	53	10	1584	4	1	192	21.4	8.5	1776.21	10	5	1.13157e+07	8.90831e+06	5.70105e+06	9.54201e+06	1.10081e+07	5.94193e+06	7.71336e+06	5.99095e+06	1.30556e+06	1.05145e+06	1.04931e+06	1.17116e+06	928056	1.13997e+06	769913	1.3454e+06	1.13075e+06	5.49819e+07	3.28884e+07	4.35689e+07	2.96181e+07	1.76689e+07	1.4707e+07	1.7425e+07	7.41955e+06	6.08401e+06	7.45728e+06	1.55843e+06	777176
High	Master Protein	Q8BGZ1	Hippocalcin-like protein 4 OS=Mus musculus OX=10090 GN=Hpcal4 PE=1 SV=3	0	74.615	69	11	403	8	1	191	22.2	4.89	179.91	11	0	803961	688895	251922	498908	548548	517671	86621.5	421342	183866	121390	127730							1.11744e+06	1.36545e+06	811026	682765	820790	406493	4.89492e+06	1.88924e+06	1.96034e+06	2.26969e+06	894792	784740
High	Master Protein	B1AWD8	Clathrin light chain OS=Mus musculus OX=10090 GN=Clta PE=1 SV=1	0	74.597	32	7	125	3	1	236	25.6	4.48	214.16	7	3	219850	236184	130143	106523		461142		302175	92340.3	37457.1				196231	12093.2		12799.5	3.09973e+06	3.50866e+06	5.66465e+06	2.96488e+06	2.33787e+06	1.2304e+06	1.40421e+06	26571.9	140834	325500	368577	277002
High	Master Protein	B7ZWC0	N-myc downstream regulated gene 1 OS=Mus musculus OX=10090 GN=Ndrg1 PE=2 SV=1	0	74.565	37	8	201	8	1	394	43	6.1	283.31	8	0	171237						170052					76027.9						6.47789e+06	2.6996e+06	3.89756e+06	2.22497e+06	1.30918e+06	1.96727e+06	2.32207e+06	321750	103954	586562		221424
High	Master Protein	Q99LD8	N(G),N(G)-dimethylarginine dimethylaminohydrolase 2 OS=Mus musculus OX=10090 GN=Ddah2 PE=1 SV=1	0	74.544	63	10	316	10	1	285	29.6	6.01	377.56	10	0	1.29229e+06	1.0467e+06	819627	631957	970001	575882	292672	575094	15047.6	153688	67638.1	82350.4	36159.8		15074.7	222260	27803.3	4.16566e+06	3.85424e+06	5.24445e+06	2.51423e+06	2.09178e+06	1.2896e+06	278773			62761.7
High	Master Protein	E9Q9N7	Immunoglobulin superfamily-containing leucine-rich repeat protein 2 OS=Mus musculus OX=10090 GN=Islr2 PE=1 SV=1	0	74.525	31	15	173	15	1	789	84.3	5.73	78.2	15	0	7.7583e+06	7.40285e+06	5.59496e+06	5.67187e+06	3.9992e+06	8.86014e+06	7.48919e+06	8.58201e+06	4.70987e+06	3.62519e+06	1.12248e+06	5380317	6.33656e+06	5.46718e+06	5.39798e+06	4903994	6.32252e+06	1.38057e+08	5.38648e+07	8.48998e+07	8.07571e+07	4.82666e+07	4.82789e+07	2.21586e+07	5.73805e+06	1.87359e+06	6.72167e+06	2.8267e+06	1.94201e+06
High	Master Protein	Q99LX0	Protein/nucleic acid deglycase DJ-1 OS=Mus musculus OX=10090 GN=Park7 PE=1 SV=1	0	74.495	63	8	341	8	1	189	20	6.77	341.29	8	0	963361	605765	622101	3.58944e+06	868110	1.16467e+06	429397	516113	261789	175843		616394	290399	196186		914043	145999	6.07166e+06	1.85293e+06	3.28935e+06	3.45245e+06	2.30463e+06	2.41383e+06	1.88496e+06	316484	185881	853118	145598	293877
High	Master Protein	Q543U3	Amino acid transporter OS=Mus musculus OX=10090 GN=Slc1a3 PE=1 SV=1	0	74.343	24	10	119	10	1	543	59.6	8.4	84.24	10	0	413694	383633	140518	276287	50054.6	129441	238485	22789.8			6600.23							2.1607e+06	1.02167e+06	3.37175e+06	470702	791547	469734	437252	485703	52367.5	496156	356902
High	Master Protein	Q9JME5	AP-3 complex subunit beta-2 OS=Mus musculus OX=10090 GN=Ap3b2 PE=1 SV=2	0	74.318	16	11	108	11	1	1082	119.1	5.63	163.11	11	0		25356.2		17825.7											209410			3.55511e+06	2.42205e+06	581893	2.47866e+06	608305	461509	513421	57902.7	42456.2	302207
High	Master Protein	Q99PT1	Rho GDP-dissociation inhibitor 1 OS=Mus musculus OX=10090 GN=Arhgdia PE=1 SV=3	0	74.285	45	9	592	9	1	204	23.4	5.2	698.71	9	0	2.83966e+06	1.96874e+06	2.09186e+06	1.98147e+06	2.22242e+06	2.19362e+06	2.02512e+06	2.25432e+06	120894	402883	176160				92527.3	11524.6		2.5055e+07	1.24299e+07	1.67362e+07	1.26323e+07	8.94364e+06	8.20447e+06	1.04109e+07	3.8654e+06	3.7791e+06	5.8888e+06	1.42507e+06	1.16819e+06
High	Master Protein	Q0PD65	RAB2, member RAS oncogene family OS=Mus musculus OX=10090 GN=Rab2a PE=1 SV=1	0	74.196	68	12	494	5	1	212	23.5	6.54	679.48	12	6	8.34295e+06	6.41539e+06	4.80819e+06	2.98369e+06	3.76546e+06	2.39079e+06	4.35355e+06	2.06706e+06	1.61265e+06	888781	1.81805e+06	766335	421030	251031	250720	332855	1.13413e+06	1.71647e+07	9.60868e+06	1.46394e+07	1.40248e+07	6.95018e+06	1.42135e+07	4.10825e+06	659455	1.64867e+06	710864	88278.5	581840
High	Master Protein	Q9DBE8	Alpha-1,3/1,6-mannosyltransferase ALG2 OS=Mus musculus OX=10090 GN=Alg2 PE=1 SV=2	0	74.15	33	10	207	10	1	415	47.4	7.97	163.93	10	0	839116	971503	402297	735989	1.54397e+06	134213	735702		103163	99935	7324.4	184368	290112	80157		203061	206289	2.75591e+06	1.80088e+06	1.89648e+06	1.10837e+06	769588	969533	261793	219024	254969	290562	238717	37029.6
High	Master Protein	Q66JS6	Eukaryotic translation initiation factor 3 subunit J-B OS=Mus musculus OX=10090 GN=Eif3j2 PE=1 SV=1	0	73.854	53	12	298	12	1	263	29.5	4.81	206.15	12	0	384385	45713.4	120106	105783	213752	83320.6	124180	144685	9722.02			584224		758879	757903	700843	1.22529e+06	6.31556e+06	4.68244e+06	5.34573e+06	2.22171e+06	1.51037e+06	1.38958e+06	1.61409e+06	639024	67705.9	602510	172468	29571.9
High	Master Protein	P28474	Alcohol dehydrogenase class-3 OS=Mus musculus OX=10090 GN=Adh5 PE=1 SV=3	0	73.628	44	8	325	8	1	374	39.5	7.25	572.46	8	0	764823	379318	329549	335743	564111	924191	410432	344386	73500.1	53894.1	65519.5	170722	164724		40163.4	67739.2	159556	5.51301e+06	2.28334e+06	6.40713e+06	3.40343e+06	2.30308e+06	2.22243e+06	1.22567e+06	835991	174497	919436	231274	683519
High	Master Protein	Q8BVI4	Dihydropteridine reductase OS=Mus musculus OX=10090 GN=Qdpr PE=1 SV=2	0	73.539	51	7	155	7	1	241	25.6	7.81	232.41	7	0	205600	99799.7	76797.4	682698		145889	65883.8	181052					348942	249703			104484	283717	185942	122674	1.83661e+06	332051	325735	591590	369565	548992	123055	63313.8	302667
High	Master Protein	P70398	Probable ubiquitin carboxyl-terminal hydrolase FAF-X OS=Mus musculus OX=10090 GN=Usp9x PE=1 SV=2	0	73.394	6	10	103	9	1	2559	290.5	5.87	119.01	10	0	513761	229487	265167	412877	781721	276183	273723	62093.9		227100	99555.9							843312	1.45912e+06	2.50999e+06	1.38992e+06	1.34793e+06	843190	1.29091e+06	800642	288390	144866	362765	428002
High	Master Protein	Q8R2P8	Lysine--tRNA ligase OS=Mus musculus OX=10090 GN=Kars PE=1 SV=1	0	73.263	23	7	110	7	1	624	71.2	6.43	118.46	7	0	277845	239597	125051	211884	505745	52073.2	233020					412458	232276	61444.8	86402.2	313541		2.46079e+06	1.38804e+06	1.90338e+06	329102	767016	376760	114796	200381	143407	256224	157670	85129
High	Master Protein	Q0KL02-4	Isoform 4 of Triple functional domain protein OS=Mus musculus OX=10090 GN=Trio	0	73.078	5	8	126	7	1	3103	347.7	6.35	165.87	8	1	225660	76532	36222.1	148072		65030.8	230585	172137							46367.6			3.5383e+06	2.57276e+06	3.69734e+06	1.90865e+06	1.41498e+06	1.94039e+06	287723	3528.65			79422	54228.3
High	Master Protein	G3UWS4	Serine/threonine-protein phosphatase 2A 65 kDa regulatory subunit A beta isoform OS=Mus musculus OX=10090 GN=Ppp2r1b PE=1 SV=1	0	72.899	18	8	290	1	1	694	76	5.19	495.08	8	0
High	Master Protein	Q8K1X5	EH-domain containing 1 (Fragment) OS=Mus musculus OX=10090 GN=Ehd1 PE=2 SV=1	0	72.792	36	12	270	7	1	556	62.9	7.75	296.45	12	5	752463	953509	504933	438795	438362	512260	494681	215964	291958	227674	94012.6	245244	129920		205903	216586	172727	7.04962e+06	5.62167e+06	7.50776e+06	7.71783e+06	4.90932e+06	7.60825e+06	4.43163e+06	2.21316e+06	1.7803e+06	1.69889e+06	822204	1.71349e+06
High	Master Protein	Q9CX56	26S proteasome non-ATPase regulatory subunit 8 OS=Mus musculus OX=10090 GN=Psmd8 PE=1 SV=2	0	72.319	41	8	202	8	1	353	39.9	9.58	333.68	8	0	897944	479899	220425	795320	240463	40634.9	42438.7	276223				828334	390943	131940	402643	584699	319408	1.10998e+06	1.12208e+06	2.21345e+06	1.48355e+06	1.68548e+06	710277	570877	857871	170175	1.20255e+06	385247	481137
High	Master Protein	O08539	Myc box-dependent-interacting protein 1 OS=Mus musculus OX=10090 GN=Bin1 PE=1 SV=1	0	72.289	26	9	167	8	1	588	64.4	5.03	243.37	9	0	439716	277337	100032	34340.6	97094.1	161953	238700	79014.3	70986.5	39988.8								5.72137e+06	1.99181e+06	3.34765e+06	2.72676e+06	1.62165e+06	1.71813e+06	5.56122e+06	1.48951e+06	668049	2.28233e+06	304648	412223
High	Master Protein	Q91YS4	Kinesin light chain 2 OS=Mus musculus OX=10090 GN=Klc2 PE=1 SV=1	0	71.748	18	7	109	3	1	619	68.4	7.06	148.09	7	1				5360.8				54571.5										840136	68927.4	103094	315535	617919	359304	180200	84444.4			13388.4
High	Master Protein	P54823	Probable ATP-dependent RNA helicase DDX6 OS=Mus musculus OX=10090 GN=Ddx6 PE=1 SV=1	0	71.715	43	13	234	13	1	483	54.2	8.66	267.88	13	0	485253	358092	219081	3.05855e+06	236335	199261	313776	485493	235528	318178	203732	69044.6	166176	22288.4	145556		194932	4.05186e+06	2.16587e+06	4.05217e+06	2.7564e+06	1.31398e+06	891782	61506.9	49892.2	43050.3	377022	26131.5	18859.2
High	Master Protein	Q4FK36	Destrin OS=Mus musculus OX=10090 GN=Dstn PE=1 SV=1	0	71.608	52	10	550	9	1	165	18.5	7.97	382.36	10	0	1.23926e+06	730895	742151	695970	1.08812e+06	397001	921373	463735	37581.6	18950.6	232150	64532.3			28480.8		109842	3.73101e+06	2.49493e+06	3.72607e+06	3.12738e+06	1.96445e+06	2.00165e+06	826874	1.68398e+06	1.07644e+06	1.74072e+06	582127	1.18113e+06
High	Master Protein	Q9Z1G3	V-type proton ATPase subunit C 1 OS=Mus musculus OX=10090 GN=Atp6v1c1 PE=1 SV=4	0	71.274	36	10	210	10	1	382	43.9	7.46	423.74	10	0	406690	59111.3	187050	203754	92098.8	116482	33559.3	42688		572454	435560							2.22773e+06	1.81499e+06	1.52642e+06	956854	1.01486e+06	410015	2.1957e+06	258417	941348	700742	258030	650358
High	Master Protein	Q99JX4	Eukaryotic translation initiation factor 3 subunit M OS=Mus musculus OX=10090 GN=Eif3m PE=1 SV=1	0	71.182	34	7	113	7	1	374	42.5	5.74	138.02	7	0	712586	665332	304261	345306	688192	213004	109719		64377.2	26341.5	72272					25366.5		671572	540762	354468	54774.8	1.1091e+06	323297	891609	254620		161645	56655.9	243904
High	Master Protein	Q4VAG4	MCG12304 OS=Mus musculus OX=10090 GN=Rpl22 PE=1 SV=1	0	70.797	67	10	519	8	1	128	14.8	9.19	905.12	10	2	1.40262e+06	628185	407347	1.67896e+06	1.1587e+06	5116.96	351318		107850	385497	71928.9	4.78393e+06	3.74117e+06	4.13537e+06	4.09809e+06	4.65374e+06	6.73575e+06	7.02339e+06	5.33725e+06	7.96881e+06	2.42832e+06	2.65934e+06	3.57847e+06	2.56109e+06	625649	2.77183e+06	2.15967e+06	168122
High	Master Protein	Q9WUM3	Coronin-1B OS=Mus musculus OX=10090 GN=Coro1b PE=1 SV=1	0	70.698	39	11	134	10	1	484	53.9	5.78	52.67	11	0	480393	236280	138623	250367	273572	276438	378262	119287			73089.4		43857.3	26297.5	21962.3	33086	15831.6	955940	1.04533e+06	1.66638e+06	1.05951e+06	887839	1.00122e+06	2.23524e+06	652678	447092	818887	91911.2	174449
High	Master Protein	Q3UK83	Uncharacterized protein OS=Mus musculus OX=10090 GN=Hnrnpa1 PE=2 SV=1	0	70.65	23	8	321	7	1	373	38.8	9.13	254.47	8	0	336136	227677	146259	143422	309371	130029	427146	158553	137340	91509.5	81143.7	659494	521533	659737	613183	648048	1.17133e+06	1.98713e+07	9.01704e+06	2.26913e+07	7.11407e+06	5.13579e+06	4.7709e+06	3.74667e+06	223220	590324	1.04736e+06	258766	66919.1
High	Master Protein	Q3TMB3	Uncharacterized protein OS=Mus musculus OX=10090 GN=Fdps PE=2 SV=1	0	70.622	60	9	137	9	1	353	40.6	5.66	82.43	9	0	279651	289578	157301				277575		224441	101490	26037.3			19434.1							65313					271122	112192	135822	534380
High	Master Protein	Q8K0C4	Lanosterol 14-alpha demethylase OS=Mus musculus OX=10090 GN=Cyp51a1 PE=1 SV=1	0	70.388	33	9	154	9	1	503	56.7	8.41	111.46	9	0	542562	289672	265505	160831	276196		78795.4											1.69389e+06	1.03825e+06	613966	189267	882876	198742	206178	53572	26103
High	Master Protein	Q99L45	Eukaryotic translation initiation factor 2 subunit 2 OS=Mus musculus OX=10090 GN=Eif2s2 PE=1 SV=1	0	70.045	36	12	297	12	1	331	38.1	5.8	289.35	12	0	652412	333534	205326	328728	129615	123064	139961	162985	45302.6	31571.5	27032.4	95916	116959	120071	47266.7	710162	37236.5	3.58492e+06	3.27135e+06	2.59355e+06	3.80188e+06	2.0209e+06	3176632	884517	41694.4		101487	145961	146309
High	Master Protein	Q3UK24	Uncharacterized protein OS=Mus musculus OX=10090 GN=Wdr37 PE=2 SV=1	0	69.92	32	11	143	11	1	496	55	7.37	127.41	11	0	123235	83543.6	70837.7	50763.1	183748	27744.4	7313.41	151905		5544.35								1.29691e+06	967928	1.49248e+06	490640	1.34458e+06	448790	240729	42243.6	23481.9		7081.14	930.164
High	Master Protein	E9PUL5	Proline-rich transmembrane protein 2 OS=Mus musculus OX=10090 GN=Prrt2 PE=1 SV=1	0	69.868	40	7	129	7	1	346	35.9	4.63	152.68	7	0	208289	90687.4	6738.28	66207	22108.1	139451	109545	152238	15229				15606.1	344753				520959	354606	722803	274211	94303.3	227775	916799	147939	19512.7	35527.3	48949.3	37078.1
High	Master Protein	Q5BLJ7	MCG10205 OS=Mus musculus OX=10090 GN=Rps13 PE=1 SV=1	0	69.825	52	14	306	14	1	151	17.2	10.54	223.13	14	0	1.0447e+06	680289	513963	466050	1.03817e+06	89855.4	785347	88384	36666.9	18202.9	87025.7	3.91896e+06	1.98746e+06	3.00337e+06	1.9681e+06	3.54521e+06	2.51838e+06	6.26103e+06	4.59144e+06	1.19588e+06	2.56161e+06	2.19727e+06	2.90989e+06	2.49482e+06	500088	1.06332e+06	1.16137e+06	373673	346540
High	Master Protein	D3Z0M6	Cytoplasmic dynein 1 intermediate chain 1 OS=Mus musculus OX=10090 GN=Dync1i1 PE=1 SV=1	0	69.568	25	9	121	8	1	645	72.8	5.15	102.01	9	0	284799	371154	334651	185750	6616.47	40117.4	404176	62029.1	335120	258645	476114	644023	145870	117324		734531	241324	3.74181e+06	1.84488e+06	1.299e+06	1.86957e+06	467714	1.18458e+06	250029	95941.3	726564		153895	617760
High	Master Protein	P62267	40S ribosomal protein S23 OS=Mus musculus OX=10090 GN=Rps23 PE=1 SV=3	0	69.506	50	9	467	9	1	143	15.8	10.49	432.24	9	0	677255	629690	489445	621008	804985	362708	600788	494745	194725	236087	159316	2.9184e+06	1.92183e+06	2.42299e+06	1.16149e+06	2.92329e+06	1.68509e+06	1.26553e+06	1.99794e+06	3.52787e+06	1.34166e+06	1.89358e+06	1.18147e+06	1.13453e+06	474517	805325	774060	622523	363881
High	Master Protein	Q9JKK7	Tropomodulin-2 OS=Mus musculus OX=10090 GN=Tmod2 PE=1 SV=2	0	69.468	35	7	144	7	1	351	39.5	5.35	161.88	7	0	258803	129238	98423	92085.5	111818	227752	138187	243788	28357.5			172865						1399193	1.21116e+06	990471	1.59521e+06	736355	929147	965427	340857	18342.2	76769		37086.5
High	Master Protein	Q0PD38	RAB18, member RAS oncogene family, isoform CRA_a OS=Mus musculus OX=10090 GN=Rab18 PE=1 SV=1	0	69.463	57	11	319	11	1	206	23	5.36	413.53	11	0	2.01644e+06	1.50905e+06	1.25283e+06	1.01323e+06	1.19526e+06	862730	724787	560731	9828.63	12142.3	26259.1	12093.1	10878.4	185022	10160.5	111423	213171	9.55687e+06	6.04988e+06	8.02262e+06	5.71272e+06	3.29013e+06	2.88872e+06	2.11925e+06	591932	157799	521294	2223.61	2695.15
High	Master Protein	Q80VD1	Protein FAM98B OS=Mus musculus OX=10090 GN=Fam98b PE=1 SV=1	0	69.439	25	7	75	5	1	429	45.3	8.5	73.56	7	2	174525	102633	50935.9	24302.7			185849			22249.2	28098.7	231222	115724	333648	372171		507825	899710	442108	2.41999e+06	662014	254016	430788	381952	257074	423386	296939		153864
High	Master Protein	Q5CZY9	Rps16 protein OS=Mus musculus OX=10090 GN=Rps16 PE=2 SV=1	0	69.396	62	15	303	15	1	172	19.3	10.2	227.03	15	0	1.56455e+06	1.11273e+06	712950	1.3521e+06	1.2602e+06	387230	905956	508511	123781	127219	274140	2.97258e+06	938149	3.39124e+06	2.90898e+06	3.1976e+06	3.68497e+06	6.15588e+06	3.94492e+06	6.23279e+06	1.87924e+06	2.07e+06	1.49588e+06	1.16188e+06	673894	626426	1.20788e+06	174955	259658
High	Master Protein	Q04690	Neurofibromin OS=Mus musculus OX=10090 GN=Nf1 PE=1 SV=1	0	69.314	7	12	92	12	1	2841	319.4	7.39	68.78	12	0	259322	215313	123762		111459			9886.16		119853	80367.4			39460.8				782570	888612	1.38428e+06	942490	657836	292116	329229	270868		132936
High	Master Protein	G3UZM4	Cell adhesion molecule 2 (Fragment) OS=Mus musculus OX=10090 GN=Cadm2 PE=1 SV=1	0	69.298	34	10	152	10	1	435	47.3	5.41	174.22	10	0	674960	718347	677746	488597	87381.6	323110	622149	608129	84295	166803	33958.7			17676.4				7.09528e+06	3.9197e+06	4.773e+06	2.79493e+06	1.27011e+06	1.01145e+06	2.04093e+06	508717	390274	462988	16975	37661.6
High	Master Protein	Q9DB79	Uncharacterized protein OS=Mus musculus OX=10090 GN=Rps11 PE=2 SV=1	0	69.196	52	12	400	12	1	166	19.4	10.14	262.32	12	0	736598	365023	294425	792301	462733	8977.67	872547	38118.6	67375.5	47044.5	95899.4	1.53822e+06	1.67984e+06	1.68236e+06	1.11596e+06	1.29914e+06	1.86012e+06	8.52071e+06	3.89133e+06	1.34854e+07	5.61113e+06	2.71654e+06	4.42326e+06	4.48302e+06	1.17621e+06	1.43399e+06	3.99871e+06	84468.3	214012
High	Master Protein	P61358	60S ribosomal protein L27 OS=Mus musculus OX=10090 GN=Rpl27 PE=1 SV=2	0	69.087	55	10	348	10	1	136	15.8	10.56	204.94	10	0	1.37479e+06	903385	991362	423133	1.24502e+06	35619	779201		1.06862e+06	1.2843e+06	530242	4.70599e+06	3.2317e+06	4.42723e+06	3.02671e+06	4.16745e+06	6.16796e+06	1.4255e+07	3.94067e+06	9.56164e+06	5.49375e+06	3.8898e+06	3.90338e+06	1.39776e+06	526394	373527	1.53823e+06	138884	76597.6
High	Master Protein	Q542G9	Annexin OS=Mus musculus OX=10090 GN=Anxa2 PE=1 SV=1	0	68.913	36	8	101	8	1	339	38.7	7.69	198.99	8	0	382624	90033.6	79616.9	222006	138395	99382.7		3181.42										1.49873e+06	1.10337e+06	1357123	921062	798648	767849	217635			83532.6
High	Master Protein	Q9CZ44-3	Isoform 3 of NSFL1 cofactor p47 OS=Mus musculus OX=10090 GN=Nsfl1c	0	68.892	30	7	293	7	1	372	40.9	5.2	588.67	7	0	1.33719e+06	1.03403e+06	971911	888948	626796	562227	731060	839820	68210.9	119108	89417.4							2.34326e+07	1.3128e+07	1.20203e+07	1.28552e+07	6.11235e+06	6.94812e+06	1.57902e+06	564230		298542	61388.2	134385
High	Master Protein	Q60849	CD98 heavy chain OS=Mus musculus OX=10090 GN=Slc3a2 PE=2 SV=1	0	68.682	30	11	531	1	1	532	58.8	5.99	451.17	11	0	645060	314658	210388	287919	96747.3	221426	424515	158945	46960.8	71380.5	39206.3							2.06775e+06	4.54167e+06	4.06773e+06	3.94623e+06	1.16901e+06	2.52899e+06	1.00104e+06	72370.5			131329	77173
High	Master Protein	P61222	ATP-binding cassette sub-family E member 1 OS=Mus musculus OX=10090 GN=Abce1 PE=1 SV=1	0	68.524	29	11	284	11	1	599	67.3	8.34	386.71	11	0	379673	497605	448401	511121	618995	426690	450633	267778	196687	199391	211156	246679	429849	338222	493839	659014	560587	5.30556e+06	3.67646e+06	7.35506e+06	3.26267e+06	2.78825e+06	933778	1.61979e+06	518554	814185	520381	437103	462120
High	Master Protein	Q8R016	Bleomycin hydrolase OS=Mus musculus OX=10090 GN=Blmh PE=1 SV=1	0	68.486	41	12	213	12	1	455	52.5	6.48	212.5	12	0	524430	292170	285387	352937	196713	146955	158070	145555	45999.4	112645	55391.2	236069	151500	344971	221086	281377	312527	1.85269e+06	513052	2.2765e+06	562126	1.05808e+06	616089	453786	386515	385867	439681	829836	365513
High	Master Protein	P48722	Heat shock 70 kDa protein 4L OS=Mus musculus OX=10090 GN=Hspa4l PE=1 SV=2	0	68.374	17	11	110	10	1	838	94.3	5.74	112.1	11	0	266491	143404	76206.8	49247.9	48207.8	81510.7	30860.2				33391.1							1.42314e+06	574160	924249	513008	448701	642286	1.73073e+06	532032	542660	564452	310840	204648
High	Master Protein	Q68FF6	ARF GTPase-activating protein GIT1 OS=Mus musculus OX=10090 GN=Git1 PE=1 SV=1	0	68.195	20	9	134	9	1	770	85.2	6.93	199.09	9	0	78702.8		34607.1	90563.2	57783.5								37172			113315	28001.1	833016	709129	1.58968e+06		385231		239165
High	Master Protein	P08228	Superoxide dismutase [Cu-Zn] OS=Mus musculus OX=10090 GN=Sod1 PE=1 SV=2	0	68.085	48	8	390	8	1	154	15.9	6.51	281.16	8	0	2.59755e+06	1.35699e+06	1.47819e+06	725380	539984	1.36651e+06	1.78261e+06	856235	204479	297768	562504	456180	238084	524320	180968	105831	427355	1.52465e+07	7.34692e+06	2.0589e+07	8.88886e+06	4.82982e+06	3.94038e+06	5.87597e+06	1.6893e+06	1.88679e+06	1.52013e+06	406311	220662
High	Master Protein	Q3UM45	Protein phosphatase 1 regulatory subunit 7 OS=Mus musculus OX=10090 GN=Ppp1r7 PE=1 SV=2	0	67.594	35	7	164	7	1	361	41.3	4.92	497.71	7	0	208291				348568						220154									631217	586035	188844	260377	559442			149593		220065
High	Master Protein	Q80TJ1	Calcium-dependent secretion activator 1 OS=Mus musculus OX=10090 GN=Cadps PE=1 SV=3	0	67.558	12	10	128	1	1	1355	153	5.74	145.31	10	0
High	Master Protein	E9Q0N0	Intersectin-1 OS=Mus musculus OX=10090 GN=Itsn1 PE=1 SV=1	0	67.5	11	12	99	12	1	1719	194.8	7.91	104.1	12	0	26661.7	22578.2	13159.2			120331	84565.2	98461.9			20795.7							4.54409e+06	2.54594e+06	3.63645e+06	3.9165e+06	1.59089e+06	2.36549e+06	866741
High	Master Protein	Q8R464	Cell adhesion molecule 4 OS=Mus musculus OX=10090 GN=Cadm4 PE=1 SV=1	0	67.378	42	9	197	9	1	388	42.7	6.3	221.45	9	0	1.26739e+06	1.2785e+06	600151	734246	485474	106677	1.52881e+06	247471		60874.8	31451.8	37021.8	30363.7	15845	16325.5	16417.4	36746.3	6.40814e+06	5.25889e+06	2.58765e+06	3.31499e+06	2.8989e+06	2.59121e+06	5.95379e+06	1.35508e+06	880894	3.43558e+06	230998	500943
High	Master Protein	Q9QZB7	Actin-related protein 10 OS=Mus musculus OX=10090 GN=Actr10 PE=1 SV=2	0	67.345	42	9	117	9	1	417	46.2	7.61	160.61	9	0	181843	44714.2	107540	115028	67299	30540			86982.8	74105.1							36927.9	244740	523477	679639	245663	269066	110541	113315	22496.9	7620.18	183848		18195.9
High	Master Protein	P19246	Neurofilament heavy polypeptide OS=Mus musculus OX=10090 GN=Nefh PE=1 SV=3	0	67.242	14	10	79	9	1	1090	116.9	5.81	35.01	10	0	77531.8				39468.9		30162.5		30716.8									281365		358472		153751		1.64861e+06	385063	144872	712850	143075	67798.1
High	Master Protein	Q63844	Mitogen-activated protein kinase 3 OS=Mus musculus OX=10090 GN=Mapk3 PE=1 SV=5	0	67.192	31	7	225	3	1	380	43	6.61	304.57	7	0			54822.7															1.47388e+06		537597				333727					345488
High	Master Protein	Q6NZL0	Protein SOGA3 OS=Mus musculus OX=10090 GN=Soga3 PE=1 SV=2	0	67.134	18	13	167	13	1	945	103.4	6.14	129.92	13	0	78537.6	78205	42756.9	133791	177890	37404.4		31124.9			7712.3						21903.7	2.28696e+06	1.08694e+06	1.72958e+06	1.23099e+06	716126	980475	93431.8	39843.6	44533.1
High	Master Protein	F8WHL2	Coatomer subunit alpha OS=Mus musculus OX=10090 GN=Copa PE=1 SV=1	0	67.122	15	12	80	12	1	1233	139.3	7.58	68.25	12	0	55909.2	15140.9	88750.5				109068						20203.1				21955.8	1.91487e+06	1.29905e+06	2.90739e+06	652590	889009	738659	118798					34716.4
High	Master Protein	Q545A2	MCG11560 OS=Mus musculus OX=10090 GN=Slc25a5 PE=1 SV=1	0	66.876	34	8	421	1	1	298	32.9	9.73	173.76	8	0
High	Master Protein	O70589	Peripheral plasma membrane protein CASK OS=Mus musculus OX=10090 GN=Cask PE=1 SV=2	0	66.802	22	11	98	11	1	926	105	6.43	65.89	11	0	423011	359331	215498	282558	672176	24890.2	358856	20911.4	91882.6	117431	63213.8		240589		109497			785658	1.0507e+06	861141	549372	549362	455401	82213.5			56903
High	Master Protein	Q3U7D2	Ribosomal protein L15 OS=Mus musculus OX=10090 GN=Rpl15 PE=2 SV=1	0	66.797	46	14	666	14	1	204	24.1	11.62	362.45	14	0	3.82795e+06	2.01994e+06	1.59504e+06	3.25631e+06	1.69864e+06	1.0479e+06	1.8394e+06	713957	257023	372108	489481	3.71675e+06	2.47441e+06	1.54052e+06	2.15127e+06	4.0444e+06	2.64551e+06	7.76752e+06	7.00407e+06	1.16511e+07	6.17806e+06	4.15308e+06	4.07491e+06	5.42725e+06	1.89687e+06	2.23815e+06	2.65287e+06	442954	594443
High	Master Protein	P42208	Septin-2 OS=Mus musculus OX=10090 GN=Sept2 PE=1 SV=2	0	66.72	36	7	147	7	1	361	41.5	6.55	276.91	7	0		192624	167783				120387		42411.8	39084.3								2.65971e+06	1.92588e+06	3.23336e+06	1.39954e+06	539887	393891	705798	321452	636966	357164	82864
High	Master Protein	Q6PHS9-5	Isoform 5 of Voltage-dependent calcium channel subunit alpha-2/delta-2 OS=Mus musculus OX=10090 GN=Cacna2d2	0	66.657	13	9	140	1	1	1150	129.9	5.6	146.64	9	0					25656.5					23972.3								44211.8			289990		361884
High	Master Protein	Q9ERK4	Exportin-2 OS=Mus musculus OX=10090 GN=Cse1l PE=1 SV=1	0	66.551	25	13	152	13	1	971	110.4	5.77	153.73	13	0	24921.4				56540	66975.1												194161	764491	148553			361424	17106.5
High	Master Protein	E9Q3V9	Adhesion G protein-coupled receptor L1 OS=Mus musculus OX=10090 GN=Adgrl1 PE=1 SV=1	0	66.454	8	8	42	8	1	1516	166.9	6.7	55.31	8	0				62389.2		121234	59639.8		36830.5				54061.7				51710.1	2.14267e+06	642729	1.74283e+06	810814	456407	483778	334644	48491.8		42832.4	39686.2	26056.7
High	Master Protein	P16054	Protein kinase C epsilon type OS=Mus musculus OX=10090 GN=Prkce PE=1 SV=1	0	66.334	20	8	112	8	1	737	83.5	7.03	84.14	8	0				90989.4				45864.5				1.34448e+06	1.16416e+06	1.31575e+06	763587	1.65697e+06	871269	1.36333e+06	600091	329148	263946	404509	235492	330542	81177.9		59322.5
High	Master Protein	Q80XI4	Phosphatidylinositol 5-phosphate 4-kinase type-2 beta OS=Mus musculus OX=10090 GN=Pip4k2b PE=1 SV=1	0	66.051	28	9	176	6	1	416	47.3	7.33	226.75	9	2	356252	177273	285793	158200	122319	131575	283735	279588			92866.9	505102	62722.8	434119	302050	356014	144895	7.64202e+06	5.21189e+06	6.15348e+06	6.34823e+06	2.76267e+06	4.93281e+06	1.53159e+06	121136		222065	87706
High	Master Protein	Q3UZG3	Uncharacterized protein OS=Mus musculus OX=10090 GN=Hnrnpa3 PE=2 SV=1	0	66.04	35	12	188	1	1	379	39.7	9.1	109.52	12	6	122503		28366.2	48136.5		129827		65124.1				412347	432070	259344	259203	296272	494136	1.95099e+06	1.37324e+06	2.05604e+06	1.2815e+06	518071	524559	923926	484725	75302.2	240128	154979	11971.3
High	Master Protein	Q3TFQ8	Alpha-1,4 glucan phosphorylase OS=Mus musculus OX=10090 GN=Pygb PE=2 SV=1	0	65.986	18	12	227	10	1	843	96.6	6.65	291.87	12	0	1.10464e+06	525805	445554	790567	209195	454333	489491	688898	97074.1	33128.5	66880.8		483573	467731	64768.7	356294	351775	7.76301e+06	4.36655e+06	7.18854e+06	3.73762e+06	1.45957e+06	1.88898e+06	2.38533e+06	477890	342364	1.35919e+06	123733	117396
High	Master Protein	Q61206	Platelet-activating factor acetylhydrolase IB subunit beta OS=Mus musculus OX=10090 GN=Pafah1b2 PE=1 SV=2	0	65.895	52	7	453	7	1	229	25.6	5.92	1080.21	7	0	2.16212e+06	2.31428e+06	1.7196e+06	1.53494e+06	3.33882e+06	2.26011e+06	1.93617e+06	468831	1.34941e+06	1.28606e+06	919970				47943.3	21574.6	84528	3.87071e+06	2.25544e+06	7.48504e+06	4.52901e+06	3.39381e+06	3.28238e+06	1.70529e+06	1.60865e+06	1.64774e+06	1.16572e+06	1.63085e+06	2.91467e+06
High	Master Protein	P54227	Stathmin OS=Mus musculus OX=10090 GN=Stmn1 PE=1 SV=2	0	65.894	56	14	1198	8	1	149	17.3	5.97	1048.8	14	6	2.39378e+07	1.85058e+07	1.39988e+07	9.71111e+06	8.22995e+06	1.29891e+07	1.64425e+07	1.43508e+07	4.42573e+06	4637698	5.08985e+06	1.30676e+07	1.09442e+07	1.07842e+07	7.62945e+06	9.92072e+06	9.99153e+06	4.65643e+07	3.62948e+07	4.91354e+07	3.80357e+07	2.19306e+07	4.65742e+07	1.41723e+07	1.88685e+06	1.35112e+06	1.44779e+06	1.96287e+06	2.32471e+06
High	Master Protein	Q61151	Serine/threonine-protein phosphatase 2A 56 kDa regulatory subunit epsilon isoform OS=Mus musculus OX=10090 GN=Ppp2r5e PE=1 SV=3	0	65.862	27	9	121	6	1	467	54.7	6.95	89.93	9	3	180518	35256	18508.1	125133	262945	112676	75943	102772		91496.9								1.36033e+06	644996	1.52952e+06	753523	812801	199785	223983	44767.4	40290.9	251017	71388.9	252435
High	Master Protein	Q7TPM6	Fibronectin type III and SPRY domain-containing protein 1 OS=Mus musculus OX=10090 GN=Fsd1 PE=1 SV=1	0	65.808	30	9	135	9	1	496	55.5	6.67	139.46	9	0	301757		179739	198480	12147.7			37535.3	96608.9	38174.7			46742.6	55833.5			134841	3.47239e+06	1.7265e+06	5.32962e+06	1.8692e+06	1.0309e+06	1.72608e+06	856447	238098	6864.81	384979	276382	125996
High	Master Protein	Q9CQD1	Ras-related protein Rab-5A OS=Mus musculus OX=10090 GN=Rab5a PE=1 SV=1	0	65.727	62	11	388	6	1	215	23.6	8.15	290.39	11	0	775670	625915	453683	328497	206280	200667	153426	71395.5	70619.3	45731.1	62492.1							6.53575e+06	3.63751e+06	5.77486e+06	2.89806e+06	1.85657e+06	2.40822e+06	1.8909e+06	441696	970276	929353	149860	118445
High	Master Protein	Q8R010	Aminoacyl tRNA synthase complex-interacting multifunctional protein 2 OS=Mus musculus OX=10090 GN=Aimp2 PE=1 SV=2	0	65.392	50	7	60	7	1	320	35.4	7.83	106.07	7	0	115211	88076.4	83171.9	77409.4	139378			60457.4										1449877	550860	744641	531624	438493	625919		36415.3
High	Master Protein	A0A0R4J117	Immunoglobulin superfamily member 8 OS=Mus musculus OX=10090 GN=Igsf8 PE=1 SV=1	0	65.257	19	5	129	5	1	611	65	7.84	220.69	5	0	57471.2	88506.8	60194.2				318108			33918.2	34536.3							1.31066e+06	59037.6	546561	40876.4		176616	596876	1.07202e+06	521735	660565	1.13998e+06	1.00566e+06
High	Master Protein	P30677	Guanine nucleotide-binding protein subunit alpha-14 OS=Mus musculus OX=10090 GN=Gna14 PE=1 SV=2	0	65.026	15	5	410	0	1	355	41.5	6.3	820.17	5	0
High	Master Protein	Q9JMA1	Ubiquitin carboxyl-terminal hydrolase 14 OS=Mus musculus OX=10090 GN=Usp14 PE=1 SV=3	0	64.903	33	9	284	9	1	493	56	5.24	577.03	9	0	431613	192833	62657.3	134183	734393	213417	121978	59763.4			80534.6	328100	793637	477730	862866	429863	1.12814e+06	2.63702e+06	2.11272e+06	2.26412e+06	1.17465e+06	688183	1.99141e+06	487318	118070		329864		201477
High	Master Protein	Q6PHS9-6	Isoform 6 of Voltage-dependent calcium channel subunit alpha-2/delta-2 OS=Mus musculus OX=10090 GN=Cacna2d2	0	64.783	13	9	149	1	1	1157	130.6	5.66	144.48	9	8	1.11313e+06	544014	375241	1.04705e+06	718467	459795	86155.1	174008	8848.58		35365.6	98430.4					140258	6.12369e+06	3.89317e+06	4.02537e+06	2134827	1.86162e+06	1.93655e+06	687232	37743.2	111278	175557	142491	302015
High	Master Protein	Q3UGZ4	Spectrin beta chain OS=Mus musculus OX=10090 GN=Sptbn2 PE=2 SV=1	0	64.662	5	10	113	6	1	2388	270.8	5.86	43.57	10	0												67431.7				12012.6	49125.5	1.66312e+06	963166	1.62134e+06	1.8763e+06	1234245	1.41027e+06	392204	260364		176858
High	Master Protein	Q3UA54	Uncharacterized protein (Fragment) OS=Mus musculus OX=10090 GN=Ptma PE=2 SV=1	0	64.533	15	6	601	6	1	172	18.7	4.13	778.5	6	0	3.79251e+06	2.54857e+06	2.51281e+06	1.87631e+06	1.53485e+06	3.91839e+06	3.50717e+06	3.3173e+06	517358	807819	484246	82141.5	37630.7	56996	84530	70633.2	57220.2	2.62367e+07	2.63442e+07	3.2832e+07	2.47964e+07	1.22393e+07	1.84302e+07	738110	85129		18443.6	16917.5	30073.2
High	Master Protein	Q80V08	Rpl17 protein (Fragment) OS=Mus musculus OX=10090 GN=Rpl17 PE=2 SV=1	0	64.372	46	11	385	10	1	194	22.4	10.33	163.76	11	1	1.39892e+06	785676	647501	1.27495e+06	1.15307e+06	553290	1.08067e+06	1.02387e+06	481714	424297	459480	3.05001e+06	2.96037e+06	2.61356e+06	2.67531e+06	2.56566e+06	3.0289e+06	4.81954e+06	2.1757e+06	4.81703e+06	3.44516e+06	1.43254e+06	3.93012e+06	3.02599e+06	674331	1.12199e+06	1.32259e+06	407952	775403
High	Master Protein	Q8K341-2	Isoform 2 of Alpha-tubulin N-acetyltransferase 1 OS=Mus musculus OX=10090 GN=Atat1	0	64.282	42	12	379	12	1	398	44.8	9.76	528.77	12	0	563029	498399	299342	314751	422776	521960	608996	184877	122538	186278	313854	303659	136986	175710	146515	241339	167714	4.09538e+06	2.70419e+06	6.58184e+06	2.32e+06	1.3698e+06	1.84856e+06	568202	195572	58485.9	176185	68936	91682.3
High	Master Protein	B2RXM2	EG627828 protein OS=Mus musculus OX=10090 GN=Gm6793 PE=1 SV=1	0	64.006	40	12	190	1	1	351	36.6	8.07	109.52	12	0
High	Master Protein	Q9DB77	Cytochrome b-c1 complex subunit 2, mitochondrial OS=Mus musculus OX=10090 GN=Uqcrc2 PE=1 SV=1	0	63.517	27	8	198	8	1	453	48.2	9.25	255.76	8	0	505032	302625	163285	110659	190296	7779.97												621693	996797	355651	993778	418031	648097	1.91153e+06	939428	438564	934573	162211	254122
High	Master Protein	A0A0A0MQ92	Teneurin-2 OS=Mus musculus OX=10090 GN=Tenm2 PE=1 SV=1	0	63.331	6	10	108	10	1	2765	306.5	6.68	90.62	10	0	561107	466184	213738	237005	1.24352e+06	40692.2	908885	12120.7				454087	152200	541250	481691	394512	399497	2.01606e+06	2633246	6.43559e+06	2.09734e+06	1.86114e+06	1.50337e+06	932326	463194		1.12e+06	10484.2	26478.5
High	Master Protein	Q8K2B3	Succinate dehydrogenase [ubiquinone] flavoprotein subunit, mitochondrial OS=Mus musculus OX=10090 GN=Sdha PE=1 SV=1	0	63.297	27	10	82	10	1	664	72.5	7.37	57.93	10	0	107837	57037.8		19977.3	72434.9		61658.4											430302		931226	256510	105839	88466.4	898952		387755	83256.9		49468.3
High	Master Protein	Q9CQR2	40S ribosomal protein S21 OS=Mus musculus OX=10090 GN=Rps21 PE=1 SV=1	0	63.265	100	12	293	12	1	83	9.1	8.51	388.61	12	0	1.80792e+06	1.2132e+06	703343	1.65593e+06	917491	575352	1.29902e+06	1.21679e+06	164600	182765	291750	2.53897e+06	1.41746e+06	3.77977e+06	2.62751e+06	2.17427e+06	3.21934e+06	7.65904e+06	3.76311e+06	5.08359e+06	4.02207e+06	2.62852e+06	3.65252e+06	3.24501e+06	995370	1.20258e+06	847366	357010	281673
High	Master Protein	Q80TJ1-2	Isoform 2 of Calcium-dependent secretion activator 1 OS=Mus musculus OX=10090 GN=Cadps	0	63.116	12	10	131	1	1	1361	153.9	5.86	140.64	10	5	27268.7	12062.3																368771	453817	739433	133785	101460	230239	474161	35691.2	125799	271769	108638
High	Master Protein	A2AQ07	Tubulin beta-1 chain OS=Mus musculus OX=10090 GN=Tubb1 PE=1 SV=1	0	63.03	14	10	2935	3	1	451	50.4	5.07	1723.32	10	0	106786	9803.7									14116.4							277912	135126		156732
High	Master Protein	Q9QZD9	Eukaryotic translation initiation factor 3 subunit I OS=Mus musculus OX=10090 GN=Eif3i PE=1 SV=1	0	62.992	45	10	305	10	1	325	36.4	5.64	266.59	10	0	449589	479801	444972	608375	571946	44111.8	23215.6	516615	330084	288227	232552	28998	104669	109587	19773.8	18767.1	70993.9	2.57763e+06	2.55397e+06	4.439e+06	1.19755e+06	1.81485e+06	1.68873e+06	1.06741e+06	232156	293440	899169	170808	239193
High	Master Protein	P63089	Pleiotrophin OS=Mus musculus OX=10090 GN=Ptn PE=1 SV=1	0	62.813	38	6	279	6	1	168	18.9	9.6	326.99	6	0	402252	190304	166880	220144	181736	96469.5	338667	113647	19345.2	20531.5	24185.8	122401	541728	117737	147677	466178	1.41024e+06	1.4461e+06	761346	1.12664e+06	610670	370971	703351	466472	94564.8	92881.5	65203		1094.06
High	Master Protein	P46660	Alpha-internexin OS=Mus musculus OX=10090 GN=Ina PE=1 SV=3	0	62.794	38	14	131	12	1	501	55.3	5.4	55.11	14	0	144441	67866.6	47495.4	23707.1	25340.9	420013	167884	104400		55220.7	37092.1							1.47108e+06	754840	1.00426e+06	898519	452911	591969	4.39989e+06	1.47965e+06	1.01592e+06	1.22377e+06	545554	391572
High	Master Protein	P63213	Guanine nucleotide-binding protein G(I)/G(S)/G(O) subunit gamma-2 OS=Mus musculus OX=10090 GN=Gng2 PE=1 SV=2	0	62.671	66	6	971	5	1	71	7.8	7.99	1323.99	6	1	2.11709e+07	1.6932e+07	1.03331e+07	1.34495e+07	1.37195e+07	7.5098e+06	9.31842e+06	1.09347e+07	1.72844e+06	1.11747e+06	1.23579e+06	2.09342e+06	1.7751e+06	2.65061e+06	2.11228e+06	2.33192e+06	2.86617e+06	1.44189e+08	7.06925e+07	8.99694e+07	8.36241e+07	4.80225e+07	2.99414e+07	1.50172e+07	4.781e+06	4.20139e+06	5.69879e+06	1.38734e+06	1.33749e+06
High	Master Protein	Q58EW0	MCG132477, isoform CRA_a OS=Mus musculus OX=10090 GN=Rpl18 PE=1 SV=1	0	62.498	36	9	547	9	1	188	21.6	11.78	337.03	9	0	2.61363e+06	1.32983e+06	697090	2.00718e+06	1.3436e+06	567484	1.13358e+06	499799	311081	56224.1	67932.2	934441	567781	587429	639346	503222	808869	1.0963e+07	6.02035e+06	1.28646e+07	6.06681e+06	4.76313e+06	3.3203e+06	4.34054e+06	1.97972e+06	1.17237e+06	2.37808e+06	292364	289710
High	Master Protein	J3QPG5	Prosaposin OS=Mus musculus OX=10090 GN=Psap PE=1 SV=1	0	62.448	14	5	238	5	1	557	61.3	5.29	366.19	5	0	644337	401142	444400	504655	348939	689706	302001	216313	469616				100784		41872.1	354670	81828.2	1.49521e+06	3.96127e+06	759098	2.35036e+06	1.81981e+06	2.70041e+06	3.00696e+06	1.11207e+06	1.93504e+06	1.5794e+06	324547	1.37255e+06
High	Master Protein	Q9CWJ9	Bifunctional purine biosynthesis protein PURH OS=Mus musculus OX=10090 GN=Atic PE=1 SV=2	0	62.404	21	7	193	7	1	592	64.2	6.76	193.46	7	0	316994	37823	114360	187215	77608.2	94071.3	65805.8	117469	113252	111346								2.6401e+06	2.04872e+06	1.56979e+06	2.30932e+06	1.47682e+06	1.13161e+06	839494		91931.3	95068.6		73931.2
High	Master Protein	B1AQX9	SRC kinase-signaling inhibitor 1 OS=Mus musculus OX=10090 GN=Srcin1 PE=1 SV=1	0	62.145	12	8	84	8	1	1217	130.5	9.25	138.3	8	0		20528.2				68283.8		62599.3		13354.6	15386.5							1.39863e+06	870604	246614	791359	82344	483595
High	Master Protein	Q9QXY6	EH domain-containing protein 3 OS=Mus musculus OX=10090 GN=Ehd3 PE=1 SV=2	0	62.11	24	8	198	3	1	535	60.8	6.46	256.09	8	0	60646	15710.7	3372.1			32214.5	26194.6												279808	154902	158734			238144	173302		149852	152744	92897.8
High	Master Protein	P35762	CD81 antigen OS=Mus musculus OX=10090 GN=Cd81 PE=1 SV=2	0	62.066	28	3	346	3	1	236	25.8	5.83	880.73	3	0	273546	266895	142268				283787	31878.1		51179.9								4.95423e+06	2.79853e+06	4.81457e+06	2.09538e+06	1.34738e+06	1.63948e+06	7.53634e+06	6.45354e+06	3.24551e+06	8.86087e+06	2.77416e+06	6.77172e+06
High	Master Protein	O88643	Serine/threonine-protein kinase PAK 1 OS=Mus musculus OX=10090 GN=Pak1 PE=1 SV=1	0	61.806	24	9	303	4	1	545	60.7	5.74	346.14	9	1	291332	134418	48966.7	57896.5	78891.2	95964.4	167009	26944.1										104868	355050	287223	454426	120936	217893	611613	517345		53810	95132.8
High	Master Protein	Q6ZQ61	MCG121979, isoform CRA_c (Fragment) OS=Mus musculus OX=10090 GN=Matr3 PE=2 SV=1	0	61.756	19	11	86	11	1	852	95.2	6.27	39.81	11	0												70279.5		171086	143446	233583	122331	250432
High	Master Protein	Q8JZT4	Gnai2 protein OS=Mus musculus OX=10090 GN=Gnai2 PE=2 SV=1	0	61.607	76	9	1103	1	1	132	15.3	4.93	864.88	9	0
High	Master Protein	Q8VDK4	Cadherin 13 OS=Mus musculus OX=10090 GN=Cdh13 PE=1 SV=1	0	61.442	17	8	319	8	1	714	78.1	5.08	410.94	8	0	1.85365e+06	1.24224e+06	1.15084e+06	786549	1.16298e+06	1.04852e+06	1.44741e+06	1.48405e+06	205325	230351	283226	325050	214747	150948	122503	155605	304255	1.24795e+07	6.92148e+06	1.82287e+07	8.74679e+06	5.38825e+06	4.84052e+06	4.58968e+06	1.24227e+06	1.96525e+06	1.14128e+06	14278.8	116928
High	Master Protein	Q8CBY8	Dynactin subunit 4 OS=Mus musculus OX=10090 GN=Dctn4 PE=1 SV=1	0	61.392	34	10	149	10	1	467	53	7.72	133.82	10	0	117623	138605	74663.5	198624	65189.3	91964.7	246947	110076		17469.7	22478.1			24297.2		39819.3		3.02385e+06	2.15719e+06	3.17373e+06	2.10162e+06	1.53174e+06	2.15483e+06	2.14778e+06	312576	308179	1.40015e+06	115691	38497.4
High	Master Protein	E9PYH2	Cytosolic acyl coenzyme A thioester hydrolase OS=Mus musculus OX=10090 GN=Acot7 PE=1 SV=1	0	61.349	36	11	134	11	1	384	42.8	8.68	67.24	11	0	261011	161351	171738	241563	236534	98752.7	156441	316893	62246.5	9390.05			13317.5			48305.8	43568.5	2.09994e+06	1.50305e+06	944889	974442	209601	700407	7.64902e+06	1.7719e+06	556930	2.40969e+06	167122	81065.8
High	Master Protein	Q80YU5	Myelin oligodendrocyte glycoprotein (Fragment) OS=Mus musculus OX=10090 GN=Mog PE=2 SV=1	0	61.349	46	10	216	10	1	274	31.1	8.54	170.56	10	0	329146	222927	57590.7	157976	272816	91777	279236	64960.3	9815.7									2.79393e+06	1.4269e+06	3.46984e+06	1.0754e+06	966859	841026	1.88804e+07	6.13904e+06	2.42256e+06	9.75403e+06	1.39139e+06	1.10451e+06
High	Master Protein	Q32M04	Prps1l1 protein OS=Mus musculus OX=10090 GN=Prps1l1 PE=2 SV=1	0	61.318	22	6	457	2	1	320	35.1	6.64	317.29	6	0		16024.2	101108	70523.6	431446	6851.06		6438.78										25222.1						28704.8	30408.3		30926.1	41328.7
High	Master Protein	Q9Z0E0	Neurochondrin OS=Mus musculus OX=10090 GN=Ncdn PE=1 SV=1	0	61.192	26	10	168	10	1	729	78.8	5.54	190.05	10	0		34018.2		22007.2	67410.3	50637.8	111697	13950	20273.2		8315.24							412583	180572	1.25871e+06	451910	340263	342550	1.37082e+06	1.22054e+06	638555	672548	488004	759749
High	Master Protein	A0A1W2P7A1	40S ribosomal protein S12 OS=Mus musculus OX=10090 GN=Rps12 PE=1 SV=1	0	61.078	48	7	475	7	1	148	16	8.16	432.07	7	0	1.33644e+06	716795	417519	512327	655766	8033.14	425037	212541	54644.9	84946.8	76968.6	4.025e+06	2.12944e+06	2.23282e+06	2.6251e+06	3.50972e+06	4.52061e+06	7.30203e+06	4.88792e+06	1.19379e+07	3.67936e+06	3.31589e+06	3.81461e+06	8.99205e+06	1.76701e+06	3.37857e+06	1.48896e+06	435560	319652
High	Master Protein	P84075	Neuron-specific calcium-binding protein hippocalcin OS=Mus musculus OX=10090 GN=Hpca PE=1 SV=2	0	61.039	51	10	292	4	1	193	22.4	4.97	238.64	10	6	8.51086e+06	7.87152e+06	3.81117e+06	3.00994e+06	1.05263e+06	6.11466e+06	1.24969e+06	6.03888e+06	1.80267e+06	1.26228e+06	1.91308e+06	284362	444374	678051	601093	65582.5	705504	2.47131e+07	1.44522e+07	3.18024e+07	1.3026e+07	9.25806e+06	8.63024e+06	9.82009e+06	1.64799e+06	3.00919e+06	5.50159e+06	2.52776e+06	1.15627e+06
High	Master Protein	Q8CBF3	Ephrin type-B receptor 1 OS=Mus musculus OX=10090 GN=Ephb1 PE=1 SV=1	0	60.886	14	9	233	6	1	984	109.8	6.4	270.57	9	0	67973	69074.3	54397.8	37857.5	21248.1	43504	32029.2	50320										822198	420391	1.23459e+06	364211	126741	957036		90256		94506.4		29566.7
High	Master Protein	Q9QXL1	Kinesin-like protein KIF21B OS=Mus musculus OX=10090 GN=Kif21b PE=1 SV=2	0	60.866	11	12	79	10	1	1668	186.1	7.08	42.96	12	2			37278.9		57086.5										20014	56487.6		108740	145623	78441.5
High	Master Protein	Q3UHJ0	AP2-associated protein kinase 1 OS=Mus musculus OX=10090 GN=Aak1 PE=1 SV=2	0	60.746	20	12	101	12	1	959	103.3	6.7	52.21	12	0	61488.3		25059.5	21716.6		47021.1	41354.9	47905.1										1.58626e+06	426528	868776		523519	264749	1.10088e+06	230422	189885	65857.8		9674.48
High	Master Protein	Q9DCL9	Multifunctional protein ADE2 OS=Mus musculus OX=10090 GN=Paics PE=1 SV=4	0	60.597	30	7	108	7	1	425	47	7.23	147.87	7	0	1.39436e+06	953755	609392	789440	906899	891659	934795	481923	76177.6		72014	79465.1						2.38954e+06	1.88313e+06	3.99261e+06	2.90808e+06	2.09196e+06	2.21917e+06	1.86247e+06	250097	550784	820963	54072.7
High	Master Protein	E9QP54	Jouberin OS=Mus musculus OX=10090 GN=Ahi1 PE=1 SV=1	0	60.508	12	9	66	9	1	1047	119.6	7.2	66.04	9	0	122959	106136	161649			179094	139554	22038.8		96013.5	133609							776246	1.16559e+06	1.21681e+06	1.26731e+06	780970	725587	262340		154773	20403.7	83037.8	43834.6
High	Master Protein	A2AN08-5	Isoform 5 of E3 ubiquitin-protein ligase UBR4 OS=Mus musculus OX=10090 GN=Ubr4	0	60.475	5	15	103	15	1	5208	574.8	6.05	73.3	15	0	500969	177181	235999	164950	99143.5			200668	135004	21060								1.92795e+06	1.18987e+06	2.36157e+06	1.00884e+06	1479707	1.00554e+06	589740	51829.8	115934	317867
High	Master Protein	Q9CWZ7	Gamma-soluble NSF attachment protein OS=Mus musculus OX=10090 GN=Napg PE=1 SV=1	0	60.374	52	9	197	9	1	312	34.7	5.41	267.9	9	0	59319.3	131035	35720.1															181860	37920.2								124426	310920
High	Master Protein	Q9D394	Protein RUFY3 OS=Mus musculus OX=10090 GN=Rufy3 PE=1 SV=1	0	60.081	32	11	190	11	1	469	53	5.49	189.74	11	0	1.42263e+06	1.32483e+06	681005	287519	837346	350184	938847	821035	109278	284127	343053	254261	167330	153395	240705	191937	284404	4.27308e+06	2.83434e+06	6.48744e+06	5.20702e+06	2.92255e+06	2.49258e+06	1.84728e+06	966422	386540	426435	249086	478605
High	Master Protein	P56959	RNA-binding protein FUS OS=Mus musculus OX=10090 GN=Fus PE=1 SV=1	0	60.068	21	7	194	7	1	518	52.6	9.36	286.53	7	0	626752	325785	251397	155342	343838	306723	229803	81617.5	61991.5		20564.7	1.91667e+06	1.14903e+06	896770	1.12048e+06	1.16791e+06	733771	1.02046e+06	665228	102032	1.08078e+06	1.47397e+06	1.5569e+06	656966	18858		187537		43879.7
High	Master Protein	Q6PGN3-3	Isoform 3 of Serine/threonine-protein kinase DCLK2 OS=Mus musculus OX=10090 GN=Dclk2	0	60.044	21	11	76	9	1	771	84.4	8.62	28.63	11	0	89103	62724.6	76597.2	80467.4	72581.2													854570	408790	50986.8	359082	11545.3	289443				94481.6
High	Master Protein	E9PYL9	Uncharacterized protein OS=Mus musculus OX=10090 GN=Gm10036 PE=3 SV=1	0	59.884	56	10	430	10	1	178	20.3	9.51	502.81	10	0	2.31533e+06	1.231e+06	1.56219e+06	2.01659e+06	1.27483e+06	1.22591e+06	1.6867e+06	645722	126292	52960.5	111722	2.11604e+06	1.85878e+06	2.94778e+06	2.43571e+06	2.78198e+06	2.58652e+06	3.13912e+07	1.66235e+07	2.94335e+07	1.91107e+07	7.05135e+06	6.21912e+06	5.08621e+06	2.20603e+06	2.3853e+06	1.67451e+06	1.26733e+06	636703
High	Master Protein	P97825	Jupiter microtubule associated homolog 1 OS=Mus musculus OX=10090 GN=Jpt1 PE=1 SV=3	0	59.874	47	6	261	6	1	154	16.1	5.31	459.24	6	0	937422	399160	171352	285205	369273	158989	59619.2	114521	56416.5	19135.6	28274.3	329559	266352	220428	232231	170964	181239	7.68255e+06	3.57452e+06	6.79091e+06	2.62479e+06	2.57169e+06	2.22586e+06	207202			74726.4
High	Master Protein	Q9QYJ0	DnaJ homolog subfamily A member 2 OS=Mus musculus OX=10090 GN=Dnaja2 PE=1 SV=1	0	59.647	43	10	190	1	1	412	45.7	6.48	183.75	10	0
High	Master Protein	Q9D1K2	V-type proton ATPase subunit F OS=Mus musculus OX=10090 GN=Atp6v1f PE=1 SV=2	0	59.626	55	5	234	5	1	119	13.4	5.82	396.63	5	0	492694	197321	247448	243868	231302	231562	208780	213385			45508.9	541220	369322			701730	429240	1.63891e+06	1.28487e+06	1.56044e+06	1.98929e+06	1.22409e+06	427179	1.00322e+06	410928	501316	764761	285461	1.18659e+06
High	Master Protein	C9K0Z6	CNTF receptor alpha subunit OS=Mus musculus OX=10090 GN=Cntfr PE=2 SV=1	0	59.618	28	6	142	6	1	372	40.8	6.83	242.82	6	0	1.49076e+06	1.36194e+06	649674	682969	1.0578e+06	130971	802600	250237	88797	98908.9	332645	33833.3	162058	30560.9	164931	153172	190817	142652	128937	259279	594263		433728	52519.7		274151	21558.8		20570.1
High	Master Protein	A2A9Q2	Nardilysin, N-arginine dibasic convertase, NRD convertase 1 OS=Mus musculus OX=10090 GN=Nrd1 PE=1 SV=1	0	59.492	9	7	59	7	1	1229	140.5	4.88	71.54	7	0	59457.3			26440.3	42164.1	44018												1.1634e+06	628835	564100	776372	363872	649370	198186
High	Master Protein	Q69ZN0	MKIAA1258 protein (Fragment) OS=Mus musculus OX=10090 GN=Gda PE=2 SV=1	0	59.344	26	9	103	9	1	487	54.5	5.63	114.64	9	0		153794		39808.2	8987.42	93528.8	235071	79053.7	39934.7		62776.6				30450.7			1.76057e+06	1.05481e+06	2.32694e+06	892711	85380.8	375879	3.68297e+06	741911	646880	975286	327049	956105
High	Master Protein	Q9QYG0	Protein NDRG2 OS=Mus musculus OX=10090 GN=Ndrg2 PE=1 SV=1	0	59.281	38	8	153	8	1	371	40.8	5.4	186.53	8	0	534220	334276	263273	180844		418845	614787	359970	37366	140178	340423						104491	2.63651e+06	1.74579e+06	3.17237e+06	2.78005e+06	1.47059e+06	2.8668e+06	1.77385e+06	602963	912963	87601.9	347882	1.04365e+06
High	Master Protein	P62830	60S ribosomal protein L23 OS=Mus musculus OX=10090 GN=Rpl23 PE=1 SV=1	0	59.224	69	9	416	9	1	140	14.9	10.51	567.75	9	0	494318	310317	228146	726369	211270		459849	28675.1			1661.61	1.03992e+06	1.35752e+06	1.47364e+06	827862	1.21876e+06	1.29952e+06	8.5163e+06	3.91849e+06	1.03671e+07	3.09203e+06	1.8482e+06	2.49818e+06	2.27775e+06	738169	948228	1.02323e+06	63858.8
High	Master Protein	Q69ZD1	MKIAA1699 protein (Fragment) OS=Mus musculus OX=10090 GN=Exoc4 PE=2 SV=1	0	59.213	15	9	126	9	1	977	110.7	6.55	76.6	9	0	95378.2	33464.6	29564.7	76881.9	35339.5	28737.8	21627.6	41150.5										841498	455001	445585	86167.3	752433	190059	191616	20508.4	31829.2		12864.3	8083.63
High	Master Protein	Q8HW98	IgLON family member 5 OS=Mus musculus OX=10090 GN=Iglon5 PE=2 SV=2	0	58.932	35	7	205	7	1	336	36.7	7.69	318.38	7	0	929344	1.27067e+06	298824	573384	455108	691660	124280	261580	276427	10344.4								2.00762e+06	1.38085e+06	1.97621e+06	2.28407e+06	1.53671e+06	1.29664e+06	338315
High	Master Protein	Q8CGP2-2	Isoform 2 of Histone H2B type 1-P OS=Mus musculus OX=10090 GN=Hist1h2bp	0	58.614	62	13	250	3	1	138	15.6	10.24	309.41	13	9	795650	627436	293200	752412	713317	596498	438804	157529	47430.2	89946.2	8232.81	1.1285e+06	706187	1.28636e+06	1.5104e+06	1.79457e+06	3.062e+06	1.60723e+06	997814	1.42978e+06	1.19851e+06	676875	658368	713049	609920	801569	485116	96549.8	919087
High	Master Protein	Q61361	Brevican core protein OS=Mus musculus OX=10090 GN=Bcan PE=1 SV=2	0	58.586	11	7	76	7	1	883	95.8	4.93	100.41	7	0	486291	293433	150478	152507	537781	51630.8	491430			8836.23	49261.2	116199			134487	92374.7	125411	1.41882e+06	723993	2.03661e+06	823540	878249	527040	1.15855e+06	401876	148307	613397	1.3296e+06	609995
High	Master Protein	Q60692	Proteasome subunit beta type-6 OS=Mus musculus OX=10090 GN=Psmb6 PE=1 SV=3	0	58.419	45	8	401	8	1	238	25.4	5.11	280.36	8	0	2.359e+06	1.40644e+06	1.32242e+06	1.22604e+06	1.93015e+06	924038	823070	445790	172555	113416	19984.2	276518	359144	333206	154712	357422	423169	3.86455e+06	3.89957e+06	4.59145e+06	1.86596e+06	1.93181e+06	2.50743e+06	3.16136e+06	607698	293711	986666	359367	209717
High	Master Protein	Q3U484	Uncharacterized protein OS=Mus musculus OX=10090 GN=Ddx3y PE=2 SV=1	0	58.178	19	10	163	1	1	658	73.3	7.34	115.81	10	0									26524.8
High	Master Protein	Q3THQ5	Uncharacterized protein OS=Mus musculus OX=10090 GN=Stip1 PE=2 SV=1	0	58.163	23	10	249	10	1	543	62.5	6.65	289.24	10	0	1.10764e+06	794091	608493	614199	1.69964e+06	197439	284709	587451		78720.5	38024.4	81024.1	61730.3			414534	103348	6.88495e+06	5.21754e+06	6.73461e+06	2.67955e+06	3.1429e+06	2.02754e+06	1.21301e+06	726223	565425	336285	110483	105012
High	Master Protein	Q9Z0H4-9	Isoform 9 of CUGBP Elav-like family member 2 OS=Mus musculus OX=10090 GN=Celf2	0	58.106	18	7	110	6	1	526	56.3	8.4	150.28	7	0	45280.4		14308.6	30473.7		2340.79	49253.2					216540	318809	53223.5	375965	129893	98425.2	135392		146928			40426.1	110284	24589.7	237132	151191		98905
High	Master Protein	O35136	Neural cell adhesion molecule 2 OS=Mus musculus OX=10090 GN=Ncam2 PE=1 SV=1	0	58.074	16	10	116	10	1	837	93.1	6.07	82.94	10	0	427139	171730	73923	150947	135359	107974	165386	252225										3.63845e+06	1.48191e+06	1089417	884410	456918	1.3793e+06	574382	460414		314562	28963.7	19100
High	Master Protein	Q8C052	Microtubule-associated protein 1S OS=Mus musculus OX=10090 GN=Map1s PE=1 SV=2	0	58.066	14	7	86	7	1	973	102.9	7.02	80.07	7	0	114630	77570.2		73346.5														26208.7
High	Master Protein	Q0PD62	RAB3B, member RAS oncogene family, isoform CRA_a OS=Mus musculus OX=10090 GN=Rab3b PE=1 SV=1	0	57.867	48	11	1042	4	1	219	24.7	5.11	892.02	11	0		25664.8					184581											525788	69085.7	1770692	319517		390962	309274	396807	549867	253650	230462
High	Master Protein	Q8K356	Lymphocyte antigen 6 complex, locus H OS=Mus musculus OX=10090 GN=Ly6h PE=1 SV=1	0	57.862	36	6	951	6	1	160	17	8.25	1074.43	6	0	5.94053e+06	4.19656e+06	2.73151e+06	6.68524e+06	3.38337e+06	5.1835e+06	4.33529e+06	5.30311e+06	1.3064e+06	579754	650703	95702.1	166580	78871.2	137031	297044	201220	3.5317e+07	2.7295e+07	3.50513e+07	3.51376e+07	1.71525e+07	2.01748e+07	1.10614e+07	2.48102e+06	758533	1.7117e+06	526141	452436
High	Master Protein	P14231	Sodium/potassium-transporting ATPase subunit beta-2 OS=Mus musculus OX=10090 GN=Atp1b2 PE=1 SV=2	0	57.721	37	10	374	10	1	290	33.3	8.31	307.19	10	0	1.24449e+06	656511	754288	676684	1.17713e+06	861787	1.23229e+06	703982	80121.1	100595	143089			36464.4	13914.8	27889.2	42208	9.27027e+06	5.98689e+06	9.40555e+06	4.11868e+06	4.16974e+06	2.81356e+06	3.9768e+06	965234	953076	2.14315e+06	339334	317922
High	Master Protein	A0A0R4J0Z1	Protein disulfide-isomerase A4 OS=Mus musculus OX=10090 GN=Pdia4 PE=1 SV=1	0	57.577	22	8	105	8	1	641	72.3	5.22	92.69	8	0	390786	116882	279827	283116	471009	190021	75863.6	264746			54416.9				34985.5	49216.1		302202	641268	2.27772e+06	1.65096e+06	898156	1.11556e+06		18049.9		134071
High	Master Protein	B2RTB0	MCG17262 OS=Mus musculus OX=10090 GN=Pdap1 PE=1 SV=1	0	57.426	44	8	232	8	1	181	20.6	7.39	346.18	8	0	191113	159300	136137	181703	179097	172538	153464	119467	19405.6									5.27901e+06	4.36169e+06	6.02937e+06	5.38961e+06	2.52133e+06	4.49594e+06	151246			56252.2
High	Master Protein	Q8BGF0	Expressed sequence AW551984 OS=Mus musculus OX=10090 GN=AW551984 PE=1 SV=1	0	57.311	17	8	77	8	1	804	89.4	6.92	61.49	8	0	382666	100210	112627	91147.4	212587	207242	84437.4	95159.5										1.70552e+06	1.15865e+06	2.34023e+06	1.32325e+06	897474	1.0676e+06	126533			72009.3
High	Master Protein	Q60902	Epidermal growth factor receptor substrate 15-like 1 OS=Mus musculus OX=10090 GN=Eps15l1 PE=1 SV=3	0	57.259	19	9	85	9	1	907	99.2	5.02	56.62	9	0		97771.6
High	Master Protein	Q9D892	Inosine triphosphate pyrophosphatase OS=Mus musculus OX=10090 GN=Itpa PE=1 SV=2	0	56.768	43	6	219	6	1	198	21.9	5.87	194.97	6	0	269879	194749	180596	153736	377045		168668	126914										2.65295e+06	1.38531e+06	2.14683e+06	1.64934e+06	754856	1.25293e+06	733037	245272	93435	452849	35831.5	26994.5
High	Master Protein	P26231	Catenin alpha-1 OS=Mus musculus OX=10090 GN=Ctnna1 PE=1 SV=1	0	56.702	17	10	187	4	1	906	100	6.23	254.28	10	0
High	Master Protein	O55029	Coatomer subunit beta' OS=Mus musculus OX=10090 GN=Copb2 PE=1 SV=2	0	56.639	27	14	83	14	1	905	102.4	5.3	65.9	14	0	165330	74159.9	8124.35	438131	285682	64072.4	187986	72732.4	28136.5			270026	277295	162730		51368.5	38924	1.23496e+07	1.07978e+07	49198.8	7.69916e+06	6.47208e+06	6.45525e+06	3.57677e+06	1.44733e+06	1.55728e+06	3.91716e+06	1.01272e+06	741989
High	Master Protein	Q80XH9	ELAV-like protein OS=Mus musculus OX=10090 GN=Elavl4 PE=2 SV=1	0	56.628	25	8	127	1	1	412	45.3	9.28	70.75	8	0	99511.5	64416.2	99453.6	80353.6	280960		214257											2.99452e+06	2.87946e+06		310627	471999	302415	373987	145680	97824.3
High	Master Protein	Q6ZQ58	La-related protein 1 OS=Mus musculus OX=10090 GN=Larp1 PE=1 SV=3	0	56.506	9	7	110	7	1	1072	121.1	8.79	67.24	7	0																127529		389181											26782.2
High	Master Protein	P51655	Glypican-4 OS=Mus musculus OX=10090 GN=Gpc4 PE=1 SV=2	0	56.428	19	7	107	6	1	557	62.5	6.33	100.02	7	1	439869	471644	135392	60685.8	182878		18533.5	33172.6	34657.1	17594.8	3393.3							1.74241e+06	577208	1.27017e+06	522886	300168	763419	28467.8
High	Master Protein	Q3UX10	Tubulin alpha chain-like 3 OS=Mus musculus OX=10090 GN=Tubal3 PE=2 SV=2	0	56.329	10	5	906	1	1	446	50	5.58	594.31	5	0	122948			29480.1	90328.5		162163					188388		186416				4.78475e+06	3.59242e+06	4.73432e+06	3.92985e+06	1.66083e+06	2.94715e+06	748095			21734.2	120684	1.11793e+06
High	Master Protein	Q3TD71	Secretory carrier-associated membrane protein OS=Mus musculus OX=10090 GN=Scamp1 PE=1 SV=1	0	56.313	36	7	137	7	1	338	38	7.71	170.11	7	0	509695	480211	278487	404975	594993	227378	244318			59377.4	36384.7	44033						6.07405e+06	3.26053e+06	3.21019e+06	1.38569e+06	1.73852e+06	1.14092e+06	261785	35737	433823	146206
High	Master Protein	Q5SWZ0	Prpsap2 protein OS=Mus musculus OX=10090 GN=Prpsap2 PE=1 SV=1	0	56.183	34	9	82	8	1	369	40.9	7.17	72.89	9	0	301792	368000	211527	481827	353600			91031.3	12746.6	17221.2							85372.3	1.79121e+06	988194	3.24787e+06	938088	616479	637334	477685	228287		134240	14762.3
High	Master Protein	B1AT82	MCG6846, isoform CRA_c OS=Mus musculus OX=10090 GN=Prpsap1 PE=1 SV=1	0	56.049	38	9	74	8	1	385	42.4	8.4	81.09	9	0	529644	420164	507406	299142	570990	446907	723405	806407										4.75425e+06	3.43278e+06	4.60865e+06	5.14139e+06	2086327	3.62928e+06	1.16237e+06	209630		416149	201827	57722.3
High	Master Protein	A0A0R4J0A6	Solute carrier family 17 (Sodium-dependent inorganic phosphate cotransporter), member 6, isoform CRA_a OS=Mus musculus OX=10090 GN=Slc17a6 PE=1 SV=1	0	55.887	23	8	140	6	1	582	64.5	6.83	196.33	8	1	245175	159205		48403.8		141101	49790.3	135131		86810.2	51425.2							772638	1.04962e+06	696290	287074	725642	284382	591677	412722	25984	579884	135027	105516
High	Master Protein	Q8R5H6	Wiskott-Aldrich syndrome protein family member 1 OS=Mus musculus OX=10090 GN=Wasf1 PE=1 SV=2	0	55.814	14	6	123	6	1	559	61.5	6.37	184.64	6	0	1.12198e+06	740024	403017	331359	1.0805e+06	793319	1.53513e+06	628404	193753	119050	223242	668357	419665	1.07546e+06	672619	254339	1.14939e+06	5.04908e+06	3.36669e+06	9.03528e+06	4.90055e+06	2.5522e+06	3.29107e+06	1.92843e+06	656724	446335	545748	356154	255854
High	Master Protein	Q9ES28	Rho guanine nucleotide exchange factor 7 OS=Mus musculus OX=10090 GN=Arhgef7 PE=1 SV=2	0	55.775	21	10	113	10	1	862	97	6.8	72.71	10	0	522759	366459	165565	304989	46509.7							155938		187120	83234.1	145770	232835	1.77215e+06	1.41749e+06	1.59388e+06	956461	748561	640178	373538	78155.7	51998.4	25808.1
High	Master Protein	Q9CWK0	Uncharacterized protein OS=Mus musculus OX=10090 GN=Rpl14 PE=2 SV=1	0	55.77	33	8	357	1	1	227	26.3	11.9	371.54	8	6	1.6046e+06	1.01602e+06	543606	716792	592380	309214	676061	357237	58224.2	55338	125653	2.27248e+06	730732	1.28391e+06	1.692e+06	2.15105e+06	2.00896e+06	9.93301e+06	3.95741e+06	7.62615e+06	3.61442e+06	2.6482e+06	2.53666e+06	3.852e+06	745053	447133	1.15566e+06	63312.6	158791
High	Master Protein	Q3UH39	Uncharacterized protein OS=Mus musculus OX=10090 GN=Cntn2 PE=2 SV=1	0	55.751	18	12	119	12	1	1040	113.2	7.77	55.55	12	0	1.6412e+06	694464	642731	592946	714827	1.09931e+06	513231	1.17006e+06	47774.3	138959	27191.9					89091.6		4.15667e+06	4.00755e+06	4.91419e+06	4.86541e+06	3.01229e+06	3.73898e+06	2.69231e+06	393391		1.02484e+06		221605
High	Master Protein	Q8BNY6	Neuronal calcium sensor 1 OS=Mus musculus OX=10090 GN=Ncs1 PE=1 SV=3	0	55.638	66	10	190	10	1	190	21.9	4.83	180.64	10	0	781491	514448	403406	498116	427088	395826	340043	391119	72496		28968.5	666929	333171	210861	98159.2	377607		3.21167e+06	4.817e+06	7.86379e+06	5.70401e+06	3.7407e+06	3.03904e+06	1.83054e+06	259621	88340	422198	49902	397096
High	Master Protein	Q08331	Calretinin OS=Mus musculus OX=10090 GN=Calb2 PE=1 SV=3	0	55.622	37	9	145	8	1	271	31.4	5.02	150.89	9	0	433156	307416	211340	186947	82229.1	478633	240074	368749	96216.4	51391.6	43392.9		50343	87543.7	43184.2		66865	4.04534e+06	3.03352e+06	2.65041e+06	4.24035e+06	2.24054e+06	1.57714e+06	5.2015e+06	1.30017e+06	2.47661e+06	1.47099e+06	1.22332e+06	1.46971e+06
High	Master Protein	Q6PHQ9	Polyadenylate-binding protein OS=Mus musculus OX=10090 GN=Pabpc4 PE=1 SV=1	0	55.574	14	8	362	1	1	660	72.2	9.39	572.83	8	0	21105.1						23550.6											1.29094e+06			82223.6
High	Master Protein	Q3UBZ3	Uncharacterized protein OS=Mus musculus OX=10090 GN=Capza2 PE=2 SV=1	0	55.567	45	8	133	7	1	286	33	5.85	146.42	8	1	304075	416469	255288				710940	77289.7	2675.34	129721	256691	29793.1	335754	255977		107261	194077	1.93388e+06	1.94246e+06	2.38583e+06	1.55544e+06	635356	860417	977910		692955		81128.1	454722
High	Master Protein	A0A1B0GS58	Glutaredoxin-3 OS=Mus musculus OX=10090 GN=Glrx3 PE=1 SV=1	0	55.304	33	7	187	7	1	374	41.7	6.54	118.35	7	0	440146	989397	193030	257781	1.20139e+06	141015	1.32831e+06	602374		159559	190216							4.69846e+06	2556693	5.09425e+06	1.90663e+06	1.50085e+06	1.12992e+06	1.51553e+06	1.76884e+06		1.53631e+06	887158	411291
High	Master Protein	Q58E35	MCG10168 OS=Mus musculus OX=10090 GN=Rplp1 PE=1 SV=1	0	55.281	73	5	333	5	1	114	11.5	4.32	438.41	5	0	1.27186e+06	994953	473917	1.41888e+06	1.23365e+06	73371.8	908844	375368	22627.9	327269	235930	2.13037e+06	2.40692e+06	1.93459e+06	2.76244e+06	3.49311e+06	3.10986e+06	1.00412e+06	2.5988e+06	1.30245e+06	519697	1.94986e+06	1.38198e+06	2.7169e+06	1.68282e+06	138283	1.78967e+06	508615	454317
High	Master Protein	B0V2P5	DmX-like protein 2 OS=Mus musculus OX=10090 GN=Dmxl2 PE=1 SV=1	0	55.182	7	12	84	12	1	3054	340.5	6.4	47.77	12	0	258529	54149.9	76616.4	132415	113629		263966							42892				3.11389e+06	1.28061e+06	1.91526e+06	1.43321e+06	459784	1.56667e+06	488522	336113	104544	445123	135673
High	Master Protein	E9PV26	Proline-rich 36 OS=Mus musculus OX=10090 GN=Prr36 PE=1 SV=1	0	55.027	14	10	80	10	1	1098	110.6	9.98	57.04	10	0	107313	33454.7	49898.6	52903.8		98844.8	42102.3				2736.87							1.21317e+06	463330	442968	438080	281156	211277					30585.6
High	Master Protein	Q9QYF9	Protein NDRG3 OS=Mus musculus OX=10090 GN=Ndrg3 PE=1 SV=1	0	54.931	42	8	152	8	1	375	41.5	5.25	131.31	8	0	232044	278262	94607.6	199204	395005		71520	51545.1	163012	91372.5	11425.7				45777.6	45798.3		1.67645e+06	664427	646754	716747	410097	631824	996366	212084	665333	102433	221270	1.49259e+06
High	Master Protein	P62748	Hippocalcin-like protein 1 OS=Mus musculus OX=10090 GN=Hpcal1 PE=1 SV=2	0	54.923	44	8	247	4	1	193	22.3	5.5	138.91	8	0	1.64408e+06	859797	785651	866604	1.47912e+06	1.17306e+06	653521	974909	150814			442200	339204	306673	327664	376023	429085	9.54133e+06	5.97612e+06	6.44966e+06	2.51607e+06	3.61998e+06	2.12374e+06	1.69168e+06	1.36136e+06	444653	850457	333025	156921
High	Master Protein	Q3U181	Pannexin OS=Mus musculus OX=10090 GN=Panx1 PE=2 SV=1	0	54.836	24	6	168	6	1	426	48.1	7.3	239.3	6	0	484986	284447		274664		77957.9	10749.4	57610.3	197721	90833.5	92487.5		146264			268650		1.43723e+06	850305	363424	759937	572332	116358	55573.4
High	Master Protein	Q9D6P8	Calmodulin-like protein 3 OS=Mus musculus OX=10090 GN=Calml3 PE=2 SV=1	0	54.78	44	9	2163	2	1	149	16.7	4.31	598.2	9	0		1.56746e+06	615657	285726	1.40504e+06	663893	1.39321e+06	706687	3.44129e+06	3.02328e+06	1.06969e+06	2.98645e+06	5.26662e+06	3.00016e+06	2.36387e+06	3.03394e+06	3.72248e+06	1.20924e+07	6.54395e+06	1.56056e+07	7.18525e+06	5.22493e+06	6.49916e+06	5.54016e+06	3.50153e+06	5.30724e+06	6.40611e+06	3.95741e+06	4.10323e+06
High	Master Protein	Q5HZY7	V-type proton ATPase subunit G OS=Mus musculus OX=10090 GN=Atp6v1g1 PE=1 SV=1	0	54.722	58	5	174	5	1	118	13.7	7.97	169.06	5	0	383448	277106	157605	933704	166787	276277	273189	618393	676765	86686.5	243718	304916	145544	371513	72824.6	660291	436941	3.88311e+06	1.87844e+06	2.99745e+06	1.85844e+06	1.50659e+06	904811	533896	382015		131327	641683	702771
High	Master Protein	Q63810	Calcineurin subunit B type 1 OS=Mus musculus OX=10090 GN=Ppp3r1 PE=1 SV=3	0	54.614	57	6	334	6	1	170	19.3	4.81	263.69	6	0	184160	145740	140057	194672	44305.6	56546.6	225545	92179.5	65738.6	54058.5				47787.1	80361.9	417588	97262.2	2.86091e+06	2.08778e+06	3.75226e+06	2.93492e+06	1.53414e+06	1.66266e+06	2.5659e+06	1.92036e+06	831741	954429	1.26822e+06	802916
High	Master Protein	P33175	Kinesin heavy chain isoform 5A OS=Mus musculus OX=10090 GN=Kif5a PE=1 SV=3	0	54.504	11	10	230	1	1	1027	116.9	5.94	105.63	10	0	470286	284344	197479	199954	101937	160068		335502	31112.6	50818.2	31368.4								279205	353536	317724	779596	1.39281e+06	524739	104780		128295	127976
High	Master Protein	Q3TQP7	Uncharacterized protein OS=Mus musculus OX=10090 GN=Acat1 PE=2 SV=1	0	54.414	24	6	126	6	1	424	44.8	8.35	215.22	6	0	149449	131276	78375	87363.5	48964.4	476304	332964	287212	82302.8	79254.9	39906.4							5044788	2.51261e+06	5.18264e+06	2.4414e+06	1.27183e+06	2.02387e+06	1.57317e+06	121049	716404	446085		55965.5
High	Master Protein	P97807	Fumarate hydratase, mitochondrial OS=Mus musculus OX=10090 GN=Fh PE=1 SV=3	0	54.342	19	5	76	5	1	507	54.3	9.04	128.7	5	0	49090.5		56299	32708.2	114329	100952	53195.5											728253	486461	575815	128461	532894	317977	1.07834e+06	217543	244085	953008	136958	64802.6
High	Master Protein	Q7TQD2	Tubulin polymerization-promoting protein OS=Mus musculus OX=10090 GN=Tppp PE=1 SV=1	0	54.312	33	6	139	5	1	218	23.6	9.42	237.44	6	0	26494.1	55467			2447.44		86417.1	15974.4				100057	45627.2	67450			62459.8	1.00689e+06	524574	1.3593e+06	295776	448386	357762	1.33703e+07	5.00572e+06	5.13283e+06	4.97266e+06	1.67677e+06	2.48919e+06
High	Master Protein	Q9CZD3	Glycine--tRNA ligase OS=Mus musculus OX=10090 GN=Gars PE=1 SV=1	0	54.246	21	10	102	10	1	729	81.8	6.65	96.31	10	0	417959	152972	76989.5	191978	279587	89843.1	190174			23088.7		43652.4	45670.1			138807	54769.6	1.37869e+06	1.46944e+06	1.06728e+06	901382	777059	599967	627087	110297	95044.4	369173		15694.6
High	Master Protein	P28658	Ataxin-10 OS=Mus musculus OX=10090 GN=Atxn10 PE=1 SV=2	0	54.232	35	10	93	1	1	475	53.7	5.25	112.55	10	3	210313	100202		724852				139114										1.4679e+06	2.03581e+06	2.75622e+06	491782	889577	1.09589e+06	27016.3	10750.7		17409.8	17732.2	5505.75
High	Master Protein	Q14A12	RAS-related C3 botulinum substrate 3 OS=Mus musculus OX=10090 GN=Rac3 PE=1 SV=1	0	54.223	51	9	1141	3	1	192	21.4	8.15	1344.29	9	0	468363	367775	339233	383655	681509	35005.6	315257	29970.6										2.96581e+06	1.33353e+06	2.29509e+06	1.43097e+06	911389	810989	442366		191943	388669	35375.1	28247.9
High	Master Protein	P62334	26S proteasome regulatory subunit 10B OS=Mus musculus OX=10090 GN=Psmc6 PE=1 SV=1	0	54.168	26	7	150	7	1	389	44.1	7.49	256.91	7	0	1.19519e+06	445534	550416	317716	308715		582173	130146					98374.8				93165.4	1.8478e+06	2.26969e+06	2.49296e+06	1.0846e+06	827161	573131	595285	158132		217141		12784.1
High	Master Protein	Q62418	Drebrin-like protein OS=Mus musculus OX=10090 GN=Dbnl PE=1 SV=2	0	54.051	25	7	166	7	1	436	48.7	4.92	157.76	7	0	128605	26359.5		39376.8	55345.5	232198	80168.6	301435										966570	1.00582e+06	1.001e+06	977656	319611	295713	236295	130008	80089.7	216148	91959.3	40347.4
High	Master Protein	Q3UK61	Succinyl-CoA:3-ketoacid-coenzyme A transferase OS=Mus musculus OX=10090 GN=Oxct1 PE=2 SV=1	0	54.046	25	7	76	7	1	520	56	8.53	56.4	7	0	130562	66650.4	48874.1		114086		90498.2			33180.9	43018.6							675888	363430	556848	276504	102614	172450	525792	108527	763554	312631	231985	1.81702e+06
High	Master Protein	P50114	Protein S100-B OS=Mus musculus OX=10090 GN=S100b PE=1 SV=2	0	53.923	79	3	97	3	1	92	10.7	4.55	228.94	3	0																			227525					145006	258951	202899	678012	193968	275712
High	Master Protein	E9PWX1	Dipeptidyl aminopeptidase-like protein 6 OS=Mus musculus OX=10090 GN=Dpp6 PE=1 SV=1	0	53.756	13	9	141	9	1	859	97.2	6.48	79.78	9	0	129712	69770.5	100444	205697	105541	160363	191031	41853.9									140820	506273	346211	639944	280110	339138	269058	479465	315151	236037	129606	6574.26	76902.1
High	Master Protein	Q9JMH6	Thioredoxin reductase 1, cytoplasmic OS=Mus musculus OX=10090 GN=Txnrd1 PE=1 SV=3	0	53.677	18	6	193	6	1	613	67	7.44	433.2	6	0	830242	610008	330513	985660	436494	914265	1.12638e+06	384868	534309		526329							1.43296e+06	2.32773e+06	2.92483e+06	2.88692e+06	2.01175e+06	2.69829e+06	756418	478364	151371	572068	225876	544145
High	Master Protein	Q9JKB3	Y-box-binding protein 3 OS=Mus musculus OX=10090 GN=Ybx3 PE=1 SV=2	0	53.669	19	8	268	1	1	361	38.8	9.69	299.65	8	0
High	Master Protein	B2RUC7	Serine/threonine kinase receptor associated protein OS=Mus musculus OX=10090 GN=Strap PE=1 SV=1	0	53.583	26	7	138	7	1	350	38.4	5.12	124.53	7	0	329614	19790.9	51217.7	162312	200183		94520					160188	149980	132080	118937	193621	174747	2.79741e+06	2.15258e+06	3.29234e+06	613753	663458	1.11095e+06	495266	108236		225886	113514	116902
High	Master Protein	A0A1Y7VNZ6	Non-specific serine/threonine protein kinase OS=Mus musculus OX=10090 GN=Mark3 PE=1 SV=1	0	53.51	26	11	49	8	1	797	88.8	9.38	49.62	11	0									13383.7									977434	498568	276324	65627.5	168654	28339.3					35864.1
High	Master Protein	Q5I0T8	Ribosomal protein L19 OS=Mus musculus OX=10090 GN=Rpl19 PE=1 SV=1	0	53.491	32	10	432	10	1	196	23.5	11.47	481.63	10	0	621985	383201	144581	723699	237555		78728.4		92086	89339.1	190248	1.79281e+06	1.46827e+06	1.90939e+06	963330	1.25974e+06	1.80657e+06	4.76148e+06	3.06472e+06	2.91446e+06	2.99097e+06	1.70896e+06	1.72605e+06	282791	436095	507353	246894	35539.7	54386.4
High	Master Protein	Q9Z268	RasGAP-activating-like protein 1 OS=Mus musculus OX=10090 GN=Rasal1 PE=1 SV=2	0	53.438	18	6	55	6	1	799	89.3	6.37	66.14	6	0			28460.3		22807.2	17254.8												261879						393733	210129	175316	81919.1		56655.3
High	Master Protein	A2A7S7	Tyrosine--tRNA ligase OS=Mus musculus OX=10090 GN=Yars PE=1 SV=1	0	53.363	23	10	167	10	1	564	63	8.44	86.88	10	0	1.08831e+06	1.10267e+06	1.10403e+06	830967	242055	185737	1.36455e+06	737065	132760	298479	685782	880253	1230522	593750	708634	945143	1.07849e+06	7.5919e+06	6.55269e+06	8.2134e+06	6.38649e+06	5.46095e+06	4.49539e+06	3.4333e+06	1.30287e+06	1.2493e+06	1.13658e+06	5198587
High	Master Protein	Q62446	Peptidyl-prolyl cis-trans isomerase FKBP3 OS=Mus musculus OX=10090 GN=Fkbp3 PE=1 SV=2	0	53.151	38	8	220	8	1	224	25.1	9.28	188.1	8	0	639897	200616	140253	294935	252132	284806	372695	255570	27379	37788.7	59538.6	1.53904e+06	1.51043e+06	1.88562e+06	909847	1.04274e+06	1.90564e+06	3.45485e+06	334062	2.19444e+06	2.19923e+06	1.07637e+06	2.09098e+06	2.14133e+06	310991		262405		8128.04
High	Master Protein	O35375	Neuropilin-2 OS=Mus musculus OX=10090 GN=Nrp2 PE=1 SV=2	0	53.029	17	8	127	8	1	931	104.6	5.24	61.08	8	0	423968	243535	116027	241079	315763		321071	121301			199744	82853.7				148289		1.51014e+06	1.21206e+06	1.52152e+06	90292.2	177995	353484
High	Master Protein	Q3UJW9	Uncharacterized protein OS=Mus musculus OX=10090 GN=Akr1a1 PE=2 SV=1	0	52.982	36	8	257	8	1	325	36.6	7.39	431	8	0	338182	383222	226856	303489	222752	1.65575e+06	1.34834e+06	719249	1.05391e+06	13982.1	297884	100322		141737	101669	152233		1.62184e+06	2.1996e+06	1.66965e+06	2.93243e+06	2.20885e+06	2.79665e+06	824089	2.09312e+06	877262	2.12593e+06	2.10279e+06	1.77649e+06
High	Master Protein	Q571J7	Serine/threonine-protein phosphatase 2A 55 kDa regulatory subunit B (Fragment) OS=Mus musculus OX=10090 GN=Ppp2r2a PE=2 SV=1	0	52.94	26	8	100	8	1	509	58.4	7.36	100.79	8	0	572095	341640	264492	233496	236695	277441	27871	157366	54671.3	92327.7	152855							3.68455e+06	2.29627e+06	3.41564e+06	2.30005e+06	1.67171e+06	794569	2.363e+06	155268	468129	325333	154893	1.10865e+06
High	Master Protein	Q3TW74	Uncharacterized protein OS=Mus musculus OX=10090 GN=Mthfd1 PE=2 SV=1	0	52.881	18	11	65	11	1	935	101.1	7.27	41.41	11	0	134434	30035.8	42247.4	138848	34817.7	52807.7	6876.83	31897.9										4.29043e+06	2.31865e+06	4.01294e+06	1.34809e+06	564705	468960	779436	89734.5	86400.8	219614	88249.9
High	Master Protein	E9QM73	Serine/threonine-protein kinase WNK2 OS=Mus musculus OX=10090 GN=Wnk2 PE=1 SV=1	0	52.719	5	7	93	6	1	2213	233.9	6.1	156.13	7	0		6566.73																1.1557e+06	731277	593713	728778	601278	203223						42212.8
High	Master Protein	Q6PDG5	SWI/SNF complex subunit SMARCC2 OS=Mus musculus OX=10090 GN=Smarcc2 PE=1 SV=2	0	52.714	8	7	78	7	1	1213	132.5	5.59	73.54	7	0													16829.5	99001.7				372009					214940			35918.5
High	Master Protein	A0A0R4J049	Protein arginine N-methyltransferase 5 OS=Mus musculus OX=10090 GN=Prmt5 PE=1 SV=1	0	52.431	25	7	74	7	1	637	72.7	6.34	44.11	7	0		98590.3		86166.7		64944.9												361161	200036	198220	42364.9		80771		132416	57405.9	67249.4	39403.1
High	Master Protein	Q569Z0	Ribosomal protein L14 OS=Mus musculus OX=10090 GN=Rpl14-ps1 PE=2 SV=1	0	52.342	35	8	239	1	1	216	23.5	11.02	157.69	8	0	24343.3												7087.63	52511.6			46111.6	595103	365928	399368	98352.2	199745	197811
High	Master Protein	Q8VDC3	Cytoplasmic aconitase OS=Mus musculus OX=10090 GN=aco1 PE=3 SV=1	0	52.311	14	8	81	8	1	899	99	7.34	91.17	8	0	169776	46850.8	50588.1	61085.1	69178.6		109936	79713.8	1417.49	3999.5								1.76747e+06	1.2083e+06	449680	862764	392930	356171	481801	135745		67285
High	Master Protein	P14115	60S ribosomal protein L27a OS=Mus musculus OX=10090 GN=Rpl27a PE=1 SV=5	0	52.306	48	9	524	9	1	148	16.6	11.12	343.72	9	0	2.18595e+06	1.50299e+06	698924	2.43665e+06	2.43157e+06	463195	1.43181e+06	479395	251197	308653	264398	3.06554e+06	2.66823e+06	3.05994e+06	2.60211e+06	3.09015e+06	4.5753e+06	1.42938e+07	8.84178e+06	1.94651e+07	1.05882e+07	7.29081e+06	5.18255e+06	4.32105e+06	871431	1.88919e+06	2.47975e+06	320140	1.14332e+06
High	Master Protein	Q8K4Z3	NAD(P)H-hydrate epimerase OS=Mus musculus OX=10090 GN=Naxe PE=1 SV=1	0	52.26	41	5	78	5	1	282	31	7.69	85.34	5	0	139518	119447	109504	36846	848876	36051.3	103024	97699.6	35613.5	94923.2				90663	77459.7		119738		179909			58439.5	358375	57516.8				91552.2
High	Master Protein	Q66JR7	Pgm2 protein (Fragment) OS=Mus musculus OX=10090 GN=Pgm2 PE=2 SV=1	0	52.19	21	8	120	8	1	590	64.1	6.76	106.22	8	0	177580							69372.8	7162.33					22539.7			48091.8	654389	1.37448e+06	1.0023e+06	712686	320901	109265	1.66986e+06	463834	270427	456857	34616.7	20187.5
High	Master Protein	A1E5T5	Tctex-1 OS=Mus musculus OX=10090 PE=2 SV=1	0	52.167	71	5	229	5	1	113	12.5	5.85	377.61	5	0			159806		78208.4	252937	243967	23387.1					177001	85570.2		51772.3	84437.9	3.44764e+06	1.96041e+06	3.01855e+06	901514	734052	406000						15802.2
High	Master Protein	O55042	Alpha-synuclein OS=Mus musculus OX=10090 GN=Snca PE=1 SV=2	0	51.982	83	7	173	5	1	140	14.5	4.77	223.72	7	0	138775	180935	102729	122684					7506.72		58224.5							3.50263e+06	3.50021e+06	4.23099e+06	2.76056e+06	1.69486e+06	1.11397e+06	2.81268e+06	938907	946127	3.20096e+06	159137	669304
High	Master Protein	P97300-3	Isoform 3 of Neuroplastin OS=Mus musculus OX=10090 GN=Nptn	0	51.451	37	7	356	1	1	277	30.8	7.49	139.54	7	0						36385.9		5006.77	12893.1										22388.3	29765.6		10085.2	17059.4	123902	119025	69738.1	39063	17693.2	27087.1
High	Master Protein	O89079	Coatomer subunit epsilon OS=Mus musculus OX=10090 GN=Cope PE=1 SV=3	0	51.425	31	5	69	5	1	308	34.5	5.06	131.3	5	0	562239	476122	157433	635217	535350	16777.6	394756								142386			2.5477e+06	1.4509e+06	1.32502e+06	493342	1.03925e+06	920560			47678.7			75437.2
High	Master Protein	O54991	Contactin-associated protein 1 OS=Mus musculus OX=10090 GN=Cntnap1 PE=1 SV=2	0	51.42	9	8	87	8	1	1385	156.2	7.06	143.02	8	0				21774.1																				703593	161729	288648	134294	21651	91457
High	Master Protein	Q8BHZ0	Protein FAM49A OS=Mus musculus OX=10090 GN=Fam49a PE=1 SV=1	0	51.418	44	9	99	7	1	323	37.3	6.01	97.75	9	0	174365	102904	56819.1	87437.7	145611		39750.2	9560.72	186615	121198	260183							1.68228e+06	1.00674e+06	1.76562e+06	434139	725647	375627	392342	163956	192213	216244		4085.13
High	Master Protein	P00920	Carbonic anhydrase 2 OS=Mus musculus OX=10090 GN=Ca2 PE=1 SV=4	0	50.933	42	6	102	6	1	260	29	7.01	119.04	6	0	26036.3	38390.3		23036.3				114804										261277	362520	577668	304215	355476	172540	3.30201e+06	689527	423736	1.41e+06	536899	492100
High	Master Protein	O70439	Syntaxin-7 OS=Mus musculus OX=10090 GN=Stx7 PE=1 SV=3	0	50.77	34	7	333	7	1	261	29.8	5.78	406.3	7	0	1.36476e+06	1.05577e+06	701644	986893	415373	368923	534172	847765	129610	412304	103721	178108	136225	185525	35035.3	175445	238915	1.37489e+07	6.27083e+06	7.96332e+06	7.38901e+06	3.62453e+06	5.79122e+06	1.76245e+06	435150		487208	189663	634111
High	Master Protein	Q9R0Y5-2	Isoform 2 of Adenylate kinase isoenzyme 1 OS=Mus musculus OX=10090 GN=Ak1	0	50.682	38	6	154	6	1	210	23.1	5.83	210.68	6	0	208179	181112		61084	210742	248035	324609		33271.3	9042.32	21001.5	43235.2		12851.5		48933.8	52745.6	1.4429e+06	1.21245e+06	2.619e+06	712320	652684	647518	1.63222e+06	450963	411582	1.08837e+06	226038	238192
High	Master Protein	Q6PDL0	Cytoplasmic dynein 1 light intermediate chain 2 OS=Mus musculus OX=10090 GN=Dync1li2 PE=1 SV=2	0	50.67	27	8	129	7	1	492	54.2	6.28	79.89	8	0	375824	30988.3	200540	140836	108089	180514	48687.2					115152						2.44144e+06	1.59376e+06	2.0767e+06	1.15642e+06	863909	776250	502499	23587.7		110158
High	Master Protein	Q9Z0Y1	Dynactin subunit 3 OS=Mus musculus OX=10090 GN=Dctn3 PE=1 SV=2	0	50.654	56	7	67	7	1	186	21	6.06	49.87	7	0	255231	125223	46864.5	108242	317097		246667	172808	157951			249011	328765		307407	371496		798856	574515	1.01447e+06	283289	244318		522054	183159	287173		120395	32791.7
High	Master Protein	Q80ZJ1	Ras-related protein Rap-2a OS=Mus musculus OX=10090 GN=Rap2a PE=1 SV=2	0	50.517	62	7	164	2	1	183	20.6	4.82	106.74	7	3	195988	237012	56711.4	251058	200359		247709		37088	52051.3	18388.6			7581.42	13149.3	11832	208552	1.42767e+06	961619	1.28374e+06	1.05673e+06	985745	1.12158e+06	1.85106e+06	719235	374270	2.09434e+06	134747	90309.3
High	Master Protein	Q6A0D0	MKIAA0106 protein (Fragment) OS=Mus musculus OX=10090 GN=Prdx6 PE=2 SV=1	0	50.313	52	8	83	8	1	227	25.1	6.37	47.3	8	0	2.67057e+06	1.33571e+06	1.39832e+06	1.14328e+07	223543	444439	121253	1.70077e+06	550914	51069.6								1.25296e+06	1.19146e+06	2.3146e+06	661719	1.52835e+06	499375	794498	505983	156596	556695	32437.8	41680.5
High	Master Protein	F8VQE9	Arf-GAP with GTPase, ANK repeat and PH domain-containing protein 3 OS=Mus musculus OX=10090 GN=Agap3 PE=1 SV=1	0	50.158	13	8	97	6	1	910	97.6	7.77	76.72	8	0	109478			1733.29	23923.2				7764.47	1818.4	8811.86		5609.27					290838	160962	210248	47429	64205.1	40773.4	50520.8			2707.84
High	Master Protein	P38647	Stress-70 protein, mitochondrial OS=Mus musculus OX=10090 GN=Hspa9 PE=1 SV=3	0	50.113	16	8	262	7	1	679	73.4	6.07	69.11	8	0				33901.1	14636.8	269561		144645										1.34182e+06	653293	833081	232616	361254	193957	315365	16486.5			25594.4
High	Master Protein	P62774	Myotrophin OS=Mus musculus OX=10090 GN=Mtpn PE=1 SV=2	0	50.102	47	4	260	4	1	118	12.9	5.52	501.25	4	0	599766	528735	239338	223983	938382	530964	651960	467707	1.66691e+06	1.35793e+06	783897							5.14789e+06	2.68512e+06	4.04952e+06	3.0143e+06	2.64511e+06	2.62813e+06	2.42216e+06	831884	683663	340402	918657	3.50196e+06
High	Master Protein	P10649	Glutathione S-transferase Mu 1 OS=Mus musculus OX=10090 GN=Gstm1 PE=1 SV=2	0	50.036	47	8	160	5	1	218	26	7.94	245.13	8	1	715197	579480	501610	161956	138445	479188	1.11948e+06	56208.6	504079	578840	659385		63815.8		43419.4	78478.2	43490	2.7622e+06	1.73732e+06	5.98494e+06	2.49301e+06	1.06211e+06	2.04192e+06	1.99673e+06	683333	594660	1.51897e+06	411563	325905
High	Master Protein	Q49S98	Vasicular inhibitory amino acid transporter 10D OS=Mus musculus OX=10090 GN=Slc32a1 PE=2 SV=1	0	50.006	19	6	199	6	1	525	57.3	6.64	228.39	6	0	117618	196234	129246	52799.2	114191	179283	35543.4	132679	104609	47592.4	44966.3		37934.8	27415.5		27672.2	28141.4	8.07382e+06	3.52921e+06	9.55437e+06	2.25487e+06	2.01668e+06	1.82083e+06	1.03349e+06	85976.6	144565	119561	35008.7	28718.5
High	Master Protein	D3YW47	Podocalyxin-like protein 2 OS=Mus musculus OX=10090 GN=Podxl2 PE=1 SV=2	0	49.784	16	5	73	5	1	603	64.9	4.35	169.96	5	0	87489.6			70710.9		50195.6		37435										1.5413e+06	942050	598830	104683	366166	211120
High	Master Protein	Q80TZ3-3	Isoform 3 of Putative tyrosine-protein phosphatase auxilin OS=Mus musculus OX=10090 GN=Dnajc6	0	49.742	12	8	155	8	1	968	105.3	7.47	53.28	8	0	120212	112345	34703.3	26364.6				86969.6		47502.2								2.68008e+06	1.5693e+06	1.78249e+06	1.41684e+06	1.15303e+06	863297	1.57104e+06	226410		549152	231977	190618
High	Master Protein	A0A087WQS2	Basic leucine zipper and W2 domain-containing protein 1 OS=Mus musculus OX=10090 GN=Bzw1 PE=1 SV=1	0	49.644	31	8	148	8	1	451	51.2	6.95	175.71	8	0	49345	25502.3	52549.1	17564.9	33900.4	144162	143600						115836	64178.4	56536.5	35793		1.79456e+06	1.75328e+06	3.57782e+06	1.45089e+06	824143	789049	250113	123468	172519	72566.7	71838.9	16770.3
High	Master Protein	Q91V14	Solute carrier family 12 member 5 OS=Mus musculus OX=10090 GN=Slc12a5 PE=1 SV=2	0	49.445	8	8	120	8	1	1138	126.2	6.74	140.14	8	0	86215.1	36231.9	27157.9		162925	112746	227625	86482.1	22290.5			48422.1	43546	152346	83443.6	103416	62171.3	2.02875e+06	1.54287e+06	2.70977e+06	713027	724839	778683	1.55356e+06	476874	628269	707022	36234.3	92629.6
High	Master Protein	A0A1L1SQ51	Talin-2 OS=Mus musculus OX=10090 GN=Tln2 PE=1 SV=1	0	49.377	6	10	61	9	1	2544	271.8	5.57	44.36	10	0		131049					46252.6											223157	289957	108528	46279			408952	122991
High	Master Protein	Q9CQ60	6-phosphogluconolactonase OS=Mus musculus OX=10090 GN=Pgls PE=1 SV=1	0	49.37	51	7	75	7	1	257	27.2	5.85	138.55	7	0	445920	123924	156170	82602.8			289559	20542.1	14647.8	19951.1	153300					550532	155549	1.03998e+06	505758	807700	730275	434123	325873	340149		95360		48049	101794
High	Master Protein	O35393	Ephrin-B3 OS=Mus musculus OX=10090 GN=Efnb3 PE=1 SV=1	0	49.043	26	7	63	7	1	340	35.9	8.25	57.88	7	0	112493	224847	13834.3	118943	94684.9	20933.8		15261.9						120275				237331		466971	117740	128658	363845	156973	100106	59969.5	101635
High	Master Protein	Q66JR8	Ptms protein OS=Mus musculus OX=10090 GN=Ptms PE=2 SV=1	0	48.813	21	7	429	5	1	211	23.1	4.79	185.03	7	0	801950	334404	327747	335855	278480	681539	652681	717325	347240	116673	154843							1.30614e+07	7.08289e+06	1.27056e+07	4.79318e+06	4.23813e+06	4.91474e+06	1.31092e+06	528038		104220	153557	42927.2
High	Master Protein	Q4FZH2	MCG50660, isoform CRA_a OS=Mus musculus OX=10090 GN=Rpl26 PE=1 SV=1	0	48.793	45	11	300	11	1	145	17.2	10.55	180.1	11	0	1.75139e+06	1.05e+06	670231	739213	1.46364e+06	766034	1.34174e+06	816992	43077.9	173607	294462	3.18948e+06	1.79274e+06	2.74931e+06	2.17919e+06	2.4315e+06	2.08618e+06	3.26592e+06	1.51347e+06	3.50693e+06	1.69539e+06	1.48025e+06	2.07129e+06	1.92016e+06	707820	390491	2.21691e+06	403789	233241
High	Master Protein	Q9R1R2	Tripartite motif-containing protein 3 OS=Mus musculus OX=10090 GN=Trim3 PE=1 SV=1	0	48.653	15	8	90	7	1	744	80.7	7.81	89.21	8	0	43963.9			28885.5	29181.6	78205.7												1.60724e+06	417045	1.40162e+06	394544	827259	467785	598259	20676.2		63138.4		16600.6
High	Master Protein	A0A2I3BR72	Roundabout homolog 2 OS=Mus musculus OX=10090 GN=Robo2 PE=1 SV=1	0	48.617	8	8	58	7	1	1512	165.7	6.34	54.8	8	1		21323.3		18784			23554.4					83467.5	49553.4					130063				84818
High	Master Protein	Q3U8W9	Uncharacterized protein OS=Mus musculus OX=10090 GN=Hnrnpr PE=2 SV=1	0	48.595	17	10	188	3	1	632	70.8	8.13	77.03	10	0	90955.5	65143.3	77750.4	108257	56249.5	77173	40788.1	81568.4				123355	155774			319621	361890	1.03216e+06	708086	893015	696180	624172	335326	250991	74110.9	48840.4			37336.5
High	Master Protein	F7D3W5	Phosphodiesterase OS=Mus musculus OX=10090 GN=Gm45837 PE=1 SV=1	0	48.429	15	8	74	8	1	961	107.6	5.43	86.39	8	0	166070	50792	41782			95016.1			9890.26	50060.2				39226.4	57126.1			917054	603022	655298	542858	451493	123123	468710		102113	234510	20901.8	230173
High	Master Protein	Q60900	ELAV-like protein 3 OS=Mus musculus OX=10090 GN=Elavl3 PE=1 SV=1	0	48.364	28	7	103	4	1	367	39.5	9.28	54.76	7	0	324918																	814017	1.02403e+06	614805	685930	596004	302037	531007		49974.3	223706
High	Master Protein	Q9CQE8	RNA transcription, translation and transport factor protein OS=Mus musculus OX=10090 GN=RTRAF PE=1 SV=1	0	48.319	41	8	119	8	1	244	28.1	6.89	160.63	8	0		60211.8		28358.2			46684.7		25339			984639	913977	361414	591729	1.21765e+06	1.21417e+06	218227	203675	64607.4			30528.5
High	Master Protein	B1AU75	Nuclear autoantigenic sperm protein OS=Mus musculus OX=10090 GN=Nasp PE=1 SV=1	0	48.031	16	9	105	5	1	773	84	4.37	46.99	9	1	221940	85819.8	70611.3	40710.8	91247.6	28008.6		55306.6										2.60899e+06	1.13904e+06	1.28916e+06	802542	218207	406437
High	Master Protein	Q9Z1X4-3	Isoform 3 of Interleukin enhancer-binding factor 3 OS=Mus musculus OX=10090 GN=Ilf3	0	47.979	18	11	111	11	1	911	97.7	8.95	62.55	11	0	49645.5			33294			39937					188749		119467	128802	175225	237211	974393	275804	686651	981748	185128		290879	80398.4		267562
High	Master Protein	Q3THE2	Myosin regulatory light chain 12B OS=Mus musculus OX=10090 GN=Myl12b PE=1 SV=2	0	47.923	51	5	148	5	1	172	19.8	4.84	212.18	5	0	470479	379922	281885	262952	289811	586514	375034	519688	51206.3		159762							4.82015e+06	2.28207e+06	3.78447e+06	2.01009e+06	1.33887e+06	934747	1.49995e+06	87018.5		595550		130514
High	Master Protein	Q99PV0	Pre-mRNA-processing-splicing factor 8 OS=Mus musculus OX=10090 GN=Prpf8 PE=1 SV=2	0	47.815	6	7	86	7	1	2335	273.4	8.84	64.01	7	0						176325							249049		31274.8	136813		214456
High	Master Protein	Q543Q4	RAB3D, member RAS oncogene family, isoform CRA_a OS=Mus musculus OX=10090 GN=Rab3d PE=1 SV=1	0	47.693	36	9	1227	0	1	219	24.4	4.93	1256.73	9	0
High	Master Protein	Q3THA0	Eukaryotic translation initiation factor 3 subunit G OS=Mus musculus OX=10090 GN=Eif3g PE=2 SV=1	0	47.678	33	9	117	9	1	320	35.6	5.9	118.01	9	0	438420	223587	98492.7	54151.1	242412	98574.4					36346.1	192229	561805	289747	277086	210990	642689	3.4748e+06	1.12625e+06	2.07378e+06	1.72424e+06	869039	1.21727e+06	357894	149200		49863.1
High	Master Protein	O35381	Acidic leucine-rich nuclear phosphoprotein 32 family member A OS=Mus musculus OX=10090 GN=Anp32a PE=1 SV=1	0	47.646	38	7	313	7	1	247	28.5	4.07	609.73	7	0	1.27048e+06	526088	679426	520495	783708	1.12971e+06	912555	578046	812846	28415.9	216445	178198		101465	162050	103423	184009	2.7742e+06	3.49762e+06	6.34916e+06	3.4858e+06	1.40205e+06	2.52539e+06	674271	209428	249015	452755	79005.3	47771.3
High	Master Protein	Q9CS42	Ribose-phosphate pyrophosphokinase 2 OS=Mus musculus OX=10090 GN=Prps2 PE=1 SV=4	0	47.636	25	6	264	1	1	318	34.8	6.61	179.94	6	0
High	Master Protein	Q8C0C7	Phenylalanine--tRNA ligase alpha subunit OS=Mus musculus OX=10090 GN=Farsa PE=1 SV=1	0	47.511	36	11	89	11	1	508	57.6	8.28	27.13	11	0			15879.9									206031	53206.1	227107	255623	101462	219755
High	Master Protein	A0A2I3BPS1	Glia maturation factor beta (Fragment) OS=Mus musculus OX=10090 GN=Gmfb PE=1 SV=1	0	47.51	43	4	84	4	1	155	18.4	5.08	210.16	4	0	307993				111496	433092	230302	225149										2.14737e+06	1.2365e+06	1.55612e+06	463278	1.44135e+06	1.60325e+06	1.52155e+06	289635		753955	249932	274108
High	Master Protein	Q8CFI0	E3 ubiquitin-protein ligase NEDD4-like OS=Mus musculus OX=10090 GN=Nedd4l PE=1 SV=2	0	47.376	12	8	148	5	1	1004	115.3	6.15	163.46	8	0			11610.5	21393.1	106571			31034	13771.4	3990.82		6950.32					30310.9		16064.8	10209.7	9649.74			5733.14			1176.64	5283.65
High	Master Protein	P10854	Histone H2B type 1-M OS=Mus musculus OX=10090 GN=Hist1h2bm PE=1 SV=2	0	47.369	68	12	218	2	1	126	13.9	10.32	279.47	12	0																54481.5	74052.3				106740
High	Master Protein	Q3TKM9	Actin-related protein 2/3 complex subunit 5 OS=Mus musculus OX=10090 GN=Arpc5 PE=2 SV=1	0	47.352	60	8	119	8	1	151	16.2	5.67	221.83	8	0	13996.2		230590	12511.5	232505	632000	11288.4	158155	4676.24	3829.19	4673.61							1.13124e+06	1.27677e+06	1.78155e+06	1244.93	93679.2	2661.99		113768		95927.1	34865.1	1973.28
High	Master Protein	Q9QYB8	Beta-adducin OS=Mus musculus OX=10090 GN=Add2 PE=1 SV=4	0	47.335	25	11	110	11	1	725	80.6	6.21	27.28	11	0	81361.5	174680	29416.9	45465.7	265091		408614	57759.7		63319.3		48900.1	20971	51287.8	28019	24759.5	54422.8	574801	582207	598490	771949	189456	806769	73361.4	77285.8	264264	163785	469007
High	Master Protein	Q3TFF0	Uncharacterized protein OS=Mus musculus OX=10090 GN=Dnaja2 PE=2 SV=1	0	47.22	43	10	174	1	1	412	45.7	6.35	150.5	10	7	983956	399984	82008.3	505551	218833	202124		440538	17141.7	5728.47			54215.3					3.01167e+06	2.43593e+06	2.02967e+06	1.45465e+06	889020	2.78067e+06	456241	104342	140332	34922.4
High	Master Protein	Q3U011	Uncharacterized protein OS=Mus musculus OX=10090 GN=Gltp PE=2 SV=1	0	47.219	44	6	132	6	1	209	23.7	7.39	124.03	6	0		13098.6			46793.6													262804	145606	53451.7	152507	15791.7	47987.9	2.50111e+06	330147	326037	824081	923270	1.01925e+06
High	Master Protein	A0A1B0GS68	Uncharacterized protein OS=Mus musculus OX=10090 GN=Gm45713 PE=2 SV=1	0	47.196	22	11	317	11	1	446	50.8	10.23	179.63	11	0	1.86991e+06	788506	357891	951932	1.17042e+06	174294	1.83099e+06	427977	199078	29128.1		4.08093e+06	2.57973e+06	3.87223e+06	1.86357e+06	3.01948e+06	3.9436e+06	1.01611e+07	8.36033e+06	3.14774e+07	6.94858e+06	3.49057e+06	4.39485e+06	2.45171e+06	664397	915560	533117	276861	169604
High	Master Protein	Q8R570	Synaptosomal-associated protein 47 OS=Mus musculus OX=10090 GN=Snap47 PE=1 SV=1	0	47.144	25	7	55	7	1	413	46.5	5.76	55.96	7	0	12553.8			14248.5	37502.6	53374.2	45103.3	41039.6										845425	435798	1.30724e+06	226584	551114	156126	115948			138732
High	Master Protein	P15209	BDNF/NT-3 growth factors receptor OS=Mus musculus OX=10090 GN=Ntrk2 PE=1 SV=1	0	47.03	13	6	91	1	1	821	92.1	6.55	91.16	6	3	148591	159350	70545.7	96878.1	12357.4	295403	156980	27205.8		46545.8								1.80231e+06	555901	1.20651e+06	411540	641230	660825	99324
High	Master Protein	Q3TKP3	Uncharacterized protein OS=Mus musculus OX=10090 GN=Atxn10 PE=2 SV=1	0	46.921	35	10	72	1	1	475	53.7	5.25	55.75	10	0
High	Master Protein	O54774	AP-3 complex subunit delta-1 OS=Mus musculus OX=10090 GN=Ap3d1 PE=1 SV=1	0	46.815	13	10	66	10	1	1199	135	7.37	20.83	10	0						16114.5												1.22989e+06	772998	781195	723467	341011	681535	168103
High	Master Protein	Q7TPH6	E3 ubiquitin-protein ligase MYCBP2 OS=Mus musculus OX=10090 GN=Mycbp2 PE=1 SV=3	0	46.563	3	8	63	8	1	4749	520.9	7.09	28.12	8	0	50185.1	32111	10137.8	11114.2	160851	152161	250309	50289.5			15020.8				139427		69137.9	140916	63080.5	88596.4	181284	8527.98	13873.2	11437.3		13525.8			5310.13
High	Master Protein	Q80VC9-14	Isoform 14 of Calmodulin-regulated spectrin-associated protein 3 OS=Mus musculus OX=10090 GN=Camsap3	0	46.533	10	8	88	8	1	1280	138.3	8.54	23.55	8	0	188276	21680	53695.3	32243.9	121340		9228.06	58503.9	47844		9725.03							1.78243e+06	354555	1.96702e+06	1.45339e+06	863506	438579	202677	88297.1		104645
High	Master Protein	F8WHT3	Protein PRRC2B OS=Mus musculus OX=10090 GN=Prrc2b PE=1 SV=1	0	46.528	6	7	46	7	1	2230	243	8.47	34.48	7	0	10106.4			10664	22269.2								43347.6	90388		128609	171356	1.14117e+06	743416	1.56364e+06	695990	637370	119555
High	Master Protein	Q9QXK3	Coatomer subunit gamma-2 OS=Mus musculus OX=10090 GN=Copg2 PE=1 SV=1	0	46.484	14	6	39	6	1	871	97.6	5.8	73.18	6	0																		26792.3	163004			153360					22642.3
High	Master Protein	A2A8L5	Receptor-type tyrosine-protein phosphatase F OS=Mus musculus OX=10090 GN=Ptprf PE=1 SV=1	0	46.429	6	7	134	4	1	1898	211.4	6.65	205.46	7	0							14864.3												115002	431250
High	Master Protein	Q9QXV0	ProSAAS OS=Mus musculus OX=10090 GN=Pcsk1n PE=1 SV=2	0	46.345	28	7	291	7	1	258	27.3	5.85	300.56	7	0	765955	576607	390754	353239	1.1953e+06	904707	1.0664e+06	829073	58201.2	1.16626e+06	264597	116994	41274.6	147418	62429.7	107586	88958.5	5.39771e+06	3.31058e+06	5.94947e+06	4.32642e+06	3.17167e+06	4.33322e+06	1.96407e+06	459602	246285	666356	86630.3	224743
High	Master Protein	Q8R2R9	AP-3 complex subunit mu-2 OS=Mus musculus OX=10090 GN=Ap3m2 PE=1 SV=1	0	46.227	24	5	194	4	1	418	46.9	7.56	412.29	5	1									109347	6563.54								543305	897297	1.2597e+06	791753	211758	683644	386409			257604	388414	212980
High	Master Protein	P70211	Netrin receptor DCC OS=Mus musculus OX=10090 GN=Dcc PE=1 SV=2	0	46.085	8	9	83	9	1	1447	158.2	6.73	64.45	9	0	185889	268698	156611	142533	214281	45922.1	207429	46747.9	8193.86			6852.13	20454.3	22414.2		6912.48		1.00671e+06	631496	1.293e+06	531401	63215.5	37522.8	175353			4102.07	10528.1	41501.2
High	Master Protein	Q570Z8	MKIAA4114 protein (Fragment) OS=Mus musculus OX=10090 GN=Picalm PE=2 SV=1	0	45.994	15	7	160	1	1	674	72.9	9	91.33	7	3	81702.5				24310	63606.5	51748.2	55028				84480.8						1.04656e+06	411072	1.09828e+06	555087	148978	389642	791424	251707	106349	266959	26028.8
High	Master Protein	Q3UDZ1	Ras homolog gene family, member G OS=Mus musculus OX=10090 GN=Rhog PE=1 SV=1	0	45.966	49	6	271	5	1	191	21.3	8.12	325.03	6	0	20239.5	34978.6			133571		44516.8				55971.4	22809.1	244689		253146			137818	345755	643117	452109	337301	37468.2	1.66808e+06	243111	461466	211830	206631	569862
High	Master Protein	Q9QZF2	Glypican-1 OS=Mus musculus OX=10090 GN=Gpc1 PE=1 SV=1	0	45.883	24	8	94	8	1	557	61.3	7.05	55.55	8	0	468856	340303	207527	161556	97680.9		125407		93342.6	68105.6	30544.4	10823.2			12002.3	13200.6	24768.3	1.01844e+06	498171	572037	746266	54997.5	65278.8	193205		5192.37
High	Master Protein	Q5M9L0	Eukaryotic translation initiation factor 3 subunit H OS=Mus musculus OX=10090 GN=Eif3h PE=1 SV=1	0	45.863	42	10	100	10	1	352	39.8	6.67	80.42	10	0	277829	354802	339017	267426	715102	130977	100487	145398	79640.8	46664.5	61579.1	87225.2	32590.8	43190.3	147621	123737	83972.9	287533	294681	741445	299779	262193	215640	584970	417699	388086	438892	48337.4	34009.7
High	Master Protein	P57746	V-type proton ATPase subunit D OS=Mus musculus OX=10090 GN=Atp6v1d PE=1 SV=1	0	45.77	26	4	323	4	1	247	28.4	9.45	371.35	4	0				14124.1		47713	102161	7244.8										2.64907e+06	1.13371e+06	279892	1.6166e+06	1.05693e+06	1.23228e+06	1.14137e+06	773769	921480	678024	393671	564193
High	Master Protein	P29391	Ferritin light chain 1 OS=Mus musculus OX=10090 GN=Ftl1 PE=1 SV=2	0	45.665	58	7	115	7	1	183	20.8	6	31.85	7	0	191073	96893.2	208823	88434.6	265968		110421	21560.5	13855.7	4364.63		135690	241694	86975.2	97290.1	155835	135421	263863	243049	239589	81159.4	155864	160481	75800.8
High	Master Protein	O09131	Glutathione S-transferase omega-1 OS=Mus musculus OX=10090 GN=Gsto1 PE=1 SV=2	0	45.515	26	5	70	5	1	240	27.5	7.36	67.18	5	0	45984.1	50805.2		44613.2	66172.4	365525			110471	72525.9		47287.2	18434.3		74245.2			127760	115045	288577	107219	216540	77361.3	762260	225644		76764.2	137818	19565.4
High	Master Protein	E9PV22	Leucine-rich repeat-containing protein 47 OS=Mus musculus OX=10090 GN=Lrrc47 PE=1 SV=1	0	45.45	21	7	85	7	1	603	65.9	8.76	107.09	7	0	134456	39262.8	34645.6	44456.1	21271.4	35833.2												1.40686e+06	997516	1.35483e+06	1.45001e+06	585520	1.04368e+06		151355
High	Master Protein	Q3UVL4	Vacuolar protein sorting-associated protein 51 homolog OS=Mus musculus OX=10090 GN=Vps51 PE=1 SV=2	0	45.449	17	7	31	7	1	782	86.1	6.24	29.36	7	0		118219				62993.3	46875													241529		551840	188016	188534	32682.2				43025.3
High	Master Protein	Q3UW40	Uncharacterized protein OS=Mus musculus OX=10090 GN=Rpl24 PE=2 SV=1	0	45.337	48	10	381	10	1	160	18.2	11.05	334.63	10	0	2.27474e+06	1.4503e+06	728217	1.08094e+06	1.34952e+06	143494	1.54984e+06	175754	325609	332933	216712	2.8255e+06	3.45107e+06	3.65012e+06	3.24655e+06	3.61468e+06	5.05204e+06	5.46289e+06	9.18268e+06	7.01866e+06	5.19837e+06	5.80854e+06	5.04172e+06	6.49545e+06	2.18635e+06	1.63709e+06	1.68378e+06	833783	2.28678e+06
High	Master Protein	P62911	60S ribosomal protein L32 OS=Mus musculus OX=10090 GN=Rpl32 PE=1 SV=2	0	45.322	46	8	272	8	1	135	15.9	11.33	113.36	8	0	417887	328331	127349	547509	376867	92556.4	243591	20073.5		69608	88249.8	947539	757616	1.13269e+06	494858	474954	1.03579e+06	3.36614e+06	1.39597e+06	3.65756e+06	899723	567813	1.60015e+06	1.37198e+06	767194	544490	820236	80257.4	161218
High	Master Protein	Q3UN71	Uncharacterized protein OS=Mus musculus OX=10090 GN=Cpne6 PE=2 SV=1	0	45.314	17	6	48	6	1	557	61.7	5.59	73.36	6	0																		360174	297038	323285	50460	50943.9	73210.1	3.31774e+06	606732	159488	429234	248670	132098
High	Master Protein	P34884	Macrophage migration inhibitory factor OS=Mus musculus OX=10090 GN=Mif PE=1 SV=2	0	45.311	42	6	350	6	1	115	12.5	7.34	161.61	6	0	638436	338167	727516	1.3803e+06	395350	546088	369529	98667.9	33381.5			262809	1.14151e+06	840467	557085	651764	1.28697e+06	1.27684e+06	1.67079e+06	2.43744e+06	343659	365279	876764	689549	1.0105e+06	398549	493316	96754.4	563074
High	Master Protein	Q561N4	MCG1032217 OS=Mus musculus OX=10090 GN=Ube2l3 PE=1 SV=1	0	45.31	60	7	54	7	1	154	17.9	8.51	33.68	7	0	649016	266480	301750	219824	293008	283601	452920	246157										5.82408e+06	3.37079e+06	3.77058e+06	2.54258e+06	1.52342e+06	1.60291e+06	383159	528211	225635	397322	88807.8
High	Master Protein	A3KML5	V-type proton ATPase proteolipid subunit OS=Mus musculus OX=10090 GN=Atp6v0c PE=1 SV=1	0	45.294	77	6	230	6	1	155	15.8	9.13	185.23	6	0	48372	32460.6	64351	115477	450374	120040	68968.1	7660.06	45526.7	6006.44								36838.1	199061	399604	59377.6	114529	207634	51872.7	69214.4	52973.4	48960.2
High	Master Protein	Q8CGF6	WD repeat-containing protein 47 OS=Mus musculus OX=10090 GN=Wdr47 PE=1 SV=2	0	45.217	14	7	31	7	1	920	102.2	5.97	17.09	7	0						49232.6		51357.8	149999			73502.5						424404	432098	583203	409289	249560	531987
High	Master Protein	Q9D051	Pyruvate dehydrogenase E1 component subunit beta, mitochondrial OS=Mus musculus OX=10090 GN=Pdhb PE=1 SV=1	0	45.137	24	5	38	5	1	359	38.9	6.87	63.4	5	0										41754.7											290682		232616	389879		238842	113276
High	Master Protein	O35295	Transcriptional activator protein Pur-beta OS=Mus musculus OX=10090 GN=Purb PE=1 SV=3	0	45.044	27	5	91	5	1	324	33.9	5.43	118.81	5	0	546712	496595	468029				526320		270774	250997	387521	57657.5	23376.9	41564.4			36169.9	257661	101672	118331	610707		403245	1.48646e+06	166673	726825	37326.2	116670	105805
High	Master Protein	O35969-2	Isoform 2 of Guanidinoacetate N-methyltransferase OS=Mus musculus OX=10090 GN=Gamt	0	44.979	40	4	34	4	1	252	27.9	5.86	64.01	4	0																								473862		498494	119016	181614
High	Master Protein	P99029	Peroxiredoxin-5, mitochondrial OS=Mus musculus OX=10090 GN=Prdx5 PE=1 SV=2	0	44.967	52	8	130	8	1	210	21.9	8.85	110.57	8	0		48894.1			60642.3	130912	185563	77215.2	50749.7	28940.4			177395	163259	219912	95380.3	172816	2.3787e+06	1.02421e+06	2.71319e+06	1.39465e+06	1.11153e+06	1.18237e+06	2.24486e+06	604529	160241	1.39651e+06		131427
High	Master Protein	Q544Z7	DNA-(apurinic or apyrimidinic site) lyase OS=Mus musculus OX=10090 GN=Apex1 PE=1 SV=1	0	44.9	31	7	90	7	1	317	35.5	7.91	89.21	7	0	215061	197172	209953	306428	566473	253228	474159	93830.5			16294.8							2.08279e+06	1.08457e+06	1.48617e+06	1.09749e+06	639245	309144				327960
High	Master Protein	B2RXY7	Carbonyl reductase 1, isoform CRA_a OS=Mus musculus OX=10090 GN=Cbr1 PE=1 SV=1	0	44.87	39	7	128	7	1	277	30.6	8.31	69.3	7	0	260167	248997	235246	243677	398705	189129	678715	147045										1.65216e+06	991383	852429	428549	330485	336484	301121	348355	154023	431876	100666	81164.3
High	Master Protein	P97333	Neuropilin-1 OS=Mus musculus OX=10090 GN=Nrp1 PE=1 SV=2	0	44.603	11	7	154	7	1	923	102.9	5.9	145.4	7	0	369608	255521	53914.1	177823	114856	61787.4	186240	81515.8			18265.3							858811	932983	2.48217e+06	1.3418e+06	1.35878e+06	1.28577e+06	288404	45910
High	Master Protein	Q3TRW3	Uncharacterized protein OS=Mus musculus OX=10090 GN=Snd1 PE=2 SV=1	0	44.526	22	12	221	12	1	910	102	7.56	25.24	12	0	153441	28425	145418	92201.6	79912.6		33975.2	43330.8		18085.6		9141.68					9003.93	6.72051e+06	4.59417e+06	1.16153e+07	3.4694e+06	4.14072e+06	560762	19491.7	200127	712501	62403	70497.4	128990
High	Master Protein	P42669	Transcriptional activator protein Pur-alpha OS=Mus musculus OX=10090 GN=Pura PE=1 SV=1	0	44.517	20	4	95	4	1	321	34.9	6.44	226.79	4	0	57754.8			8593.81														90638.9	41136.6					1.63943e+06	579487	8236.55	1.14446e+06	3312.8	347592
High	Master Protein	Q9CZW4	Long-chain-fatty-acid--CoA ligase 3 OS=Mus musculus OX=10090 GN=Acsl3 PE=1 SV=2	0	44.441	14	7	112	7	1	720	80.4	8.54	50.94	7	0	401011	74837.5	160925	97919.8	42274.5		17067.9											1.30344e+06	585841	1.08221e+06	95151	196861	255747	164501			38734.3
High	Master Protein	Q6ZPJ3	(E3-independent) E2 ubiquitin-conjugating enzyme UBE2O OS=Mus musculus OX=10090 GN=Ube2o PE=1 SV=3	0	44.434	9	6	107	6	1	1288	140.7	5.06	92.65	6	0		6976.54		88939.4	65545.5		127879	13856.8		47844.1	18385.8						118036	1.12586e+06	333276	401844	238587	69396.5		35948.9			132903
High	Master Protein	Q80UU9	Membrane-associated progesterone receptor component 2 OS=Mus musculus OX=10090 GN=Pgrmc2 PE=1 SV=2	0	44.42	33	6	85	4	1	217	23.3	5.15	82.2	6	0	349906	342349	153807	168237	335139			46435.7			127850		68999.1			89619.9			168521	281622	125439
High	Master Protein	B2RTN5	Glucocorticoid receptor DNA binding factor 1 OS=Mus musculus OX=10090 GN=Arhgap35 PE=1 SV=1	0	44.323	8	7	45	7	1	1499	170.3	6.61	38.14	7	0	95759.1	43608.5								69883.4	154438							1.29385e+06	869578	1.03761e+06	2.56924e+06	616809	410247	294297
High	Master Protein	O54901	OX-2 membrane glycoprotein OS=Mus musculus OX=10090 GN=Cd200 PE=1 SV=1	0	44.303	25	6	542	6	1	278	31.2	8.79	501.63	6	0	2.99936e+06	2.34183e+06	1.23346e+06	1.73461e+06	2.12384e+06	775375	1.82908e+06	1.18761e+06	186454	344583	501404	81678	19697	216100	179558	18705	263903	1.48919e+07	9.23396e+06	2.11404e+07	9.40259e+06	7.71198e+06	5.63226e+06	2.66785e+06	901766	782054	1.37654e+06	60081.1	146529
High	Master Protein	Q8R001	Microtubule-associated protein RP/EB family member 2 OS=Mus musculus OX=10090 GN=Mapre2 PE=1 SV=1	0	44.25	38	10	87	10	1	326	36.9	5.38	29.35	10	0	1.03937e+06	1.13251e+06	456653	789060	1.27979e+06		1.00515e+06	407927	521027	287194	177517	223925	28145.9	216343	197347	232301	214173	2.72392e+06	1.94524e+06	3.32528e+06	4.81329e+06	1.65307e+06	3.26416e+06	5.34577e+06	3.37743e+06	1.89036e+06	3.49232e+06	1.46993e+06	2.89418e+06
High	Master Protein	P15209-4	Isoform L10 of BDNF/NT-3 growth factors receptor OS=Mus musculus OX=10090 GN=Ntrk2	0	44.243	15	6	227	1	1	749	83.7	6.24	91.16	6	0	967369	1.58236e+06	133681	1.06285e+06	2.19546e+06	1.75467e+06	1.43805e+06	698550	427129	1.07986e+06	132652		268457			383384		3.76375e+06	5.22839e+06	1.44899e+07	3.74873e+06	4.86503e+06	4.81825e+06	1.61381e+06	1.48006e+06		2.49226e+06	342798	325881
High	Master Protein	P48774	Glutathione S-transferase Mu 5 OS=Mus musculus OX=10090 GN=Gstm5 PE=1 SV=1	0	44.229	38	7	126	6	1	224	26.6	7.21	105.39	7	0	274151	176173	133830	82122.5	62990.7		103061		390221	34733.4								2.02601e+06	1.70079e+06	1.33003e+06	240090	567291	474215	1.04899e+06	352562	560549	996613		745053
High	Master Protein	Q9D8S5	MCG7614, isoform CRA_c OS=Mus musculus OX=10090 GN=Srsf5 PE=1 SV=1	0	44.077	29	10	99	9	1	270	31	11.56	51.99	10	0		224104	114867	181412	78167	34688.7	315754	363654	106665	14468.7	62620.5	603631	459493	218827	501655	608527	470193	2.8898e+06	1.68331e+06	2.06776e+06	1.86151e+06	791262	1.46995e+06	134443	79271.1		140150
High	Master Protein	Q3TIQ3	Uncharacterized protein (Fragment) OS=Mus musculus OX=10090 GN=Pitpna PE=2 SV=1	0	44.058	17	5	54	5	1	350	40.2	8.79	63.04	5	0	104538	17285.3	28214.4	40890.3	122238	21630.9	81330.5	44969.4										1.5527e+06	895762	598542	1.01065e+06	479930	204110	507476		572921	51250.8
High	Master Protein	Q99MI1-2	Isoform 2 of ELKS/Rab6-interacting/CAST family member 1 OS=Mus musculus OX=10090 GN=Erc1	0	43.869	14	8	103	7	1	976	111.9	6.49	130.59	8	0	226161	36648.5	85169.2	19660.9	194015	500199	169172	160259					132191	191563	93047.4	150969		2.00213e+06	1.58418e+06	2.08497e+06	1.96248e+06	913338	673102	437044		577000	326100
High	Master Protein	Q6PDS3-3	Isoform 3 of Sterile alpha and TIR motif-containing protein 1 OS=Mus musculus OX=10090 GN=Sarm1	0	43.858	15	8	74	8	1	764	84	6.64	84.28	8	0																			506702	477780	133958	457541	125898	36286.1	3086.23	23113.9		4635.44
High	Master Protein	Q8R5L1	Complement component 1 Q subcomponent-binding protein, mitochondrial OS=Mus musculus OX=10090 GN=C1qbp PE=1 SV=1	0	43.847	20	2	180	2	1	279	31	4.87	579.31	2	0		301255	262646			158737	416426		1.32823e+06	939996	444351		283824	556114	340969		791987		119284	1.7606e+06		108731	950727	1.05921e+06	339390	883335	830649	802073	1.75956e+06
High	Master Protein	P61089	Ubiquitin-conjugating enzyme E2 N OS=Mus musculus OX=10090 GN=Ube2n PE=1 SV=1	0	43.754	60	6	295	6	1	152	17.1	6.57	392.55	6	0	3.46165e+06	1.88144e+06	1.42221e+06	902473	1.44602e+06	1.99041e+06	2.756e+06	1.43557e+06	893155	537732	814141	325247	240291	169174	352390	210239	522870	1.74121e+07	9.54031e+06	1.54584e+07	7.64388e+06	4.9763e+06	4.56925e+06	4.48928e+06	1.66181e+06	2.40388e+06	1.58824e+06	326550	1.49871e+06
High	Master Protein	Q5SUS9	RNA-binding protein EWS OS=Mus musculus OX=10090 GN=Ewsr1 PE=1 SV=1	0	43.628	10	4	208	4	1	661	69	9.29	282.78	4	0	648239	412896	388588	356043	367313	197529	162409	417446	34824.9			270620	410636	939529	653686	1.02611e+06	1.47911e+06	5.5578e+06	2.38171e+06	2.80496e+06	1.62942e+06	1.89432e+06	1.25942e+06	1.21434e+06	318150	644394	310206
High	Master Protein	Q6P9K9	Neurexin-3 OS=Mus musculus OX=10090 GN=Nrxn3 PE=1 SV=2	0	43.608	8	9	57	8	1	1571	173.3	6.14	27.44	9	0																						140402
High	Master Protein	Q8BH59	Calcium-binding mitochondrial carrier protein Aralar1 OS=Mus musculus OX=10090 GN=Slc25a12 PE=1 SV=1	0	43.515	15	5	63	5	1	677	74.5	8.25	103.36	5	0		68058.7			43537.6	29470.8	140893				28770.3					82104.9						62877.9		188946
High	Master Protein	G3UZX4	Casein kinase II subunit beta OS=Mus musculus OX=10090 GN=Csnk2b PE=1 SV=1	0	43.427	31	4	223	1	1	257	29.2	6.25	421.45	4	2	845345	499936	274918	445059	379233	123006	211574	281748	64755.6				280714			471930	103978	1.58693e+06	2.00042e+06	2.80525e+06		749972		634062	229440	260306	303496		68826.8
High	Master Protein	E9Q7X7	Neurexin-2 OS=Mus musculus OX=10090 GN=Nrxn2 PE=1 SV=1	0	43.423	7	7	123	6	1	1710	184.8	5.9	134.13	7	0	85640	103687				36528.4	23721.8		179889									227900	358234	528162	170738	515803	151110	166320	32773	23787.6	77924	54263.7
High	Master Protein	P12787	Cytochrome c oxidase subunit 5A, mitochondrial OS=Mus musculus OX=10090 GN=Cox5a PE=1 SV=2	0	43.331	49	4	92	4	1	146	16.1	6.54	164.03	4	0	665631	875277	268013	115247	695872	1.66124e+06	2.16248e+06	1.24938e+06	228510	636658	1.54771e+06	25737.9	46850	623161	522373	588677	559867	2.10431e+06	939643	975390	1.01816e+06	858385	446691	3.77587e+06	2.08462e+06	2.87283e+06	1.35512e+06	135759	2.70883e+06
High	Master Protein	Q9WTT4	V-type proton ATPase subunit G 2 OS=Mus musculus OX=10090 GN=Atp6v1g2 PE=1 SV=1	0	43.29	54	4	74	4	1	118	13.6	10.26	52.93	4	0														63656.1	46501.7	73776.7	106438	552383	335971	658210	297372	311410	607447	571097	187261		170296
High	Master Protein	Q6P5E4	UDP-glucose:glycoprotein glucosyltransferase 1 OS=Mus musculus OX=10090 GN=Uggt1 PE=1 SV=4	0	43.128	9	7	62	7	1	1551	176.3	5.62	21.15	7	0	155380	118777	13321	51002.8	49299.9	153744	83316.1			34669.6	17490.2						73658.8			254206	89306.1		49803.2		52649				13460.1
High	Master Protein	Q9R1Q8	Transgelin-3 OS=Mus musculus OX=10090 GN=Tagln3 PE=1 SV=1	0	43.066	43	5	125	4	1	199	22.5	7.33	149.95	5	1	268392	268521	63607.1	202107	468413		70097.1					233780	112682	200843	193458	253037	382464	3.157e+06	2.09544e+06	407996	593723	1.02113e+06	684440	758644	31653.3	59456.4	695005
High	Master Protein	P34022	Ran-specific GTPase-activating protein OS=Mus musculus OX=10090 GN=Ranbp1 PE=1 SV=2	0	43.035	47	8	197	8	1	203	23.6	5.22	91.37	8	0	1.43224e+06	422267	449476	506805	851481	695098	797390	579447	94227.6	42603.6	95045				212438	113290	138105	9.62641e+06	5.02243e+06	7.37439e+06	3.26739e+06	1.97145e+06	2.00051e+06	1.44709e+06	551526	322922	568823	61666.2
High	Master Protein	Q3UXI9	Uncharacterized protein OS=Mus musculus OX=10090 GN=Ilf2 PE=2 SV=1	0	42.991	35	7	111	7	1	390	43	5.14	109.72	7	0	127505	3871.03	25339	77098.2	240882	180360	57602.2				3043.64	170794	155058	288438	264264		415680	647902	445605	483118	565470	206799	882476	273649	100467	75725	150885
High	Master Protein	Q00PI9	Heterogeneous nuclear ribonucleoprotein U-like protein 2 OS=Mus musculus OX=10090 GN=Hnrnpul2 PE=1 SV=2	0	42.923	19	8	75	8	1	745	84.9	4.89	70.93	8	0	268255	211021	158696	44418.5	76860.9		39614					51132.4		514702	216430	311399			652717	779267	1.23601e+06		577014	415728	134519
High	Master Protein	P97822	Acidic leucine-rich nuclear phosphoprotein 32 family member E OS=Mus musculus OX=10090 GN=Anp32e PE=1 SV=2	0	42.888	30	4	60	4	1	260	29.6	3.88	104.38	4	0	187277	111249	59525.4		68135.4		87524.1			107646									316044	702869	3896357		3.20076e+06
High	Master Protein	Q3TH64	Uncharacterized protein OS=Mus musculus OX=10090 GN=Cyb5b PE=2 SV=1	0	42.795	45	6	159	6	1	146	16.2	4.97	71.79	6	0	401261	365593	221103	490794	403292	309491	256739	91691.8	122567	1147097	29066	93447.2	50032.4	15942.8	37565	16630	72945.2	4.14651e+06	1.79884e+06	2.08348e+06	1.50306e+06	962240	1.22301e+06	1.11478e+06	421388	477849	297550	57760	190057
High	Master Protein	P62827	GTP-binding nuclear protein Ran OS=Mus musculus OX=10090 GN=Ran PE=1 SV=3	0	42.779	28	6	256	6	1	216	24.4	7.49	203.9	6	0	3.42374e+06	2.41681e+06	1.33742e+06	2.03137e+06	2.5103e+06	990066	1.71282e+06	578812	252966	242575	360253	335247	675610	287766	386514	33717.1	458683	2.23513e+07	1.51372e+07	1.7917e+07	1.27413e+07	9.26449e+06	5.28256e+06	4.16319e+06	1.15814e+06	1.6169e+06	1.17364e+06	239986	126140
High	Master Protein	O35593	26S proteasome non-ATPase regulatory subunit 14 OS=Mus musculus OX=10090 GN=Psmd14 PE=1 SV=2	0	42.766	36	5	105	5	1	310	34.6	6.52	143.28	5	0	109894	231009	173670	156315	207564	67259.2	32466.2											1.8663e+06	404374	1.68368e+06	797946	474040	351924		11749.2	159921	149587
High	Master Protein	P07309	Transthyretin OS=Mus musculus OX=10090 GN=Ttr PE=1 SV=1	0	42.744	67	6	141	6	1	147	15.8	6.16	154.45	6	0	933306	339967	485873	826203	824254	213982	438326	177500										473004	500416	683480	205669	215032	223641	173976	66941.4
High	Master Protein	Q0PD53	RAB6B, member RAS oncogene family OS=Mus musculus OX=10090 GN=Rab6b PE=1 SV=1	0	42.59	42	10	494	3	1	208	23.4	5.53	407.33	10	0	306367	151953	120179	116102	242314	164379	272396	203960	25936.6	41348.8	52564.5							8.42367e+06	4.69302e+06	6.51582e+06	3.36335e+06	2.37508e+06	1.46284e+06	1.68292e+06	870052	154467	171675	71487.5	75640.6
High	Master Protein	Q6PDI5	Proteasome adapter and scaffold protein ECM29 OS=Mus musculus OX=10090 GN=Ecpas PE=1 SV=3	0	42.573	7	8	38	8	1	1840	203.6	7.06	5.95	8	0	56910.8	42391.4	59803								13925.7	41331.8	40108.1								59769.8		56766.6
High	Master Protein	Q544R5	MCG16669, isoform CRA_b OS=Mus musculus OX=10090 GN=Tardbp PE=1 SV=1	0	42.481	27	5	113	5	1	414	44.5	6.7	145.05	5	0	66740.4				108557				54029		21404.9	100681	13502.2	59516	15492.1	48649.3	48720.7	800103	140228	361827		169305	280702	90744.6					79200.2
High	Master Protein	P27601	Guanine nucleotide-binding protein subunit alpha-13 OS=Mus musculus OX=10090 GN=Gna13 PE=1 SV=1	0	42.395	29	8	372	6	1	377	44	8.21	287.43	8	0	232169	390612	57158.7	322234	134051	203345		152675	47042.6									2.4334e+06	815287	126976		75024.7	107087		68502.1		17402.2
High	Master Protein	Q8BU31	Ras-related protein Rap-2c OS=Mus musculus OX=10090 GN=Rap2c PE=1 SV=1	0	42.38	54	6	151	1	1	183	20.7	4.94	69.47	6	0																		276828				124149
High	Master Protein	P54728	UV excision repair protein RAD23 homolog B OS=Mus musculus OX=10090 GN=Rad23b PE=1 SV=2	0	42.321	30	8	220	8	1	416	43.5	4.83	93.09	8	0	826333	756537	374453	497532	359603	485345	361905	451495	508462	233756	89085.3		13405.6			11994.8	32925.8	4.38122e+06	2.1227e+06	3.35999e+06	2.74244e+06	854075	1.94656e+06	721450	238102	142540	489344	52527.6	1.4547e+06
High	Master Protein	Q5SX50	Profilin OS=Mus musculus OX=10090 GN=Pfn1 PE=1 SV=1	0	42.254	49	7	272	7	1	140	14.9	8.28	254	7	0	3.10602e+06	2.46767e+06	1.67033e+06	1.60601e+06	2.72755e+06	1.01286e+06	2.42325e+06	869269	477976	428595	372903	86330.2	344357	38649.9	86534.6	244081	577038	1.14835e+07	8.85788e+06	1.41297e+07	9.26903e+06	5.51362e+06	6.48279e+06	6.01645e+06	2.31739e+06	2.17894e+06	2.23093e+06	665162	1.21909e+06
High	Master Protein	Q62084	Protein phosphatase 1 regulatory subunit 14B OS=Mus musculus OX=10090 GN=Ppp1r14b PE=1 SV=2	0	42.253	46	4	78	4	1	147	15.9	4.86	122.67	4	0	169773	322707	265583	31676		52049.2	109184		280982	94520.3					84803.9	73692.7		770668	909808	593839	1.15795e+06	272348	380506
High	Master Protein	P60867	40S ribosomal protein S20 OS=Mus musculus OX=10090 GN=Rps20 PE=1 SV=1	0	42.02	47	8	240	8	1	119	13.4	9.94	40.35	8	0	469816	408044	365538	524211	10522.6		337382	512208	121691	7326.38	81901.4	2.96161e+06	2.20033e+06	2.22494e+06	2.00036e+06	2.24138e+06	2.43845e+06	2.19385e+06	1.42459e+06	2.26206e+06	1.96769e+06	988743	5.01865e+06	2.56587e+06	496844	166819	480112	201224	146676
High	Master Protein	E9Q9C3	Afadin OS=Mus musculus OX=10090 GN=Afdn PE=1 SV=1	0	42.001	6	7	61	7	1	1827	207.2	6.23	52.96	7	0			17676.5	47588.7	117124	235105	135934	221813						104313				1.52816e+06	860245	930812	489858	446605		336800	345955		124736		29399
High	Master Protein	Q8VIJ6	Splicing factor, proline- and glutamine-rich OS=Mus musculus OX=10090 GN=Sfpq PE=1 SV=1	0	41.971	20	8	139	8	1	699	75.4	9.44	109.78	8	0	141832	10170.6	17900.2	99653.4	8794.51		36768.4		32211	22410.3	24413.1	107150	104459		87295.1	124515	69997.3	971529	691888	642222	390350	225248	316415	114931	22937	18090.2	25199
High	Master Protein	Q3U6B1	Uncharacterized protein (Fragment) OS=Mus musculus OX=10090 GN=G3bp2 PE=2 SV=1	0	41.922	21	8	117	7	1	550	61	5.87	41.5	8	0	139299	76329.1	40172.2	183321	477389	281962	451460	175412	330226	219790	203073	244038		214835		85451.3	331323	821847	286404	676046	316212	502141	282382	1.35404e+06	304426	585422	357399	217471	503665
High	Master Protein	P18572	Basigin OS=Mus musculus OX=10090 GN=Bsg PE=1 SV=2	0	41.874	23	8	252	8	1	389	42.4	5.85	262.43	8	0	2.3747e+06	2.22245e+06	848101	1.16446e+06	1.97915e+06	1.3278e+06	1.18244e+06	267080	606724	423623	503874	190547		51334.5	37067.3	284262	285684	6.15891e+06	4.08666e+06	5.4114e+06	3.9605e+06	2.12378e+06	2.00062e+06	3.61373e+06	1.61069e+06	1.29077e+06	1.69302e+06	757996	1.26489e+06
High	Master Protein	P55821	Stathmin-2 OS=Mus musculus OX=10090 GN=Stmn2 PE=1 SV=1	0	41.838	41	10	541	4	1	179	20.8	8.32	370.53	10	0	151761	329427	226109	234718	255151	325084	29360.6	332641	102754	12463.2	23242.4	76850.2	308029	140665	125736		262436	2.19157e+06	950367	245028	1.33813e+06	105464	198487	184427	6422.17		53864.1		4375.89
High	Master Protein	P35279	Ras-related protein Rab-6A OS=Mus musculus OX=10090 GN=Rab6a PE=1 SV=4	0	41.795	41	10	442	3	1	208	23.6	5.54	386.13	10	3	84110.7	157506	268775	82586.8	64928.2	29773.4	100639	7576.9	167907		3832.96	29513.1	47419.8	257625	47555.3	48184.8	91141.6	225762	287807	340897	623068	133145	477356	335882	15017		172699		55609
High	Master Protein	P30681	High mobility group protein B2 OS=Mus musculus OX=10090 GN=Hmgb2 PE=1 SV=3	0	41.539	31	5	179	4	1	210	24.1	7.31	199.45	5	0	46338.5	19898.7	174285	252745	139535	293779	61652.7	44528	288837	262469	194794							2.46126e+06	976943	988073	699522	446866	289548	88520.5
High	Master Protein	Q3TJI7	Tyrosine-protein kinase OS=Mus musculus OX=10090 GN=Yes1 PE=1 SV=1	0	41.477	21	8	138	4	1	541	60.6	6.64	59.37	8	0	252112	105930	149307	166257			52954.9																		30301.6
High	Master Protein	Q3TX70	Uncharacterized protein OS=Mus musculus OX=10090 GN=Stx6 PE=2 SV=1	0	41.372	35	5	85	5	1	255	29	4.92	71.06	5	0	45791.7			56940.4		139444			24062.7									2.58709e+06	1.83066e+06	3.11075e+06	2.12813e+06	826995	702885	384590	36021.5	208897			15689.9
High	Master Protein	A0A0R4J2C2	Synaptotagmin II OS=Mus musculus OX=10090 GN=Syt2 PE=1 SV=1	0	41.247	20	6	128	3	1	422	47.2	7.99	48.93	6	0			14729.8		7138.96			20096.7		12293.1									372899		264297	173196	437690	568238	171034		211557	220395
High	Master Protein	Q9Z1F9	SUMO-activating enzyme subunit 2 OS=Mus musculus OX=10090 GN=Uba2 PE=1 SV=1	0	41.233	16	7	69	7	1	638	70.5	5.24	97.45	7	0	728105	559292	381540	293784	303827	301287	340725	303454	28655	205821	46187.8			365923		213430		3.37497e+06	1.69969e+06	1.95857e+06	1.90501e+06	1.38584e+06	736883	1.19959e+06	681624	547040	441139	248371	111123
High	Master Protein	P12658	Calbindin OS=Mus musculus OX=10090 GN=Calb1 PE=1 SV=2	0	41.151	21	3	85	2	1	261	30	4.83	117.53	3	0																	154994			78487.1		93132		930504		401739	285375
High	Master Protein	Q3UZG4	Aminoacyl tRNA synthase complex-interacting multifunctional protein 1 OS=Mus musculus OX=10090 GN=Aimp1 PE=1 SV=1	0	41.045	35	7	78	7	1	319	35.1	8.57	42.52	7	0	344668	314502	129977	182628	108146	43132.6	69947	11895.3				33486.2		33533.5			14321	3.02759e+06	2.47797e+06	1.24933e+06	2.14224e+06	1.51871e+06	1.33953e+06	1.27817e+06	228116	112294	682897	213902	579775
High	Master Protein	Q03137	Ephrin type-A receptor 4 OS=Mus musculus OX=10090 GN=Epha4 PE=1 SV=2	0	40.988	10	7	160	5	1	986	109.7	6.51	123.41	7	1	493899	350013	232371	202390	248560	304534		150568										3.51956e+06	1.89269e+06	3.67522e+06	1.57771e+06	1.11064e+06	970882
High	Master Protein	Q3UQM7	Uncharacterized protein OS=Mus musculus OX=10090 GN=Slc7a5 PE=2 SV=1	0	40.932	19	5	112	5	1	512	55.8	7.9	100.81	5	0	158133	100455	103952	90134.4	247830			109068	31724.7									2.10056e+06	1.35459e+06	2.35085e+06	1.02637e+06	562061	542394	358773		23498.1
High	Master Protein	Q3UUG6	TBC1 domain family member 24 OS=Mus musculus OX=10090 GN=Tbc1d24 PE=1 SV=2	0	40.869	20	7	109	7	1	561	63.2	7.24	45.56	7	0	864881	454064	221260	456349	432738	5308.43	913934	232774	184556	126576	235677					77536.3		4.92967e+06	4.92333e+06	9.76254e+06	5.67805e+06	4.0081e+06	1.61871e+07	2.77731e+06	1.51417e+06	94717.2	1.13597e+06	334039	465196
High	Master Protein	Q0PD56	Rab5B OS=Mus musculus OX=10090 GN=Rab5b PE=2 SV=1	0	40.789	38	8	188	3	1	229	25.3	6.92	92.72	8	0	159086	57929	48866.2	44950.5	60976.9	87792.9	32807.8	77387.8			8824.11	325628	294969	214239	256260	254546	343050	4895128	2.49765e+06	4.75157e+06	974834	1.09793e+06	537212	1.2698e+06	204906		54340.5	13409.3	46325.1
High	Master Protein	O89086	RNA-binding protein 3 OS=Mus musculus OX=10090 GN=Rbm3 PE=1 SV=1	0	40.661	57	4	150	4	1	153	16.6	7.5	152.71	4	0	361882	254589	181614	373028	514765		404186	287020	101482		141391	800457	603393	733303	530515	802260	693460	1969826	1.03541e+06	1.01395e+06	1.46256e+06	614111	838456		639645	552109	315545	291321	301373
High	Master Protein	Q5SNZ0	Girdin OS=Mus musculus OX=10090 GN=Ccdc88a PE=1 SV=2	0	40.657	5	6	62	6	1	1873	215.8	6.24	50.18	6	0	74087.6		16783.9					137201	27135.6	146574				15458.6		37593.7	139225	1.1818e+06	934019	797304	452286		218148		26942.5			16496.5
High	Master Protein	P59279	Ras-related protein Rab-2B OS=Mus musculus OX=10090 GN=Rab2b PE=1 SV=1	0	40.64	49	9	224	2	1	216	24.2	6.68	195.45	9	0				281001														309239	246127	353922	148542	515019	169620
High	Master Protein	Q9D1E6	Tubulin-folding cofactor B OS=Mus musculus OX=10090 GN=Tbcb PE=1 SV=2	0	40.416	37	7	132	7	1	244	27.4	5.24	214.34	7	0	192377	168664	72908.9	60563.1	26332	247884	214430	2740.15		45955	61528.3			57259.6	33990.4	44173	44865.2	2.14583e+06	395628	1.34131e+06	665316	425493	869973	2.20461e+06	482995	190223	357875
High	Master Protein	P31648	Sodium- and chloride-dependent GABA transporter 1 OS=Mus musculus OX=10090 GN=Slc6a1 PE=1 SV=2	0	40.381	13	4	118	4	1	599	67	7.96	120.65	4	0		80688.4	169409	10795	28714.1	230645	168250	89102.2	7195.85					127728	64755.2	176594	55394.7	6.51106e+06	3.80144e+06	7.86828e+06	4.07407e+06	2.44029e+06	1.97877e+06	3.47745e+06	315595		520967		33710.3
High	Master Protein	Q91WG4	Elongator complex protein 2 OS=Mus musculus OX=10090 GN=Elp2 PE=1 SV=1	0	40.344	13	8	66	8	1	831	93	5.82	55.58	8	0	335562	215652	125977		226696	363460			9813.75	19000.8	18857.6							5.72164e+06	3.94465e+06	5.07843e+06	7.69925e+06	2.90268e+06	2.83613e+06	950839	174152
High	Master Protein	A0A1Y7VJA2	Ena/VASP-like protein (Fragment) OS=Mus musculus OX=10090 GN=Evl PE=1 SV=1	0	40.336	22	6	66	6	1	426	46	9.22	24.26	6	0	40758	7354.36		7080.48	61221	16467.8	12076.9									30177.9		641122	152262	778431	119498	307523	72754.8	16317.7		63327.6
High	Master Protein	P56395	Cytochrome b5 OS=Mus musculus OX=10090 GN=Cyb5a PE=1 SV=2	0	40.325	75	6	38	6	1	134	15.2	5.07	46.77	6	0	469473	163132	176013	186189	233101			230629	65387.7	73438.1	45699.1							4.00207e+06	2.23855e+06	4.36435e+06	365916	1.52057e+06	464213	636557	244924		97745		23953
High	Master Protein	Q8C644	Uncharacterized protein OS=Mus musculus OX=10090 GN=Farsb PE=2 SV=1	0	40.218	21	9	120	9	1	589	65.6	6.98	52.56	9	0	373052	514517	230525	254380	618760	554593	568220	288472	335696	265033		1.19412e+06	769924	1.03104e+06	430116	661728	1.25474e+06	2.31686e+06	1.77691e+06	2.25253e+06	1.14302e+06	825980	332146	394108	471274	371075	376944	460016	681034
High	Master Protein	E9PY39	TMEM189-UBE2V1 readthrough OS=Mus musculus OX=10090 GN=Gm20431 PE=4 SV=1	0	40.197	21	6	240	2	1	371	42.1	6.76	331.52	6	4	1.3398e+06	745713	820515	1.39638e+06	1.20995e+06	1.12661e+06	662877	619008	126131	185500	78450.9							1.70235e+07	1.24822e+07	1.7799e+07	9.16283e+06	6.31354e+06	5.24001e+06	3.76985e+06	1.03921e+06	339065	2.07623e+06	423723	239895
High	Master Protein	Q9CWS0	N(G),N(G)-dimethylarginine dimethylaminohydrolase 1 OS=Mus musculus OX=10090 GN=Ddah1 PE=1 SV=3	0	40.172	29	7	142	7	1	285	31.4	5.97	92.95	7	0	1.27552e+06	854576	694885	590526	687476	1.0673e+06	745324	936738	195240		65673.6		32345.5					4.58124e+06	2.44245e+06	7.02702e+06	4.28242e+06	2.70812e+06	3.56646e+06	2.76302e+06	875087	440207	476078	237497	122642
High	Master Protein	F8VPQ4	SLIT-ROBO Rho GTPase-activating protein 3 OS=Mus musculus OX=10090 GN=Srgap3 PE=1 SV=1	0	40.154	12	9	93	8	1	1099	124.4	6.67	75.78	9	0	37485.6	21521.2	24387.9	30522.1		32465.8	31147.6	39787.5			8157.69							3.58861e+06	1.34015e+06	1.73226e+06	1.35742e+06	826859	1.48053e+06	296546
High	Master Protein	Q6ZQ74	MKIAA0666 protein (Fragment) OS=Mus musculus OX=10090 GN=Daam1 PE=2 SV=1	0	40.118	8	6	110	6	1	1087	124.4	7.34	86.99	6	0	162409	126179	87523.3	101976	43005.3	40608.7	214766	118121										989622	726910	483021	1.43313e+06	772696	293297	149839	204508		103625		16949.2
High	Master Protein	Q3US15	NAD(P) dependent steroid dehydrogenase-like OS=Mus musculus OX=10090 GN=Nsdhl PE=1 SV=1	0	40.056	31	7	42	7	1	362	40.7	7.85	25.83	7	0	466973	366354	185000	6885.76	40238.6		227547	7340.65	320744												660177	109033	521254	203331		54867.9	44290.4		295205
High	Master Protein	Q3ULZ3	Phosphoserine aminotransferase OS=Mus musculus OX=10090 GN=Psat1 PE=2 SV=1	0	40.033	24	6	88	6	1	370	40.4	8.03	64.43	6	0	570938	326001	331530	334358	257940		85101			15893.4	16851.8							4.27466e+06	2.65895e+06	3.29743e+06	3.3866e+06	1.86984e+06	1.56225e+06	3.13771e+06	539776	364755	971561	118466	459536
High	Master Protein	Q8VEK0	Cell cycle control protein 50A OS=Mus musculus OX=10090 GN=Tmem30a PE=1 SV=1	0	40.031	22	4	98	4	1	364	41	8.37	102.92	4	0	262519	269976	231964	197088	203509	315860		224785					28782.4				11882.6	1.54883e+06	1.89838e+06	1.74831e+06	1.0521e+06	1.33896e+06	371963	448982		338216	236969	73280.6	111098
High	Master Protein	Q9D2M8	Ubiquitin-conjugating enzyme E2 variant 2 OS=Mus musculus OX=10090 GN=Ube2v2 PE=1 SV=4	0	40.019	50	6	214	2	1	145	16.4	8.09	381.56	6	0	82189.7	21174.1		5448.27				9460.1										994862	632560	71583.3	107783	28518		28661.4
High	Master Protein	D3Z6G3	Microtubule-associated protein RP/EB family member 3 OS=Mus musculus OX=10090 GN=Mapre3 PE=1 SV=1	0	39.956	40	9	202	1	1	266	30.3	5.3	159.62	9	0																		990202	446010	581313		185206	134027
High	Master Protein	Q9ES97-3	Isoform 3 of Reticulon-3 OS=Mus musculus OX=10090 GN=Rtn3	0	39.909	14	3	374	1	1	237	25.4	8.5	407.76	3	0	1.79011e+06	1.2662e+06	929117	806044	2.22417e+06	600065	2.55541e+06		466709	337782	1.11891e+06							2057368	1.12903e+06	2.86882e+06	1.13675e+06	669838	759136	408137	2.52303e+06	468835	785560	1.11633e+06	862908
High	Master Protein	E9QAX2	Unconventional myosin-XVIIIa OS=Mus musculus OX=10090 GN=Myo18a PE=1 SV=1	0	39.646	7	7	26	7	1	2083	235.7	6.07	9.13	7	0																		213536				45946.9
High	Master Protein	Q3U111	Uncharacterized protein (Fragment) OS=Mus musculus OX=10090 GN=Rdx PE=2 SV=1	0	39.565	16	10	83	5	1	662	77.4	8.94	54.63	10	5	1.74317e+06	1.23927e+06	824323	763271	1.67968e+06	510827	922561	556147	41111.3	149259	358917	350792	575017	382620	357110	300478	381316	4.66527e+06	3.47344e+06	6.07663e+06	1.68559e+06	2.06758e+06	1.35614e+06	1.0981e+06	1.52821e+06	41087.9	495355	286999	17902.7
High	Master Protein	Q5SRX1	TOM1-like protein 2 OS=Mus musculus OX=10090 GN=Tom1l2 PE=1 SV=1	0	39.54	21	6	96	6	1	507	55.6	4.82	99.97	6	0	63653.6	3225.64	6611.8		18284.4		119085				20170.9							156807	789303	408387	513724	112881	79036.2	520307	369847	487056	252837	131294	114018
High	Master Protein	Q8K212	Phosphofurin acidic cluster sorting protein 1 OS=Mus musculus OX=10090 GN=Pacs1 PE=1 SV=2	0	39.521	16	9	65	9	1	961	104.8	7.74	27.12	9	0	141911	98910.5	245181	98965.9	62087.4		136866	30834.7										1.0134e+06	1.23094e+06	1815538	956667	502029	810899	532149	47832.3		77846.7
High	Master Protein	P10639	Thioredoxin OS=Mus musculus OX=10090 GN=Txn PE=1 SV=3	0	39.499	78	7	152	7	1	105	11.7	4.92	83.24	7	0	961340	1.14987e+06	811783	580077	584036	1.1542e+06	1.22246e+06	1.24514e+06	612168	358315	399127	34004.7		25887.2		61452.2	16531.6	3.3895e+06	3.77595e+06	6.23242e+06	2.74802e+06	2.57608e+06	3.29242e+06	1.77713e+06	767517	30245.5	548260	357850	281615
High	Master Protein	Q5M9J8	MCG13936 OS=Mus musculus OX=10090 GN=Rpl28 PE=1 SV=1	0	39.498	54	10	241	10	1	137	15.7	12.02	128.31	10	0	1.25996e+06	435117	318204	889592	241348	392589	169915	274820	47010.8	308320	62746.4	962382	546043	957199	496087	838996	804159	7.56132e+06	4.96898e+06	7.73883e+06	4.76367e+06	3.60957e+06	2.7003e+06	3.58255e+06	600186	207241	985572	89299	96703.3
High	Master Protein	Q3U505	Uncharacterized protein (Fragment) OS=Mus musculus OX=10090 GN=Rpn2 PE=2 SV=1	0	39.472	15	5	55	5	1	659	72.1	6.49	45.15	5	0	195132	175850	36430.5	76694.2		52522.4	48460.1		70942.6	63752.4								940213	996729	1.39251e+06	1.06776e+06	678140	419382	209152	152139		107793	105573	102266
High	Master Protein	H3BKH6	S-formylglutathione hydrolase OS=Mus musculus OX=10090 GN=Esd PE=1 SV=1	0	39.415	36	5	76	5	1	295	32.8	7.83	85.5	5	0		19962.8	20217.7	16740.8	15905.6	28435.6			517699	184270								1.15545e+06	611202	824972	955286	410862	853956	189145	154916	448898	166655		904602
High	Master Protein	P97371	Proteasome activator complex subunit 1 OS=Mus musculus OX=10090 GN=Psme1 PE=1 SV=2	0	39.413	39	7	143	7	1	249	28.7	5.97	94.37	7	0	2.97242e+06	2.39151e+06	1.84516e+06	2.34926e+06	3.5023e+06	1.81921e+06	5.41394e+06	1.53388e+06	1.92341e+06	1.77815e+06	570801	853282	883794	902338	509910	1.0592e+06	1.00178e+06	5.13978e+06	6.78681e+06	7.49321e+06	5.3343e+06	4.78461e+06	4.96916e+06	2.34006e+06	1.15832e+06	2.27446e+06	1.08544e+06	2.10447e+06	2.78335e+06
High	Master Protein	O54946	DnaJ homolog subfamily B member 6 OS=Mus musculus OX=10090 GN=Dnajb6 PE=1 SV=4	0	39.315	12	3	111	3	1	365	39.8	9.36	206.09	3	0	79709.5									201864	17521.3											44611.1							56408.2
High	Master Protein	Q3THU8	Uncharacterized protein OS=Mus musculus OX=10090 GN=Slc25a3 PE=2 SV=1	0	39.309	27	7	207	7	1	357	39.6	9.19	259.98	7	0	124490	366334	164337	299457	168373	323362	525889	570093	78529.3	15843.1	1816.05							1.67197e+06	1.23216e+06	1.30952e+06	1.02046e+06	676572	567259	4.08908e+06	1.33052e+06	2.07543e+06	2.24945e+06	126165	370287
High	Master Protein	Q9QYB1	Chloride intracellular channel protein 4 OS=Mus musculus OX=10090 GN=Clic4 PE=1 SV=3	0	39.297	35	5	36	5	1	253	28.7	5.59	22	5	0																		72407.5		101270			70562.4	1.33089e+06	336735		250776	105677	160669
High	Master Protein	Q8BFZ9	Erlin-2 OS=Mus musculus OX=10090 GN=Erlin2 PE=1 SV=1	0	39.26	28	6	70	6	1	340	37.8	5.5	68.86	6	0		64055.5		36173.7	166973		36423.8		81461.3	287099	47701							34194.6				70846.9	47017.9	35421.8	15993		51017.8	36011.6
High	Master Protein	P60824	Cold-inducible RNA-binding protein OS=Mus musculus OX=10090 GN=Cirbp PE=1 SV=1	0	39.216	44	5	122	5	1	172	18.6	9.61	71.98	5	0	60733.8						49688.1					199474	476280	482128	327464	424360	459084	412086	89319.1	108940	173301	45542.7	62360.9	123411	39318.9		33202.7
High	Master Protein	P58389	Serine/threonine-protein phosphatase 2A activator OS=Mus musculus OX=10090 GN=Ptpa PE=1 SV=1	0	39.085	37	6	66	6	1	323	36.7	6.39	77.56	6	0				27283	93768.2	392169	58943.6		131789						155362	238091		740866	815748	1.32368e+06	626596	568179	332437	463767	332471		536544		61015
High	Master Protein	Q0VBA4	MCG16976, isoform CRA_c OS=Mus musculus OX=10090 GN=Rpl22l1 PE=2 SV=1	0	39.055	27	3	140	1	1	122	14.5	9.45	194.23	3	0	119988		27006.6				32381.8					1.70873e+06	680079	1.41205e+06	670214	1.38107e+06	1.06465e+06			660793	246720		67102.2	64312.6	99963.2	187569		308474	867601
High	Master Protein	Q543P7	Uncharacterized protein OS=Mus musculus OX=10090 GN=Arl3 PE=1 SV=1	0	39.048	19	3	48	3	1	182	20.5	7.24	71.77	3	0	149844			35406.6		198224												502258	396764	379874	321387	54859.1	83158.8				94073.8	80254.6	33061.1
High	Master Protein	Q5EBJ4	Ermin OS=Mus musculus OX=10090 GN=Ermn PE=1 SV=1	0	39.013	35	6	44	6	1	281	32.1	4.59	39.17	6	0		54978.4		53208.6															189905	228672	927924	364072	352251	2.24278e+06	297003		499825	48036.2	154191
High	Master Protein	Q9R1T2	SUMO-activating enzyme subunit 1 OS=Mus musculus OX=10090 GN=Sae1 PE=1 SV=1	0	38.91	15	3	48	3	1	350	38.6	5.36	98.4	3	0																		699490	591008	488547	161262	373227	154935				216760		63889.2
High	Master Protein	A0A087WQE8	Kinesin-like protein KIF1A OS=Mus musculus OX=10090 GN=Kif1a PE=1 SV=1	0	38.891	7	6	41	4	1	1791	202	5.48	17.08	6	0	1.09637e+06	584621	612265	540259	300707	627327			137860	188711								5.59469e+06	5.21813e+06	6266913	6.78874e+06	3.10314e+06	3.51993e+06	604453	101726		120032
High	Master Protein	Q3UGS1	Uncharacterized protein OS=Mus musculus OX=10090 GN=Nipsnap1 PE=2 SV=1	0	38.83	14	2	91	2	1	319	37.5	8.7	222.81	2	0	256216	318544	103714	223905			556233		91198.9	881612	1.7364e+06											347038	447837	498942		396598	491603	531878
High	Master Protein	P60487	Pyridoxal phosphate phosphatase OS=Mus musculus OX=10090 GN=Pdxp PE=1 SV=1	0	38.782	46	8	103	8	1	292	31.5	5.74	61.16	8	0	138649	114856	62528.8	34635.5	34770.1		99169.2											1.36284e+06	974326	798451	1.69932e+06	555165	930681	782487	321572	368110	449030	99795.3
High	Master Protein	P62071	Ras-related protein R-Ras2 OS=Mus musculus OX=10090 GN=Rras2 PE=1 SV=1	0	38.751	44	6	234	6	1	204	23.4	6.01	211.82	6	0	426876	414482	248120	285004	215432	323686	154543	323591	60796									5.6794e+06	4.31919e+06	5.16094e+06	2.67706e+06	2.45439e+06	1.69572e+06	2.78431e+06	589252	265233	485300	335834	150579
High	Master Protein	Q58E70	Tpm3 protein OS=Mus musculus OX=10090 GN=Tpm3 PE=2 SV=1	0	38.507	33	10	249	0	1	248	29	4.78	195.95	10	8	1.63342e+06	896015	710447	908291	785216	1.78671e+06	1.09634e+06	1.44652e+06	285112	256802	177876		93664.9	90450.8	71718.4		141903	1.80383e+07	9.64614e+06	1.01463e+07	7.17995e+06	5.10778e+06	3.62256e+06	2.39432e+06	346348	174858	878783	28296.3	190440
High	Master Protein	Q3UXS0	Secretory carrier-associated membrane protein OS=Mus musculus OX=10090 GN=Scamp3 PE=1 SV=1	0	38.494	27	4	80	4	1	350	38.6	7.64	157.54	4	0		132732	24951.4	46542.5	107501		122874											2.6776e+06	1.25251e+06	912168	1.18371e+06	904762	364677	518948	95581.1	126282
High	Master Protein	Q60771	Claudin-11 OS=Mus musculus OX=10090 GN=Cldn11 PE=1 SV=1	0	38.428	34	3	287	3	1	207	22.1	7.91	262.5	3	0								24264.7		15360.1	34457.7													1.15827e+07	4.72974e+06	4.90083e+06	6.50763e+06	3.12383e+06	1.42637e+06
High	Master Protein	Q9CPU4	Microsomal glutathione S-transferase 3 OS=Mus musculus OX=10090 GN=Mgst3 PE=1 SV=1	0	38.387	40	3	80	3	1	153	16.9	9.5	156.68	3	0				16008.7		43782.8	248351	176330										5.55014e+06	2.29174e+06	2573837	63890.8	1.42918e+06	216262	1.00868e+06	367180	303975	737626	160695	185180
High	Master Protein	B2RQQ7	CDC42 binding protein kinase beta OS=Mus musculus OX=10090 GN=Cdc42bpb PE=2 SV=1	0	38.154	4	4	73	4	1	1713	194.6	6.46	182.06	4	0	136374	272286	97694.8	132907	58903.2		162941				127674				134351			1.04623e+06	869903	938873	350079	1.01191e+06	122740		341276		184150	39318.1	152864
High	Master Protein	D3YZW1	SLIT-ROBO Rho GTPase-activating protein 1 OS=Mus musculus OX=10090 GN=Srgap1 PE=1 SV=1	0	38.083	7	5	17	3	1	1085	124	6.87	22.62	5	0																		229233	123452	130942	200120		147897
High	Master Protein	A0JNY3	Gephyrin OS=Mus musculus OX=10090 GN=Gphn PE=1 SV=1	0	37.992	15	8	118	8	1	772	83.6	5.76	48.48	8	0	116381	62842.8	44018.9	35356.6	24281.2	236508	160698	102300			19054.1	483083	323008	934215	275575		1.02557e+06	3.34841e+06	2.23884e+06	3.15246e+06	3.21076e+06	1.25782e+06	2.36816e+06	795143	124173		148660	92017.7	67056.6
High	Master Protein	Q9JKF6	Nectin-1 OS=Mus musculus OX=10090 GN=Nectin1 PE=1 SV=3	0	37.893	14	4	66	4	1	515	57	6.35	42.28	4	0	102161	77982.9	53618.4	48072.3	41180.2	114025	31310.5	114471	60199.3					81609.5	60568.2	53786.9	162079	1.0026e+06	252722	213480	134888		132855	206437			45254.1	38801.7	27782.1
High	Master Protein	O70435	Proteasome subunit alpha type-3 OS=Mus musculus OX=10090 GN=Psma3 PE=1 SV=3	0	37.822	33	10	270	10	1	255	28.4	5.44	221.96	10	0	1.74297e+06	976460	1.03269e+06	907054	958979	703948	682890	409369	52881.3	42309.4	38468.1	413447	347222	367351	276400	486598	215763	3.7024e+06	5.39985e+06	7.01031e+06	5.58789e+06	3.23057e+06	3.42908e+06	3.13766e+06	809887	364628	1.04721e+06	205993	152615
High	Master Protein	Q544F6	Cotl1 protein OS=Mus musculus OX=10090 GN=Cotl1 PE=1 SV=1	0	37.775	42	4	254	4	1	142	15.9	5.4	374.38	4	0	419565	323174	455069	245986	215961	559108	745694	482318	191430	84155.9	135512					55149		1.86925e+06	1.67235e+06	2.48352e+06	1.02002e+06	1386054	268754	174455	124096		359799	132394	242807
High	Master Protein	Q5SVP3	MCG22048, isoform CRA_c OS=Mus musculus OX=10090 GN=PSME2b PE=1 SV=1	0	37.673	26	4	55	4	1	239	27	5.76	131.77	4	0	140218	92564.3	147702	82390.3	50842	155946	131362	18535.9	63318.5									2.92396e+06	1.81271e+06	2.54787e+06	1.81829e+06	500114	606932	127726		49182	32530.4
High	Master Protein	Q4VWZ5	Acyl-CoA-binding protein OS=Mus musculus OX=10090 GN=Dbi PE=1 SV=1	0	37.63	30	3	110	3	1	135	15.2	9.13	116.7	3	0	555098	538671	262510	97669.9	84587.4	229242	217721	131014	102559	348186	410307	557206	327059	453961	250447	342704	664084	2.98971e+06	1.72116e+06	3.74755e+06	514247	354654	1.00701e+06	96812.9		188081		62138.6	321089
High	Master Protein	Q9EQQ9-3	Isoform 3 of Protein O-GlcNAcase OS=Mus musculus OX=10090 GN=Mgea5	0	37.587	11	6	204	6	1	954	107.3	5.12	293.27	6	0	453536	247940	194525	590484	112431	469838	29880.8	65470.4	599803	551837	347166		425863	191466				722527	597577	316707	472363	550979	483520	208440	66134.7		256661
High	Master Protein	Q7TQ95	Endoplasmic reticulum junction formation protein lunapark OS=Mus musculus OX=10090 GN=Lnpk PE=1 SV=1	0	37.582	16	4	65	4	1	425	47.5	5.27	62.93	4	0	68170.5		12105.9															2139388	671101	1.6524e+06	495130	246410	543090	76692.1
High	Master Protein	Q80TB8	Synaptic vesicle membrane protein VAT-1 homolog-like OS=Mus musculus OX=10090 GN=Vat1l PE=1 SV=2	0	37.553	22	8	92	8	1	417	45.8	5.06	36.38	8	0	19388.2			14648.4		7386.52				3311.89		116438						158699	238837	182499	243468	176024	39092.9	106683	79535.6		12332.8		119978
High	Master Protein	P08414	Calcium/calmodulin-dependent protein kinase type IV OS=Mus musculus OX=10090 GN=Camk4 PE=1 SV=2	0	37.492	12	3	47	3	1	469	52.6	4.93	64.65	3	0																		587422	834228	914439	1.03429e+06	464030	451006	216057	33672.2		60231.9	74716.9	64855.9
High	Master Protein	Q3TJB4	Uncharacterized protein OS=Mus musculus OX=10090 GN=Sh3gl1 PE=2 SV=1	0	37.411	18	4	120	3	1	368	41.5	5.72	152.65	4	0	232717		111711	79699.7		198269	10405.8		144620	68407.6								1.1741e+06	610003	542604	569855	69824.9	310723	574644					8707.13
High	Master Protein	Q9D1M0	Protein SEC13 homolog OS=Mus musculus OX=10090 GN=Sec13 PE=1 SV=3	0	37.126	29	5	29	5	1	322	35.5	5.38	28.54	5	0
High	Master Protein	Q3U9A8	SH3 domain-binding glutamic acid-rich-like protein OS=Mus musculus OX=10090 GN=Sh3bgrl PE=2 SV=1	0	36.956	59	4	188	4	1	114	12.7	5.05	146.55	4	0	155499	140079	214978	101343	203454	90127.2	153712	115125										665926	1.01507e+06	753883	629034	192370	288318	350447		100432
High	Master Protein	Q3UH60	Disco-interacting protein 2 homolog B OS=Mus musculus OX=10090 GN=Dip2b PE=1 SV=1	0	36.952	7	6	39	4	1	1574	171	8.09	13.48	6	1	101080	79069.5			27442	78862	56973.3											104522		89233.4	511097	516683	743915	301616	61476.2		64999.5
High	Master Protein	Q8BH80	Vesicle-associated membrane protein, associated protein B and C OS=Mus musculus OX=10090 GN=Vapb PE=1 SV=1	0	36.724	44	9	137	8	1	243	26.9	7.78	84.64	9	1	155176	29968.8	74806.6	86723.3	148486	40498.6	1454.71				4948.71	11873.9	11759.7	14439.5	17907.7	10506.6	40775.1	347472	31235.7	584127	132512	35557.7	713731	93428.9	38025	47843.9	85449.3	37073.8
High	Master Protein	Q9D898	Actin-related protein 2/3 complex subunit 5-like protein OS=Mus musculus OX=10090 GN=Arpc5l PE=1 SV=1	0	36.629	25	2	27	2	1	153	17	6.8	29.02	2	0																													125297
High	Master Protein	O70503	Very-long-chain 3-oxoacyl-CoA reductase OS=Mus musculus OX=10090 GN=Hsd17b12 PE=1 SV=1	0	36.622	28	7	114	7	1	312	34.7	9.52	82.15	7	0	235927	61507.5	72928.4	79769.8		120189	44882.5	59207.2	10138.7									232829	177595	705586	97159.5	111210	49988	140650	53952.6
High	Master Protein	P97355	Spermine synthase OS=Mus musculus OX=10090 GN=Sms PE=1 SV=1	0	36.591	27	5	71	5	1	366	41.3	5.06	89.49	5	0									34745.1																			31213.4
High	Master Protein	Q8CGB9	Insulin degrading enzyme OS=Mus musculus OX=10090 GN=Ide PE=2 SV=1	0	36.535	9	5	87	5	1	1019	117.6	6.52	68.5	5	0	57990.2	86288.3	66971.6	99122.3	233440	101527	164122		92174.8	109918			88072.6	102260	132447		154790	207525			192394	15534.9	417493	489228	131937	842519	592324	360871	765387
High	Master Protein	Q6ZWR0	MCG5466 OS=Mus musculus OX=10090 GN=Rap2b PE=1 SV=1	0	36.437	51	6	154	2	1	183	20.5	4.81	65.09	6	0	406978	297658	129779	238933	151100	237095	215148	73607			4677.41								554594	600958	232785	199990	210310	619099	202742		249129	622864	256795
High	Master Protein	P01831	Thy-1 membrane glycoprotein OS=Mus musculus OX=10090 GN=Thy1 PE=1 SV=1	0	36.427	31	4	418	4	1	162	18.1	8.97	606.93	4	0	54246.4	93811.2	19457.7	61807.5		361452	860079	547089		92244.4	52107.7	118058	90886.2	84487.8	81710.6	63110	118845	9.25159e+06	6.45527e+06	1.01853e+07	4.57137e+06	3.17506e+06	2.55423e+06	1.02865e+07	5.34397e+06	5.61166e+06	9.62068e+06	2.20194e+06	3.23795e+06
High	Master Protein	Q91Z67	SLIT-ROBO Rho GTPase-activating protein 2 OS=Mus musculus OX=10090 GN=Srgap2 PE=1 SV=2	0	36.422	10	7	31	4	1	1071	120.7	6.64	24.59	7	2	311511	518100	411960	255191	166334		367564	613672	147606		63613.4							2.40797e+07	1.45534e+07	2.44373e+07	1.80866e+07	1.10076e+07	1.08032e+07	2.74765e+06	403251		232927
High	Master Protein	P62858	40S ribosomal protein S28 OS=Mus musculus OX=10090 GN=Rps28 PE=1 SV=1	0	36.283	77	7	197	7	1	69	7.8	10.7	216.84	7	0	1.19107e+06	593230	603532	853631	432180	776166	428419	568579	36582.8		78001.8	954094	837491	145443	875812	1.13692e+06	912061	8606470	4.2186e+06	6.0863e+06	5.21984e+06	2.5302e+06	3.08496e+06	1.93829e+06	260223		619032	158103	206246
High	Master Protein	P62751	60S ribosomal protein L23a OS=Mus musculus OX=10090 GN=Rpl23a PE=1 SV=1	0	36.281	33	5	118	5	1	156	17.7	10.45	116.85	5	0	721843	294816	278366	527660	199492	525886	311868		4190.9	124763	148107	512009	176225	785930	486320	178917	1.46381e+06	6.47702e+06	3.44928e+06	3.92034e+06	2.58866e+06	1.55873e+06	1.32629e+06	1.0159e+06	443946	320024	217192	31864.3	76184.7
High	Master Protein	Q61081	Hsp90 co-chaperone Cdc37 OS=Mus musculus OX=10090 GN=Cdc37 PE=1 SV=1	0	36.269	14	4	64	4	1	379	44.6	5.34	59.44	4	0	169861		61214.2	110839	133365	157669	63014.5	26071.4						160712		42631		3.36817e+06	1.41428e+06	1.70684e+06	1.1327e+06	215886	100900	576961	66212.1		109180	13505.5	21986.9
High	Master Protein	Q9JJV2	Profilin-2 OS=Mus musculus OX=10090 GN=Pfn2 PE=1 SV=3	0	36.234	55	5	392	5	1	140	15	6.99	494.79	5	0	831936	835340	548450	674802	347562	1.04613e+06	716051	706101	146806	44337.5		132635	14416.2			73041.3	154632	1.21147e+07	7.31433e+06	9.88012e+06	5.19476e+06	4.69342e+06	3.89565e+06	4.60006e+06	1.36579e+06	123686	1.44187e+06	364591	995945
High	Master Protein	Q3TL10	Uncharacterized protein OS=Mus musculus OX=10090 GN=Etf1 PE=2 SV=1	0	36.176	27	6	50	6	1	437	48.9	5.83	28.56	6	0												69476.7					87084.7
High	Master Protein	A2A9M4	Dedicator of cytokinesis protein 7 OS=Mus musculus OX=10090 GN=Dock7 PE=1 SV=2	0	36.133	7	9	3167	9	1	2130	241.3	6.76	74.86	9	0	303961	203539	8248.76	568537	10344.4	149707	403233	3.41311e+07	6.43275e+06	2.21848e+06	1.14435e+06	19652.6	19424.3					1.19945e+06	1.95084e+06	3.75495e+06	2.36893e+06	818544	2.04165e+06	152563	247693		83994.4	653980	1.49447e+07
High	Master Protein	Q3UHK6-3	Isoform 3 of Teneurin-4 OS=Mus musculus OX=10090 GN=Tenm4	0	36.114	3	5	30	5	1	2833	314.5	6.48	16.51	5	0
High	Master Protein	Q9JKB1	Ubiquitin carboxyl-terminal hydrolase isozyme L3 OS=Mus musculus OX=10090 GN=Uchl3 PE=1 SV=2	0	35.942	34	5	148	5	1	230	26.1	5.05	187.28	5	0	241747	85222.9	54521.6	65772.2	214021	225731	102539	154830										4.95123e+06	2.13293e+06	2.3886e+06	762154	672410	1.05565e+06	291130			83493.1		36180
High	Master Protein	Q91VK1	Basic leucine zipper and W2 domain-containing protein 2 OS=Mus musculus OX=10090 GN=Bzw2 PE=1 SV=1	0	35.857	16	5	113	5	1	419	48	6.68	210.6	5	0	346477	191120	172641	204840	44621.2	11675.7	27664.2	195214			12909.4							3.52692e+06	1.5679e+06	2.01513e+06	1.76492e+06	823570	1.09718e+06	243650		207170	191022
High	Master Protein	Q3UFX6	Uncharacterized protein OS=Mus musculus OX=10090 GN=Mgll PE=2 SV=1	0	35.825	23	5	42	5	1	339	37.5	8.66	48.55	5	0	64153.2								30897											422608		279655		976053	516261	290850	489798		189172
High	Master Protein	H3BLD9	Zinc finger protein 428 OS=Mus musculus OX=10090 GN=Zfp428 PE=1 SV=1	0	35.759	31	4	76	4	1	189	20.4	4.23	72.9	4	0	120997	71786.2	100532	54617.5	47280.3	148009	70328.7	122748										3.93143e+06	1.61629e+06	2.13693e+06	1.75885e+06	880743	1.78615e+06
High	Master Protein	P29699	Alpha-2-HS-glycoprotein OS=Mus musculus OX=10090 GN=Ahsg PE=1 SV=1	0	35.754	20	3	125	3	1	345	37.3	6.51	278.62	3	0	38553.9	82699.8	39311.3	362506		143603	109492		76651.7		143758						303371	1.39017e+06	702481	922398	357990	371709	225692						17864.2
High	Master Protein	Q9DAW9	Calponin-3 OS=Mus musculus OX=10090 GN=Cnn3 PE=1 SV=1	0	35.604	30	7	90	7	1	330	36.4	5.72	43.11	7	0	147288	22247.8		633892	62006		79917.1	65859.9										5.34955e+06	2.34832e+06	2.56899e+06	1.10243e+06	1.05256e+06	592219		721991		1.18991e+06
High	Master Protein	Q5DTG0	Phospholipid-transporting ATPase (Fragment) OS=Mus musculus OX=10090 GN=Atp8a1 PE=2 SV=1	0	35.589	11	9	84	9	1	1195	134.6	7.05	37.82	9	0					57602			102188										1.11141e+06	418650	1.27457e+06	1.16842e+06	173314	328549	434646		53260.8
High	Master Protein	P61202	COP9 signalosome complex subunit 2 OS=Mus musculus OX=10090 GN=Cops2 PE=1 SV=1	0	35.535	21	5	83	5	1	443	51.6	5.53	116.45	5	0						51373.1	57943											668678	253839			94592.2	65559.7
High	Master Protein	Q2UZW7	Microtubule-associated protein OS=Mus musculus OX=10090 GN=Mapre3 PE=1 SV=1	0	35.431	36	9	194	1	1	281	31.9	5.54	112.45	9	5	814364	895740	263998	728678	1.61998e+06		930340	282602	554260		127177	61073.8						1.99887e+06	1.12649e+06	1.55139e+06	2.24798e+06	1.28494e+06	2.16041e+06	2.93962e+06	2.33012e+06	2.63651e+06	2.26924e+06	1.03125e+06	2.09586e+06
High	Master Protein	Q3UXJ3	Uncharacterized protein (Fragment) OS=Mus musculus OX=10090 GN=Hnrnpll PE=2 SV=1	0	35.426	24	4	41	4	1	244	24.8	4.56	49.72	4	0																		917981	469431	349942	210050	50544.3	76346	52321.2
High	Master Protein	Q8BIE6-2	Isoform 2 of FERM domain-containing protein 4A OS=Mus musculus OX=10090 GN=Frmd4a	0	35.359	8	5	37	5	1	1042	116.4	9.03	45.66	5	0																		541411	157639	811942	230806	112452
High	Master Protein	Q8K2C9	Very-long-chain (3R)-3-hydroxyacyl-CoA dehydratase 3 OS=Mus musculus OX=10090 GN=Hacd3 PE=1 SV=2	0	35.117	28	6	51	6	1	362	43.1	9.13	29.23	6	0					53074.3							244338	159741	21266.1	18648.5	18856.9	22735.8	85935.9							16451.6
High	Master Protein	E9PUI5	Formin-binding protein 1-like OS=Mus musculus OX=10090 GN=Fnbp1l PE=1 SV=1	0	35.094	11	5	105	5	1	609	70.4	6.73	119.6	5	0	1.46215e+06	717753	839241	335464	576697	115525	423373		82261.4	24615.8	20111.4	251880	285267	434803	501181	315785	783611	2.3666e+06	1.6076e+06	696425	765601	985803	1.44902e+06	770684	132746	96401	54072.2	98790.2	59229.2
High	Master Protein	Q8BXK8	Arf-GAP with GTPase, ANK repeat and PH domain-containing protein 1 OS=Mus musculus OX=10090 GN=Agap1 PE=1 SV=1	0	35.056	10	6	57	4	1	857	94.4	7.94	51.2	6	0	33257.5				30614.9		35995.4											260923	80470.4	72287.4
High	Master Protein	P35585	AP-1 complex subunit mu-1 OS=Mus musculus OX=10090 GN=Ap1m1 PE=1 SV=3	0	35.048	22	6	115	6	1	423	48.5	7.3	141.12	6	0	296038	71091.5									17946							3.84898e+06	1.95349e+06	2.42031e+06	2.29434e+06	1.1304e+06	1.24887e+06	74512.4	25874.7	137319			39188.2
High	Master Protein	Q99L43	Phosphatidate cytidylyltransferase 2 OS=Mus musculus OX=10090 GN=Cds2 PE=1 SV=1	0	34.997	16	5	115	5	1	444	51.3	7.05	176.39	5	0	195471	121073	237616	112632	119969	18830.3	67359.9	73038.4	3173.3				43862.4	37281.9		119261		2.26103e+06	1.05116e+06	866871	959223	529797	1.23834e+06	1.12186e+06		142890		19522.4
High	Master Protein	E9PUQ0	Ephrin type-A receptor 5 OS=Mus musculus OX=10090 GN=Epha5 PE=1 SV=1	0	34.98	8	5	49	4	1	1040	114.9	6.73	33.1	5	0		202870	89067.3	310407		54621.5		58235.1	79849.5													89175.8
High	Master Protein	G5E924	Heterogeneous nuclear ribonucleoprotein L (Fragment) OS=Mus musculus OX=10090 GN=Hnrnpl PE=1 SV=1	0	34.969	19	5	48	5	1	615	66.9	8.18	29.71	5	0												127869	160042	122110		429224							36215.7			108954			103631
High	Master Protein	Q8C167	Prolyl endopeptidase-like OS=Mus musculus OX=10090 GN=Prepl PE=1 SV=1	0	34.868	13	5	33	5	1	725	83.1	6.65	30.3	5	0																		169693	83768.4	171908	137221		113461	55878.2	20658.2
High	Master Protein	Q9CQK2	40S ribosomal protein S24 OS=Mus musculus OX=10090 GN=Rps24 PE=2 SV=1	0	34.848	40	6	198	6	1	134	15.5	10.8	158.41	6	0	1.8536e+06	975537	505134	3.08531e+06	793140	81885.5	347026	351591	39069.8		11559.8	2.51953e+06	724307	1.60863e+06	1.4091e+06	1.54143e+06	1.73908e+06	4.21038e+06	2.94638e+06	1.57615e+06	3.00754e+06	2.94804e+06	2.66853e+06	2.08659e+06	1.22118e+06	942760	1.90708e+06	418724	570329
High	Master Protein	E9Q7Q3	Tropomyosin alpha-3 chain OS=Mus musculus OX=10090 GN=Tpm3 PE=1 SV=1	0	34.721	23	7	202	0	1	248	28.7	4.72	195.95	7	1						39040.2															75880.7	30052	544163		221211
High	Master Protein	P30416	Peptidyl-prolyl cis-trans isomerase FKBP4 OS=Mus musculus OX=10090 GN=Fkbp4 PE=1 SV=5	0	34.71	25	8	116	8	1	458	51.5	5.72	90.06	8	0	479066	185049	130658	50939.2	52490		79825	115798										4.62909e+06	2.06849e+06	2.29777e+06	2.37582e+06	843425	1.0833e+06	1.36385e+06	706509	131813	103413	98782.7
High	Master Protein	P56387	Dynein light chain Tctex-type 3 OS=Mus musculus OX=10090 GN=Dynlt3 PE=1 SV=1	0	34.649	78	4	64	4	1	116	12.9	5.12	75.59	4	0										23603.7							23457.5	220770						905681	340614	400769		345712
High	Master Protein	Q6PFA2	Clathrin light chain OS=Mus musculus OX=10090 GN=Clta PE=1 SV=1	0	34.635	25	5	65	1	1	218	23.6	4.5	67.39	5	0	99131.9		28358.9		27559	48383.7												508169	279900					129011
High	Master Protein	Q9DCT8	Cysteine-rich protein 2 OS=Mus musculus OX=10090 GN=Crip2 PE=1 SV=1	0	34.626	51	5	196	5	1	208	22.7	8.63	240.94	5	0	23231.9	18309.9	52354.8	45809.5	179279	77567.4	213852	118032	16972.9	237380	230752	232031	202056	258570	121856	135890	292723	2.89514e+06	1.4951e+06	3.77827e+06	960431	1.26081e+06	1.16408e+06	197137	121222	83880.3	132379	24845	11452.7
High	Master Protein	D3Z2H9	Uncharacterized protein OS=Mus musculus OX=10090 GN=Tpm3-rs7 PE=3 SV=1	0	34.534	32	9	223	1	1	248	29	4.81	180.05	9	0	228723			96408.2	77662.3													3.80283e+06	2.57952e+06	3666109	1.59784e+06	2.12803e+06		162111			104444
High	Master Protein	Q3TIC8	Uncharacterized protein OS=Mus musculus OX=10090 GN=Uqcrc1 PE=2 SV=1	0	34.505	16	5	93	5	1	480	52.7	6.1	86.52	5	0	120423	37071.8	51024.1		22464.4	152177	177193	104491	33944.1									1.59316e+06	825793	1.47195e+06	1.32478e+06	811145	656809	1.26393e+06	672570	277021	308107	43106.8	161267
High	Master Protein	Q54AH9	Beta-2-globin (Fragment) OS=Mus musculus OX=10090 GN=Hbb-b2 PE=2 SV=1	0	34.503	36	5	847	1	1	146	15.7	8.05	800.65	5	0	376633	231520	119615	52417.5	1.03268e+06	1.37213e+06	186061	1.31249e+06	29149.6									2.30004e+06	2.50445e+06	2.30945e+06	165459	138388	766277	130857			239663		16795.6
High	Master Protein	Q3U3N7	Uncharacterized protein OS=Mus musculus OX=10090 GN=St13 PE=2 SV=1	0	34.423	21	7	125	7	1	371	41.7	5.26	93.09	7	0	980969	739857	591257	537209	644247	622262	561028	694584	103470	45638	64041	77882.1	44338.1	67612.9	92358.2	59797.5	85024.5	1.1361e+07	5.94179e+06	5.78358e+06	2.6682e+06	3.05409e+06	3.49079e+06	1.83014e+06	498375	55932.8	369997	41403.1	52056.4
High	Master Protein	Q5EBP9	Tripartite motif-containing 28 OS=Mus musculus OX=10090 GN=Trim28 PE=2 SV=1	0	34.421	18	8	84	8	1	834	88.8	5.77	79.27	8	0	174756	119090	51384.8	1.34012e+06	112473		326438	88748.7										1.49772e+06	863822	418078	332839	449864	159126	24185.7		199994	440487
High	Master Protein	Q7TPG2	Phosphodiesterase OS=Mus musculus OX=10090 GN=Pde10a PE=3 SV=1	0	34.388	11	5	31	5	1	797	90.2	6.65	38.15	5	0				69834.9		175709	66071											96826.8	204163			186763	159886	64782.4	102452		77299.5	72869.1
High	Master Protein	A0A1W2P7Q9	Myosin light polypeptide 6 OS=Mus musculus OX=10090 GN=Myl6 PE=1 SV=1	0	34.387	51	8	125	8	1	158	17.7	4.65	101.4	8	0	587166	311188	265149	234221	248475	280288	269842	371804	40842.2		13488.7	58135.5	54483.7					7.77492e+06	3.72913e+06	4.1493e+06	5.27456e+06	2.36213e+06	2.23745e+06	2.38729e+06	665981	601417	374978		55771.6
High	Master Protein	Q6A0D4	Raftlin OS=Mus musculus OX=10090 GN=Rftn1 PE=1 SV=4	0	34.344	16	5	50	5	1	554	61.5	7.68	24.89	5	0	973802	585669	751499	696904	676852	994452	506479	554581	175731		174791		105228	131413	75008.3	130952	94928.5	1.23672e+07	9.89402e+06	1.57126e+07	7.85453e+06	5.30861e+06	3.3671e+06	4.4432e+06	64394.8		698931	255867	112081
High	Master Protein	Q8BJY1	26S proteasome non-ATPase regulatory subunit 5 OS=Mus musculus OX=10090 GN=Psmd5 PE=1 SV=4	0	34.267	24	6	52	6	1	504	55.9	5.21	49.21	6	0	266532			29923.7	279546			179820																					21147.1
High	Master Protein	A0A1L1SUR7	Phosphatidylinositol-binding clathrin assembly protein (Fragment) OS=Mus musculus OX=10090 GN=Picalm PE=1 SV=1	0	34.165	20	5	63	1	1	404	42.3	7.61	61.07	5	0
High	Master Protein	P23819-3	Isoform 3 of Glutamate receptor 2 OS=Mus musculus OX=10090 GN=Gria2	0	34.02	6	4	80	3	1	939	104.5	7.87	82.22	4	0	38207.5	52843.2	53606.9	3013.02	16739.3	249009	170281			7745.47	8174.68							1.05948e+06	960431	1.81174e+06	1.3187e+06	87733.4	764279	414024	198639	195598	49882.1
High	Master Protein	Q922P8	Transmembrane protein 132A OS=Mus musculus OX=10090 GN=Tmem132a PE=1 SV=2	0	33.961	10	5	24	5	1	1018	110.2	5.63	20.59	5	0						108550
High	Master Protein	Q9EPL8	Importin-7 OS=Mus musculus OX=10090 GN=Ipo7 PE=1 SV=2	0	33.956	10	6	51	6	1	1038	119.4	4.82	35.47	6	0	162055	66591		104246	83726.1	86920.3				15560								1.08994e+06	817291	941240	574974	611540	179402		81733.3	47034.5			9618.26
High	Master Protein	Q64337	Sequestosome-1 OS=Mus musculus OX=10090 GN=Sqstm1 PE=1 SV=1	0	33.906	18	4	65	4	1	442	48.1	5.21	72.51	4	0			88736.2															2.65927e+06	1.41362e+06	1.70093e+06	49762.7	503561	107478
High	Master Protein	Q7TNL5	Serine/threonine-protein phosphatase 2A 56 kDa regulatory subunit OS=Mus musculus OX=10090 GN=Ppp2r5d PE=2 SV=1	0	33.879	13	5	42	2	1	595	69.1	7.96	28.52	5	0									37865.1										142213	459507	193968	72887	146529	28247.4			7048.15		97499.2
High	Master Protein	P63024	Vesicle-associated membrane protein 3 OS=Mus musculus OX=10090 GN=Vamp3 PE=1 SV=1	0	33.86	39	4	415	1	1	103	11.5	8.5	870.81	4	0
High	Master Protein	Q3KN99	Synapsin III OS=Mus musculus OX=10090 GN=Syn3 PE=2 SV=1	0	33.859	20	7	51	7	1	579	63.3	9.38	25.98	7	0	344472	264468	75192.3	215747	63572.7	174261	270623	391558	103276	16079.1								3.2181e+06	2.04342e+06	3.10284e+06	1.84117e+06	1.61075e+06	1.29323e+06	1.26022e+06	7318.63		33694.8	125042	123646
High	Master Protein	Q99KW9	T-cell immunomodulatory protein OS=Mus musculus OX=10090 GN=Itfg1 PE=1 SV=2	0	33.854	15	5	52	5	1	610	67.4	5.73	62.04	5	0		39991.3						75136.5										717446	772620		53801.4	182061	306908	137173	35038	62820.6			254565
High	Master Protein	Q8R050	Eukaryotic peptide chain release factor GTP-binding subunit ERF3A OS=Mus musculus OX=10090 GN=Gspt1 PE=1 SV=2	0	33.848	14	4	71	2	1	636	68.6	5.21	108.44	4	0					67679.2				50842	195192			566873	528828	484914			349445	236261	739606		463266	131646	253840	66048.8	92709.8	172386		115439
High	Master Protein	Q505D9	Tripartite motif-containing protein 67 OS=Mus musculus OX=10090 GN=Trim67 PE=2 SV=1	0	33.833	10	3	39	3	1	768	82.7	7.08	36.2	3	0		16825.6																451231	481755	440066	148642	216323	152146
High	Master Protein	P24668	Cation-dependent mannose-6-phosphate receptor OS=Mus musculus OX=10090 GN=M6pr PE=1 SV=1	0	33.674	24	4	111	4	1	278	31.2	5.39	214.03	4	0		198864	117347															1.28923e+06	561472	211990	448840	153013		424206	169833		518021	101256	60738.8
High	Master Protein	Q9ES97	Reticulon-3 OS=Mus musculus OX=10090 GN=Rtn3 PE=1 SV=2	0	33.613	7	5	272	3	1	964	103.8	4.92	138.53	5	1	4.07372e+06	2.20098e+06	1.78109e+06	2.75482e+06	2.95095e+06	1.1069e+06	2.11299e+06	1.61344e+06				127682		72036.1				2.21047e+07	1.43297e+07	1.91182e+07	1.52577e+07	9.90188e+06	5.22964e+06	5.42738e+06	3.06216e+06	2.51672e+06	1.69965e+06	848859	450831
High	Master Protein	Q8VEH3	ADP-ribosylation factor-like protein 8A OS=Mus musculus OX=10090 GN=Arl8a PE=1 SV=1	0	33.591	70	10	150	3	1	186	21.4	7.77	58.99	10	5	467846	539597	159803	74504.9	364843	143804	477001	100524		14848.8		101407	227657	198914	169516	299373	376680	2.21679e+06	1.29679e+06	5.66002e+06	1.91092e+06	1.268e+06	1.63106e+06	707322	171887	924501	30535	95194.9	145753
High	Master Protein	Q6ZQ84	MKIAA0617 protein (Fragment) OS=Mus musculus OX=10090 GN=mKIAA0617 PE=3 SV=1	0	33.498	12	7	84	7	1	792	91.2	8.68	23.69	7	0	129485		113876	54401	99175.9	97361.2												1.19054e+06	927754	844949	1.02634e+06	419881	738613	197015				76840
High	Master Protein	Q69ZY2	MKIAA0830 protein (Fragment) OS=Mus musculus OX=10090 GN=Endod1 PE=2 SV=1	0	33.384	12	4	105	4	1	591	64.6	6.54	129.64	4	0																		749669	55245.2				161423	102413			438524
High	Master Protein	Q9JLN9	Serine/threonine-protein kinase mTOR OS=Mus musculus OX=10090 GN=Mtor PE=1 SV=2	0	33.372	4	5	34	5	1	2549	288.6	7.17	80.84	5	0		65127.2					43372.3					217600		304804				711969	333337	1.05871e+06	392107	346145	275746	155099	123675		270330
High	Master Protein	Q9DBR1	5'-3' exoribonuclease 2 OS=Mus musculus OX=10090 GN=Xrn2 PE=1 SV=1	0	33.368	13	7	31	7	1	951	108.6	7.59	11.57	7	0													94854.3			131740			55458.4	53502.9	70568.6	20999.8	71522.3
High	Master Protein	P63216	Guanine nucleotide-binding protein G(I)/G(S)/G(O) subunit gamma-3 OS=Mus musculus OX=10090 GN=Gng3 PE=1 SV=1	0	33.366	69	3	312	3	1	75	8.3	7.78	517.47	3	0	1.39495e+06	1.05808e+06	620665	817408	766730	511670	388144	584797	61173.7	9755.23	49516.8							1.12619e+07	4.9324e+06	5.86408e+06	5.44723e+06	3.04579e+06	2.6022e+06	4.92135e+06	1.63457e+06	1.29409e+06	986810	426879	182382
High	Master Protein	Q8C0E2	Vacuolar protein sorting-associated protein 26B OS=Mus musculus OX=10090 GN=Vps26b PE=1 SV=1	0	33.363	23	6	43	6	1	336	39.1	7.37	23.82	6	0	97877.9	21042.2	30564.1		9448.4					87920.7	21747.6							972077	718407	1.42352e+06	684973	368020	462830	320969	84420.2
High	Master Protein	Q3V244	Uncharacterized protein OS=Mus musculus OX=10090 GN=Eif4h PE=2 SV=1	0	33.334	38	7	80	7	1	248	27.3	8.07	36.53	7	0	447056	328901	264440	187038	382925	182195		16093.6	253765	144084	21706.6		166258	116067				129762	201435	372191	610366	105307	252132	467592		102106	322527	143135	265784
High	Master Protein	Q8K2Q7	BRO1 domain-containing protein BROX OS=Mus musculus OX=10090 GN=Brox PE=1 SV=1	0	33.273	23	4	30	4	1	411	46.2	7.69	34.23	4	0										125409
High	Master Protein	Q9CX86	Heterogeneous nuclear ribonucleoprotein A0 OS=Mus musculus OX=10090 GN=Hnrnpa0 PE=1 SV=1	0	33.186	20	5	284	4	1	305	30.5	9.31	236.76	5	0	297089	23031.3	12294.2	32510.7	170428	139593	263392	202781	104637	15159.9	46518.1	381973	271375	169673	175376	152694	170447	2.80739e+06	1.24848e+06	2.47836e+06	1.46641e+06	1.01073e+06	993912	403898	90937.2	95383.6	70202.5		14276.4
High	Master Protein	Q9D2P8	Myelin-associated oligodendrocyte basic protein OS=Mus musculus OX=10090 GN=Mobp PE=1 SV=1	0	33.166	30	5	93	5	1	170	19.2	11.14	34.43	5	0				34052.8					33219.5		6131.59									52024.5				1.81702e+06	553588	556175	1.68495e+06	186694	134138
High	Master Protein	O70310	Glycylpeptide N-tetradecanoyltransferase 1 OS=Mus musculus OX=10090 GN=Nmt1 PE=1 SV=1	0	33.138	15	5	80	3	1	496	56.9	8	112.61	5	1	38303.7		35748.7			50149.3		43397.5			8589.38					68350.3		175153	137463	163188				600177	119041	335532	121563		383099
High	Master Protein	Q9JIF7	Coatomer subunit beta OS=Mus musculus OX=10090 GN=Copb1 PE=1 SV=1	0	32.993	6	3	56	3	1	953	107	6	99.54	3	0																		1.02733e+06	200006	655419	264405	75912.8
High	Master Protein	Q3UHW5	Uncharacterized protein OS=Mus musculus OX=10090 GN=Rab8a PE=2 SV=1	0	32.951	38	8	554	2	1	208	23.6	8.5	391.37	8	0	90550.3	112495			113394		79468.6											54599.1
High	Master Protein	P61922	4-aminobutyrate aminotransferase, mitochondrial OS=Mus musculus OX=10090 GN=Abat PE=1 SV=1	0	32.891	12	4	30	4	1	500	56.4	8.09	35.82	4	0						59108.8		42139.6			3209.06							117340	66782	310345	33356.3			974162	271633		609963		50723.5
High	Master Protein	Q8BG39	Synaptic vesicle glycoprotein 2B OS=Mus musculus OX=10090 GN=Sv2b PE=1 SV=1	0	32.826	6	5	61	5	1	683	77.4	5.57	58.71	5	0	35581.6	9861.37		50316	53090.6	55140.1												357780	110790	223391	22481.6	52277.2		282151	305845	238903	666073	229288	333681
High	Master Protein	J3QMG3	Voltage-dependent anion-selective channel protein 3 OS=Mus musculus OX=10090 GN=Vdac3 PE=1 SV=1	0	32.81	31	6	90	6	1	284	30.8	8.79	70.27	6	0	17088.6	190177		187935	15694.9		616278	133511	22418.8		43897.4							1.64073e+06	867358	747940	844673	327346	594854	2.07731e+06	649659	829408	1.61393e+06	52840.9	21306
High	Master Protein	P26041	Moesin OS=Mus musculus OX=10090 GN=Msn PE=1 SV=3	0	32.769	12	7	65	2	1	577	67.7	6.6	47.41	7	0	96605	4621.04	13815.6	18504.3		30027.7	43623.7	35291.6										646919	1.07337e+06	863518	679555	261896	389372	284005	116882		26891.5
High	Master Protein	Q3TK95	Uncharacterized protein OS=Mus musculus OX=10090 GN=Eif4e PE=1 SV=1	0	32.764	52	6	47	6	1	217	25	6.15	21.2	6	0													37369.3						134299	103277		26136.6					40712.4	18145.2
High	Master Protein	Q3V0Z8	Uncharacterized protein (Fragment) OS=Mus musculus OX=10090 GN=Ddx5 PE=2 SV=1	0	32.742	16	10	63	9	1	690	76.7	8.6	10.29	10	1	144075		79513.3	120132	73454.2	7161.14	48731.5		16389.3	7620.53	1367.29	128480	94513.4	56359.2		86337.9	39280.2	2.20471e+06	1.26418e+06	2.88675e+06	253070	158404	830821	612743	181654	68803.8	151868	20966.7	24507.1
High	Master Protein	Q6ZWV7	60S ribosomal protein L35 OS=Mus musculus OX=10090 GN=Rpl35 PE=1 SV=1	0	32.671	41	7	329	7	1	123	14.5	11.05	324.58	7	0	1.11803e+06	549796	367024	951226	522619	132696	522686	373433	15405.6	124361	122402	468528	1.04146e+06	1.0978e+06	723724	1.14206e+06	1.21977e+06	7.77145e+06	4.62475e+06	9.99733e+06	3.9441e+06	2.94766e+06	2.23269e+06	2.75382e+06	1.07724e+06	387133	1.68521e+06	79389.3	17620.9
High	Master Protein	P59999	Actin-related protein 2/3 complex subunit 4 OS=Mus musculus OX=10090 GN=Arpc4 PE=1 SV=3	0	32.615	39	5	64	5	1	168	19.7	8.43	34.46	5	0	1.06835e+06	722702	161681	801121	903485	150230	995507		17881.4						9614.08		13132.2	3.79443e+06	4.18308e+06	4.75906e+06	1.74736e+06	2.34869e+06	2.34143e+06	1.81281e+06	894351	599469	2.45838e+06	197477	235871
High	Master Protein	P70208	Plexin-A3 OS=Mus musculus OX=10090 GN=Plxna3 PE=1 SV=2	0	32.603	6	7	44	7	1	1872	207.8	7.09	17.26	7	0		14407.6	18147.9	161967	39346.9			36663.7	90407.8			21359.1		19213.5		60553	225633				470998	215356						46472.5
High	Master Protein	Q9CRD2	ER membrane protein complex subunit 2 OS=Mus musculus OX=10090 GN=Emc2 PE=1 SV=1	0	32.578	21	3	27	3	1	297	34.9	6.81	21.75	3	0		138456								88505.8								110028			166125	75097.2	176978	150041
High	Master Protein	A2AVR9	Dynein light chain roadblock OS=Mus musculus OX=10090 GN=Dynlrb1 PE=1 SV=1	0	32.542	64	5	182	5	1	104	11.9	6.06	131.69	5	0	579939	510161	615644	159488	29373.7	98381.5	614910	47626.7	25603.9	5985.69	125613	695796	182635	335044	181428	159307	183382	6.04296e+06	2.52468e+06	4.69402e+06	2.93572e+06	1.37014e+06	1.45208e+06	636538	40796	543861	746437	206325	29652.6
High	Master Protein	Q3TCP5	Uncharacterized protein OS=Mus musculus OX=10090 GN=Ezr PE=2 SV=1	0	32.535	12	7	105	3	1	586	69.4	6.3	49.69	7	0	47812.7		32632.7			65158.4	85821.9				36328			24800.8		103634	164713	1.66054e+06	1.20774e+06	1482326	806123	784060	242068	233580		163491			40074.7
High	Master Protein	P00493	Hypoxanthine-guanine phosphoribosyltransferase OS=Mus musculus OX=10090 GN=Hprt1 PE=1 SV=3	0	32.483	39	5	62	5	1	218	24.6	6.68	103.64	5	0			37689	55531.8		388291					62796.3			229488	200784		369994	485190	251809	1.43102e+06	299770	65446.3	39896.9	818324	315467	478303	433127	309089	217968
High	Master Protein	Q3UPX0	Crystallin, mu OS=Mus musculus OX=10090 GN=Crym PE=1 SV=1	0	32.435	25	7	94	7	1	313	33.5	5.67	44.78	7	0			5724.72			10693				5577.77								579892	354466	187625	215517	59908.6		2.72251e+06	1.204e+06	935119	926708	38868.8	59559.8
High	Master Protein	Q9EP69	Phosphatidylinositide phosphatase SAC1 OS=Mus musculus OX=10090 GN=Sacm1l PE=1 SV=1	0	32.395	15	6	58	6	1	587	66.9	7.3	27.86	6	0	142241	108528	117726	75125.1	158510	88948.4	74769.3	72774.6		109414								4.17451e+06	1.46254e+06	1.67594e+06	2.08098e+06	848727	1.91143e+06	812646	51712.8			51095.7	257756
High	Master Protein	P70349	Histidine triad nucleotide-binding protein 1 OS=Mus musculus OX=10090 GN=Hint1 PE=1 SV=3	0	32.27	71	5	157	5	1	126	13.8	6.87	98.88	5	0	1.05183e+06	847704	657627	629940	706600	538270	958621	798000	14492.2	55436	185264	453786	85660.2		122821	147367		9.51041e+06	5.98247e+06	6.15305e+06	5.09503e+06	3.24769e+06	2.12379e+06	3.60247e+06	1.20741e+06	1.59877e+06	1.34951e+06	319755	234450
High	Master Protein	Q91XH5	Sepiapterin reductase OS=Mus musculus OX=10090 GN=Spr PE=1 SV=1	0	32.267	25	4	27	4	1	262	27.9	6.21	27.55	4	0						47841.5												985575	636065	154992
High	Master Protein	Q9CQ92	Mitochondrial fission 1 protein OS=Mus musculus OX=10090 GN=Fis1 PE=1 SV=1	0	32.214	29	4	227	4	1	152	17	8.53	386.97	4	0	62012.8			44716.4		121157	118389						90765.6	95728.6	47957.9		91541.8	2.05985e+06	1.15892e+06	1.70188e+06	1.167e+06	696284	483294	329632	30967.8	109850	99067.3
High	Master Protein	A0A1B0GR11	Transaldolase OS=Mus musculus OX=10090 GN=Taldo1 PE=1 SV=1	0	32.154	20	7	108	7	1	382	42.1	7.02	30.7	7	0	1.28649e+06	769148	589275	251674	550570	243794	433399	360494			6058.96							5.12605e+06	3.00901e+06	3.49959e+06	2.14265e+06	2.32842e+06	1.01733e+06	2.60084e+06	576598		582501		47084
High	Master Protein	Q3UXP2	RuvB-like helicase OS=Mus musculus OX=10090 GN=Ruvbl2 PE=2 SV=1	0	32.088	16	5	92	5	1	463	51.1	5.64	86.42	5	0		32607.2		17246.9		35364.1			6136.7	29885.7								803667	1.30764e+06	1.7539e+06	1.04727e+06	620603	736466					46719.8
High	Master Protein	E9QNF7	Contactin-associated protein-like 2 OS=Mus musculus OX=10090 GN=Cntnap2 PE=1 SV=1	0	32.067	8	6	41	6	1	1332	148.2	6.76	27.45	6	0							61414.5					52850.5												96500.7		331680
High	Master Protein	O70172	Phosphatidylinositol 5-phosphate 4-kinase type-2 alpha OS=Mus musculus OX=10090 GN=Pip4k2a PE=1 SV=1	0	31.971	12	4	49	1	1	405	46.1	6.99	23.32	4	0	98007.1	71129.3	42781.3	123543	134922		103220			105596									204839	358568	126668		137376	169586	63996.3		658226	43883.1
High	Master Protein	A0A0U1RNF2	Leucine carboxyl methyltransferase 1 OS=Mus musculus OX=10090 GN=Lcmt1 PE=1 SV=1	0	31.962	11	2	53	2	1	332	38.1	5.74	149.66	2	0
High	Master Protein	A0A0N4SW28	Guanine nucleotide-binding protein subunit gamma OS=Mus musculus OX=10090 GN=Gng12 PE=1 SV=1	0	31.903	58	4	190	4	1	83	9.2	9.25	215.85	4	0	518966	592867	615975	626361	913692	91609	845784	215541	97060.5	3811.67								5.64919e+06	4.38207e+06	5.08345e+06	4.65097e+06	3.11354e+06	2.65578e+06	6.06398e+06	1.02625e+06	1.72807e+06	2.25709e+06	430155	507826
High	Master Protein	Q99L04	Dehydrogenase/reductase SDR family member 1 OS=Mus musculus OX=10090 GN=Dhrs1 PE=1 SV=1	0	31.725	24	5	20	5	1	313	34	8.35	34.06	5	0		62219.5	96394.8	128121	150358													248240	680001	444304	277544	214636	178156	1.44272e+06	428107	352317	397084		67015.4
High	Master Protein	Q62048	Astrocytic phosphoprotein PEA-15 OS=Mus musculus OX=10090 GN=Pea15 PE=1 SV=1	0	31.72	42	3	123	3	1	130	15	5.02	117.29	3	0	483635	517606	329544	152865	388390	543423	909122	305958	663191	120405	86561.3		282684			110845		1.77249e+07	8.03227e+06	1.07645e+07	1.21876e+07	3.49831e+06	1.17904e+07	2.93173e+06	362113	1.18245e+06	139621	464175	3.28594e+06
High	Master Protein	A2AEG6	Glycoprotein m6b, isoform CRA_g OS=Mus musculus OX=10090 GN=Gpm6b PE=1 SV=1	0	31.595	15	6	306	1	1	328	36.2	6.14	358.03	6	0
High	Master Protein	Q6PGF7	Exocyst complex component 8 OS=Mus musculus OX=10090 GN=Exoc8 PE=1 SV=1	0	31.458	11	4	28	4	1	716	81	5.4	29.42	4	0																							132470	32446.8
High	Master Protein	Q3U630	Uncharacterized protein OS=Mus musculus OX=10090 GN=Tars PE=2 SV=1	0	31.411	16	8	69	8	1	722	83.3	7.47	17.8	8	0				233642						29174.1	79738.9							1.2223e+06	485327	354476	36763.8	166750	23171.9	187566	15688.3	9276.51	362148		68859.5
High	Master Protein	E9QK41	Actin-binding LIM protein 1 OS=Mus musculus OX=10090 GN=Ablim1 PE=1 SV=1	0	31.398	8	4	49	4	1	861	96.8	8.63	54.94	4	0						57382	37492.6											406997	282287	23660.4	151870	43659.8	221643	48596.6
High	Master Protein	O70311	Glycylpeptide N-tetradecanoyltransferase 2 OS=Mus musculus OX=10090 GN=Nmt2 PE=1 SV=1	0	31.395	12	4	92	2	1	529	60.4	7.8	124.93	4	0
High	Master Protein	G3UXW9	COP9 signalosome complex subunit 1 OS=Mus musculus OX=10090 GN=Gps1 PE=1 SV=1	0	31.387	11	4	53	4	1	526	58.8	6.74	53.79	4	0	88046.1	92461.3		262584	42001.3			49245.9					153012					1.78558e+06	1.34224e+06	1.69067e+06	1.19824e+06	687257	539671	557020	60770.1	36752.2
High	Master Protein	Q497N1	40S ribosomal protein S26 OS=Mus musculus OX=10090 GN=Rps26 PE=1 SV=1	0	31.274	60	8	214	8	1	115	13	11	76.9	8	0	936088	499845	198869	665218	337480	1.03085e+06	228156	364216	131483		23978.8	282712	795334	1.32238e+06	967793	1.11135e+06	1.17104e+06	7.47431e+06	5.8559e+06	1.20489e+07	1.16868e+07	4.64153e+06	6.40626e+06	3.49156e+06	136958	105245	325696	368559	388766
High	Master Protein	Q9CRY7	Lysophospholipase D GDPD1 OS=Mus musculus OX=10090 GN=Gdpd1 PE=1 SV=1	0	31.265	35	7	122	7	1	314	35.8	8.31	65.27	7	0	273523	149825	128061	257941	180152	58270.9		2254.81	22793.2									1.40458e+06	603327	643908		336685		38239.1
High	Master Protein	H3BIV5	A-kinase anchor protein 5 OS=Mus musculus OX=10090 GN=Akap5 PE=1 SV=1	0	31.114	18	4	26	4	1	752	80.2	4.77	39.99	4	0	93437.9	17964.8	29579.4	88527.8	106542			67219.3										3.33854e+06	1.56813e+06	2.14643e+06	986237	389086	396910	231558	72353.9		69623.5
High	Master Protein	Q3UI33	Methionine aminopeptidase 2 OS=Mus musculus OX=10090 GN=Metap2 PE=1 SV=1	0	30.962	17	5	60	5	1	488	54.1	5.81	23.18	5	0	161954	125037	98789.8	69173.1	26063.7		11247.2	13369.7		1622.94					28066.4	38724.2			12454.8	16679.8	25621.9	28253.8		34670	16091.4	37121.8	14671.3	76632.5	21875.7
High	Master Protein	E9PYD5	Transcription elongation factor A protein 1 OS=Mus musculus OX=10090 GN=Tcea1 PE=1 SV=1	0	30.949	22	4	51	4	1	312	35	7.78	48.02	4	0	61760														33227.8			491869	286503		264833
High	Master Protein	Q3TJ53	Uncharacterized protein OS=Mus musculus OX=10090 GN=Tpm3 PE=2 SV=1	0	30.948	33	9	223	1	1	248	28.8	4.83	177.8	9	0
High	Master Protein	P28661	Septin-4 OS=Mus musculus OX=10090 GN=Sept4 PE=1 SV=1	0	30.904	14	4	45	3	1	478	54.9	5.87	51.27	4	0																		231569	212391	142713		103303		557065	404511		385373	264656	338238
High	Master Protein	Q3U900	Dolichyl-diphosphooligosaccharide--protein glycosyltransferase subunit 1 OS=Mus musculus OX=10090 GN=Rpn1 PE=2 SV=1	0	30.902	12	4	149	4	1	608	68.5	6.62	273.23	4	0	498222	450366	306152	365934	482682	187256	207071	344041		208940	130969							2.91222e+06	1.71819e+06	1.82651e+06	2263851	1.18159e+06	2.15021e+06	88350		104058	134907	234774	36919.6
High	Master Protein	A0A0R4J093	UMP-CMP kinase OS=Mus musculus OX=10090 GN=Cmpk1 PE=1 SV=1	0	30.824	26	5	89	5	1	227	25.7	7.97	38.96	5	0	1.13979e+06	893118	906239	1.08578e+06	922412	1.03026e+06	892051	1.29164e+06	396728		242233	1.14937e+06	417158	624509	633173	1.31025e+06	917665	1.3357e+07	9.19516e+06	1.15981e+07	8.84898e+06	7.26331e+06	6.92635e+06	4.38322e+06	1.06897e+06	351434	1.00885e+06	855483	1.15774e+06
High	Master Protein	Q9CX30	Protein YIF1B OS=Mus musculus OX=10090 GN=Yif1b PE=1 SV=2	0	30.797	19	3	42	3	1	311	34	9.14	84.33	3	0				128952														484386	193623	947984	210811	142889
High	Master Protein	Q5RJI5	Serine/threonine-protein kinase BRSK1 OS=Mus musculus OX=10090 GN=Brsk1 PE=1 SV=1	0	30.793	11	5	42	5	1	778	85.1	9.32	51.21	5	0		10484.9																832123	408872	587705	622605	29903.5	450630	140909
High	Master Protein	Q7TQK5	Coiled-coil domain-containing protein 93 OS=Mus musculus OX=10090 GN=Ccdc93 PE=1 SV=1	0	30.672	6	3	47	3	1	629	72.6	8.29	18.81	3	0	22015.3	15292.9	18711.9		5957.33	19391.5	13907		6792.79		3618.97							2.53643e+06	718278	752610	945144	477712	1.1517e+06	155810				10990.5	10048
High	Master Protein	Q6IR34-5	Isoform 5 of G-protein-signaling modulator 1 OS=Mus musculus OX=10090 GN=Gpsm1	0	30.668	14	6	41	6	1	705	78.1	6.62	24.22	6	0						153713	70376.8											467621	245581	294916	361637	170631	97011.9
High	Master Protein	Q3U1J4	DNA damage-binding protein 1 OS=Mus musculus OX=10090 GN=Ddb1 PE=1 SV=2	0	30.655	7	5	38	5	1	1140	126.8	5.26	38.6	5	0	87198.6	102923	89972.7				71007.8									202960	162371	235513	175733	642170	173515	121165	95886.8						81122
High	Master Protein	Q9DB20	ATP synthase subunit O, mitochondrial OS=Mus musculus OX=10090 GN=Atp5o PE=1 SV=1	0	30.65	34	5	53	5	1	213	23.3	9.99	36.91	5	0	246492	127153	214281		53061.2	162245	171775	521891		44968.1		99699.1						4.12581e+06	1.57976e+06	942828	137679	104509	245256	1.57293e+06	415229	956095	310643	213280	558971
High	Master Protein	O08583	THO complex subunit 4 OS=Mus musculus OX=10090 GN=Alyref PE=1 SV=3	0	30.599	22	4	103	4	1	255	26.9	11.15	145.53	4	0				24714.9						25241.5		166849	495102	580381		786369			176064	200680					22558.4
High	Master Protein	Q9JKC6	Cell cycle exit and neuronal differentiation protein 1 OS=Mus musculus OX=10090 GN=Cend1 PE=1 SV=1	0	30.554	47	4	90	4	1	149	15	8.97	99.13	4	0						8552.28		48696.4	22581.7	17674.4	29479							316283	289284	321698	232670	200059	50067.1	1.13664e+06	84512.4	59578.2	235214	83362.1	29692.8
High	Master Protein	Q8BJU0	Small glutamine-rich tetratricopeptide repeat-containing protein alpha OS=Mus musculus OX=10090 GN=Sgta PE=1 SV=2	0	30.515	17	4	143	4	1	315	34.3	5.06	144.76	4	0	721120	515510	211516	410698	335316	295940	176925	236202	17122.7									7.62628e+06	4.83857e+06	7.55437e+06	4.30797e+06	2.77879e+06	2.20862e+06	746295		191774	328665	22536.3	15044.9
High	Master Protein	Q91VW3	SH3 domain-binding glutamic acid-rich-like protein 3 OS=Mus musculus OX=10090 GN=Sh3bgrl3 PE=1 SV=1	0	30.483	67	4	188	4	1	93	10.5	5.14	180.98	4	0	190953	135776	143585	147564	193082	442673	160323	246847			22363.2							1.61661e+06	1.07842e+06	907595	844481	653782	926622	2.19759e+06	633192	1.43353e+06	934944	934628	858016
High	Master Protein	Q8C0L0	Thioredoxin-related transmembrane protein 4 OS=Mus musculus OX=10090 GN=Tmx4 PE=1 SV=2	0	30.418	21	5	51	5	1	335	37.1	4.37	57.03	5	0	416421	475209	232065	218836	362300	266816	161500	117333			40441.5	358457	117688	264327			326688	2.24561e+06	1.25566e+06	1.85308e+06	539814	720060	438191	80858.3	108579	51594.9	210930	30194.7	45410.5
High	Master Protein	Q9CYT6	Adenylyl cyclase-associated protein 2 OS=Mus musculus OX=10090 GN=Cap2 PE=1 SV=1	0	30.409	23	6	183	5	1	476	52.8	6.43	13.09	6	0	133627	63956.1	73031.1	9873.78	139049	115629	1.67815e+06	235144	48939.2	58890.9	132604							785424	433216		268191	349513	393442	534029	344452	390096	478386	50342.2	47264.5
High	Master Protein	Q71M36	Chondroitin sulfate proteoglycan 5 OS=Mus musculus OX=10090 GN=Cspg5 PE=1 SV=2	0	30.389	13	4	109	4	1	566	60.4	4.54	165.15	4	0	324793		92399.8	160579	112766	276812		158736										1.24648e+06	1.15297e+06	764713	1.37728e+06	1.24223e+06	1.20916e+06	278125
[truncated: 1,846 more rows]

## Sheet: M
Protein FDR Confidence: Combined	Master	Accession	Description	Exp. q-value: Combined	Sum PEP Score	Coverage [%]	# Peptides	# PSMs	# Unique Peptides	# Protein Groups	# AAs	MW [kDa]	calc. pI	Score Sequest HT: Sequest HT	# Peptides (by Search Engine): Sequest HT	# Razor Peptides	M_E18_1	M_E18_2	M_E18_3	M_E18_4	M_E18_5	M_E18_6	M_P0_1	M_P0_2	M_P0_3	M_P0_4	M_P0_5	M_P0_6	M_P3_1	M_P3_2	M_P3_3	M_P3_4	M_P3_5	M_P3_6	M_P6_1	M_P6_2	M_P6_3	M_P6_4	M_P6_5	M_P6_6	M_P9_2	M_P9_3	M_P9_4	M_P9_5	M_P9_6
[truncated: 3,087 more rows]
